# Supplementary material for: Mena regulates nesprin-2 to control actin–nuclear lamina associations, trans-nuclear membrane signalling and gene expression
Source: Nat Commun. 2023 Mar 23;14:1602. doi: 10.1038/s41467-023-37021-x (PMC10036544; doi:10.1038/s41467-023-37021-x)
Supplement: Supplementary file 5 — Supplementary Data 1 [file 41467_2023_37021_MOESM5_ESM.xlsx]

## Sheet: Supplementary Data 1
Supplementary Data 1 | MS-based proteomic analysis of patient-derived cSCC integrin adhesion complexes
Gene name	Gene name(s) (protein group details)	Protein name	Protein name(s) (protein group details)	UniProtKB accession	UniProtKB accession(s) (protein group details)	Peptide counts (protein group details)				Met1 cSCC normalised label-free quantification				Met4 cSCC normalised label-free quantification				Two-sided t-test			Fold change (Met4/Met1)	Differentially regulated	Meta-adhesome	Literature-curated adhesome	Core cSCC adhesion protein
						All	Unique + razor	Unique		Replicate 1	Replicate 2	Replicate 3		Replicate 1	Replicate 2	Replicate 3		Method	P	q
AAAS	AAAS	Aladin	Aladin	Q9NRG9	Q9NRG9	6	6	6		26.532	25.6182	25.6953		25.1326	25.0968	24.8114		Student's	0.0392264	0.106964	0.523065
AATF	AATF	Protein AATF	Protein AATF	Q9NY61	Q9NY61	10	10	10		26.4	26.6711	25.7274		26.691	26.9592	27.1113		Student's	0.0994469	0.203621	1.5739		+
ABCD3	ABCD3	ATP-binding cassette sub-family D member 3	ATP-binding cassette sub-family D member 3	P28288	P28288	4	4	4		23.9466	23.9199	24.7692		24.6555	24.9702	24.5014		Student's	0.185207	0.314215	1.41141
ABI1	ABI1;ABI2	Abl interactor 1	Abl interactor 1;Abl interactor 2	Q8IZP0	Q8IZP0;Q9NYB9	2;1	2;1	2;1		23.7802	22.7603	23.2917		23.8306	23.9564	24.6293		Student's	0.0888666	0.188164	1.8168		+	+	+
ABLIM1	ABLIM1	Actin-binding LIM protein 1	Actin-binding LIM protein 1	O14639	O14639	8	8	8		21.2278	20.7018	21.161		25.5409	24.9487	25.241		Student's	5.96425e-05	0.00243173	18.5503	+	+
ABT1	ABT1	Activator of basal transcription 1	Activator of basal transcription 1	Q9ULW3	Q9ULW3	3	3	3		24.7305	24.3572	24.4619		24.1812	24.2151	24.8601		Student's	0.712829	0.800363	0.934501		+
ACIN1	ACIN1	Apoptotic chromatin condensation inducer in the nucleus	Apoptotic chromatin condensation inducer in the nucleus	Q9UKV3	Q9UKV3	29	29	29		28.9402	28.7045	28.5953		29.0088	29.1595	29.7809		Student's	0.0911663	0.191124	1.48425		+
ACSL3	ACSL3	Long-chain-fatty-acid--CoA ligase 3	Long-chain-fatty-acid--CoA ligase 3	O95573	O95573;O60488	8;1	8;1	8;1		24.8718	23.0588	24.2672		25.3983	25.4643	24.6496		Student's	0.136195	0.253732	2.15066		+
ACTA1	ACTA1;ACTC1;ACTG2;ACTA2	Actin, alpha skeletal muscle	Actin, alpha skeletal muscle;Actin, alpha cardiac muscle 1;Actin, gamma-enteric smooth muscle;Actin, aortic smooth muscle	P68133	P68133;P68032;P63267;P62736	17;17;16;16	4;4;4;4	4;4;4;4		31.9209	32.9014	33.1759		32.112	32.0325	32.4769		Student's	0.320199	0.456709	0.727531
ACTB	ACTB	Actin, cytoplasmic 1	Actin, cytoplasmic 1;Actin, cytoplasmic 1, N-terminally processed	P60709	P60709;Q9BYX7	26;3	26;3	2;0		37.1329	37.0387	37.4401		36.8645	36.8409	36.9817		Student's	0.0748937	0.16561	0.807637		+	+	+
ACTBL2	ACTBL2	Beta-actin-like protein 2	Beta-actin-like protein 2	Q562R1	Q562R1	10	3	3		30.2288	30.0092	31.4045		29.6125	32.1638	27.2098		Student's	0.585395	0.697225	0.541313		+
ACTG1	ACTG1	Actin, cytoplasmic 2	Actin, cytoplasmic 2;Actin, cytoplasmic 2, N-terminally processed	P63261	P63261	25	1	1		21.2278	20.7018	21.161		29.8554	29.8884	27.1388		Student's	0.0010205	0.00894624	243.986	+	+
ACTL6A	ACTL6A	Actin-like protein 6A	Actin-like protein 6A	O96019	O96019;O94805	10;1	10;1	10;1		26.9902	27.5987	26.7596		28.067	28.0485	27.6855		Student's	0.0429853	0.113337	1.76237		+
ACTN1	ACTN1	Alpha-actinin-1	Alpha-actinin-1	P12814	P12814;P35609;Q08043	56;14;11	36;4;3	36;4;3		32.1591	32.3522	32.9547		31.9426	31.9552	32.0366		Welch's	0.165016	0.290486	0.701975		+	+	+
ACTN4	ACTN4	Alpha-actinin-4	Alpha-actinin-4	O43707	O43707	65	65	44		34.0429	34.1171	34.5675		33.4114	33.4655	33.7139		Student's	0.0194709	0.0659701	0.610376		+
ACTR1A	ACTR1A	Alpha-centractin	Alpha-centractin	P61163	P61163;P42025	6;1	6;1	6;1		24.5022	24.9236	24.21		24.7475	24.8174	24.266		Student's	0.821534	0.881236	1.04611		+
ACTR2	ACTR2	Actin-related protein 2	Actin-related protein 2	P61160	P61160	6	6	6		25.047	25.6811	25.5592		24.9929	24.3123	24.3238		Student's	0.0406946	0.10913	0.54107		+
ACTR3	ACTR3	Actin-related protein 3	Actin-related protein 3	P61158	P61158;Q9P1U1	13;1	13;1	13;1		28.0029	28.3081	28.453		27.8783	27.7738	27.8672		Student's	0.0386089	0.106632	0.750076		+
ADAMTS1	ADAMTS1	A disintegrin and metalloproteinase with thrombospondin motifs 1	A disintegrin and metalloproteinase with thrombospondin motifs 1	Q9UHI8	Q9UHI8	15	15	14		28.0205	28.7853	28.5116		23.8825	24.2007	23.977		Student's	5.36009e-05	0.00243173	0.0467431	+	+
ADAMTSL4	ADAMTSL4	ADAMTS-like protein 4	ADAMTS-like protein 4	Q6UY14	Q6UY14	3	3	3		21.2278	20.7018	21.161		22.6441	22.3466	22.7404		Student's	0.00160528	0.0116484	2.92181	+	+
ADAR	ADAR	Double-stranded RNA-specific adenosine deaminase	Double-stranded RNA-specific adenosine deaminase	P55265	P55265	28	28	28		28.5279	28.9144	28.4573		28.2719	28.4516	27.7466		Student's	0.1348	0.251948	0.718719
ADNP	ADNP	Activity-dependent neuroprotector homeobox protein	Activity-dependent neuroprotector homeobox protein	Q9H2P0	Q9H2P0	13	13	13		25.6031	26.8039	25.1485		27.0399	27.3212	24.8382		Student's	0.586417	0.697518	1.46197
ADRM1	ADRM1	Proteasomal ubiquitin receptor ADRM1	Proteasomal ubiquitin receptor ADRM1	Q16186	Q16186	2	2	2		23.0389	22.3193	23.7396		23.0958	22.8517	21.962		Student's	0.500589	0.622423	0.75991
AFAP1	AFAP1	Actin filament-associated protein 1	Actin filament-associated protein 1	Q8N556	Q8N556	3	3	3		23.0235	22.8023	23.4441		19.659	20.9883	20.7984		Student's	0.00461548	0.0230374	0.164021	+	+
AFAP1L2	AFAP1L2	Actin filament-associated protein 1-like 2	Actin filament-associated protein 1-like 2	Q8N4X5	Q8N4X5	5	5	5		24.6423	24.8452	25.1572		23.8394	25.2239	24.6446		Student's	0.506512	0.628861	0.805377		+
AGRN	AGRN	Agrin	Agrin;Agrin N-terminal 110 kDa subunit;Agrin C-terminal 110 kDa subunit;Agrin C-terminal 90 kDa fragment;Agrin C-terminal 22 kDa fragment	O00468	O00468	18	18	18		26.7293	24.6684	26.4926		25.9318	26.4816	26.1558		Student's	0.752672	0.828161	1.16982
AHCTF1	AHCTF1	Protein ELYS	Protein ELYS	Q8WYP5	Q8WYP5	22	22	22		26.1958	26.7653	26.5143		26.7155	26.9592	25.3966		Student's	0.805638	0.869043	0.910837
AHCY	AHCY	Adenosylhomocysteinase	Adenosylhomocysteinase	P23526	P23526	6	6	6		25.987	26.1036	26.5341		25.2028	25.12	24.7978		Student's	0.00487758	0.0240285	0.445038	+	+
AHNAK	AHNAK	Neuroblast differentiation-associated protein AHNAK	Neuroblast differentiation-associated protein AHNAK	Q09666	Q09666;P48552	262;1	262;1	261;1		35.5646	35.5464	35.5834		35.4331	35.6318	35.5655		Student's	0.737614	0.81815	0.985326		+
AHNAK2	AHNAK2	Protein AHNAK2	Protein AHNAK2	Q8IVF2	Q8IVF2	46	45	45		25.0921	23.8405	25.8195		29.2859	29.9585	29.4166		Student's	0.00164332	0.0117956	24.8694	+	+
AIM1	AIM1	Absent in melanoma 1 protein	Absent in melanoma 1 protein	Q9Y4K1	Q9Y4K1	40	40	40		30.028	30.0355	29.716		29.5344	29.5862	29.2455		Student's	0.0343957	0.0986238	0.721405		+
AIMP1	AIMP1	Aminoacyl tRNA synthase complex-interacting multifunctional protein 1	Aminoacyl tRNA synthase complex-interacting multifunctional protein 1;Endothelial monocyte-activating polypeptide 2	Q12904	Q12904	4	4	4		24.5022	24.6161	23.8076		25.23	23.9564	25.005		Student's	0.417219	0.546275	1.33964		+
AIMP2	AIMP2	Aminoacyl tRNA synthase complex-interacting multifunctional protein 2	Aminoacyl tRNA synthase complex-interacting multifunctional protein 2	Q13155	Q13155	4	4	4		24.8718	24.1096	23.774		25.6047	24.5185	24.3854		Student's	0.311224	0.447903	1.49944		+
AKAP17A	AKAP17A	A-kinase anchor protein 17A	A-kinase anchor protein 17A	Q02040	Q02040	2	2	2		24.3322	25.5555	24.2832		23.949	24.7445	24.6991		Student's	0.624274	0.726497	0.835426
AKAP2	AKAP2	A-kinase anchor protein 2	A-kinase anchor protein 2	Q9Y2D5	Q9Y2D5	18	18	18		29.3771	29.1662	29.4145		19.659	20.9883	20.7984		Student's	3.07915e-05	0.00243173	0.00218623	+	+
AKAP8	AKAP8	A-kinase anchor protein 8	A-kinase anchor protein 8	O43823	O43823	10	10	10		26.4018	26.5261	26.5919		26.4792	26.4264	26.8917		Student's	0.588192	0.698629	1.0662
AKAP8L	AKAP8L	A-kinase anchor protein 8-like	A-kinase anchor protein 8-like	Q9ULX6	Q9ULX6	5	5	5		24.7248	24.2541	24.5235		23.8394	23.8217	24.1851		Student's	0.0377216	0.104735	0.682022
ALDH18A1	ALDH18A1	Delta-1-pyrroline-5-carboxylate synthase	Delta-1-pyrroline-5-carboxylate synthase;Glutamate 5-kinase;Gamma-glutamyl phosphate reductase	P54886	P54886	2	2	2		21.2278	20.7018	21.161		23.4269	23.7443	23.7528		Student's	0.000187522	0.00352011	6.10978	+	+
ALDOA	ALDOA	Fructose-bisphosphate aldolase A	Fructose-bisphosphate aldolase A	P04075	P04075	9	9	9		27.0714	26.6711	26.8803		27.2133	27.1981	27.4191		Student's	0.0413676	0.109911	1.32187		+
ALKBH5	ALKBH5	RNA demethylase ALKBH5	RNA demethylase ALKBH5	Q6P6C2	Q6P6C2	2	2	2		24.255	24.0491	23.3374		22.9479	23.652	23.3952		Student's	0.187733	0.317362	0.683604		+
ALYREF	ALYREF	THO complex subunit 4	THO complex subunit 4	Q86V81	Q86V81	13	13	13		31.1381	31.8677	32.1753		31.6322	30.9773	31.7765		Student's	0.537797	0.657157	0.832184		+
AMOTL1	AMOTL1	Angiomotin-like protein 1	Angiomotin-like protein 1	Q8IY63	Q8IY63	3	3	3		24.1734	23.5464	23.4863		19.659	20.9883	20.7984		Student's	0.0022793	0.0145791	0.104863	+
ANAPC7	ANAPC7	Anaphase-promoting complex subunit 7	Anaphase-promoting complex subunit 7	Q9UJX3	Q9UJX3	4	4	4		21.2278	20.7018	21.161		24.2018	24.0235	24.0848		Student's	5.95696e-05	0.00243173	8.41628	+
ANGPTL4	ANGPTL4	Angiopoietin-related protein 4	Angiopoietin-related protein 4	Q9BY76	Q9BY76	11	11	11		30.3847	30.8096	31.4099		29.8554	29.5558	30.1172		Student's	0.0388994	0.106803	0.491315
ANLN	ANLN	Actin-binding protein anillin	Actin-binding protein anillin	Q9NQW6	Q9NQW6	14	14	14		27.0372	27.0264	26.3053		27.1063	24.0153	25.1794		Student's	0.219899	0.352059	0.390673		+
ANP32A	ANP32A	Acidic leucine-rich nuclear phosphoprotein 32 family member A	Acidic leucine-rich nuclear phosphoprotein 32 family member A	P39687	P39687;O95626;O43423	5;2;1	5;2;1	2;2;1		24.2066	23.6435	23.5539		24.2489	24.699	26.5122		Student's	0.134132	0.251515	2.55269
ANXA1	ANXA1	Annexin A1	Annexin A1	P04083	P04083	18	18	18		29.1659	28.3386	29.3769		29.685	30.064	30.2409		Student's	0.0439322	0.115305	2.05075		+
ANXA2	ANXA2;ANXA2P2	Annexin A2	Annexin A2;Putative annexin A2-like protein	P07355	P07355;A6NMY6	30;24	30;24	30;24		33.06	32.8769	33.3755		34.1321	34.4337	34.439		Student's	0.00226786	0.0145598	2.34697	+	+
ANXA5	ANXA5	Annexin A5	Annexin A5	P08758	P08758	3	3	3		21.2278	20.7018	21.161		23.2144	23.6199	24.2058		Student's	0.00133402	0.0103618	6.27584	+	+
AP1B1	AP1B1	AP-1 complex subunit beta-1	AP-1 complex subunit beta-1	Q10567	Q10567	13	3	3		23.8449	23.6079	24.0697		23.9571	22.8705	23.715		Student's	0.409994	0.54133	0.797403		+
AP2A1	AP2A1	AP-2 complex subunit alpha-1	AP-2 complex subunit alpha-1	O95782	O95782	30	30	24		29.4527	29.5026	29.6173		29.172	29.1548	29.027		Student's	0.00369745	0.0197694	0.754544		+
AP2A2	AP2A2	AP-2 complex subunit alpha-2	AP-2 complex subunit alpha-2	O94973	O94973	14	8	8		24.3171	24.6854	24.5566		25.196	24.5301	24.1214		Student's	0.786103	0.855191	1.06889		+
AP2B1	AP2B1	AP-2 complex subunit beta	AP-2 complex subunit beta	P63010	P63010	23	23	13		29.5693	29.2637	29.3222		29.2397	29.0689	28.8363		Student's	0.0878495	0.186613	0.791829		+
AP2M1	AP2M1	AP-2 complex subunit mu	AP-2 complex subunit mu	Q96CW1	Q96CW1	12	12	12		28.604	28.2589	28.3139		28.1325	27.9535	27.404		Student's	0.0824719	0.177971	0.677225		+
AP2S1	AP2S1	AP-2 complex subunit sigma	AP-2 complex subunit sigma	P53680	P53680	3	3	3		27.7013	27.4049	27.3102		26.7979	26.6192	26.484		Student's	0.00488362	0.0240285	0.559264		+
APEX1	APEX1	DNA-(apurinic or apyrimidinic site) lyase	DNA-(apurinic or apyrimidinic site) lyase;DNA-(apurinic or apyrimidinic site) lyase, mitochondrial	P27695	P27695	5	5	5		21.2278	20.7018	21.161		23.1169	24.3056	24.2594		Student's	0.00247172	0.0152998	7.27911	+	+
API5	API5	Apoptosis inhibitor 5	Apoptosis inhibitor 5	Q9BZZ5	Q9BZZ5	9	9	9		23.3485	26.8537	27.0612		27.8115	27.9371	27.3734		Welch's	0.244911	0.381588	3.87123		+
APOB	APOB	Apolipoprotein B-100	Apolipoprotein B-100;Apolipoprotein B-48	P04114	P04114	3	3	3		24.7248	25.7332	26.4287		24.103	24.6466	24.7841		Student's	0.105658	0.210949	0.460834
APOBEC3C	APOBEC3C;APOBEC3F;APOBEC3D	DNA dC->dU-editing enzyme APOBEC-3C	DNA dC->dU-editing enzyme APOBEC-3C;DNA dC->dU-editing enzyme APOBEC-3F;DNA dC->dU-editing enzyme APOBEC-3D	Q9NRW3	Q9NRW3;Q8IUX4;Q96AK3	2;1;1	2;1;1	2;1;1		23.5539	23.9675	23.3102		23.0259	23.609	23.0128		Student's	0.224179	0.356827	0.7607		+
AQR	AQR	Intron-binding protein aquarius	Intron-binding protein aquarius	O60306	O60306	9	9	9		22.6015	25.3767	22.8854		25.0397	25.8761	22.3544		Student's	0.592328	0.700787	1.74378
AREG	AREG	Amphiregulin	Amphiregulin	P15514	P15514	4	4	4		27.3478	27.7234	27.8175		19.659	20.9883	20.7984		Student's	8.34116e-05	0.00247309	0.0070525	+
ARF1	ARF1;ARF3;ARF5	ADP-ribosylation factor 1	ADP-ribosylation factor 1;ADP-ribosylation factor 3;ADP-ribosylation factor 5	P84077	P84077;P61204;F5H423;P84085;H0YGG7	6;6;4;3;2	6;6;4;3;2	4;4;2;1;2		26.9293	24.0667	26.6981		23.8994	24.1788	24.8601		Student's	0.174515	0.302901	0.333267			+
ARF6	ARF6	ADP-ribosylation factor 6	ADP-ribosylation factor 6	P62330	P62330	2	2	2		23.1861	22.4336	22.9808		22.6832	22.7957	22.0068		Student's	0.327431	0.462213	0.772928		+
ARHGAP29	ARHGAP29	Rho GTPase-activating protein 29	Rho GTPase-activating protein 29	Q52LW3	Q52LW3	3	3	3		23.5279	23.4555	24.0134		19.659	20.9883	20.7984		Student's	0.00211537	0.013842	0.110055	+	+
ARHGEF2	ARHGEF2	Rho guanine nucleotide exchange factor 2	Rho guanine nucleotide exchange factor 2	Q92974	Q92974	22	22	22		27.1483	28.6743	27.8241		27.3913	27.9535	27.5618		Student's	0.62868	0.730003	0.84282		+	+	+
ARID1A	ARID1A	AT-rich interactive domain-containing protein 1A	AT-rich interactive domain-containing protein 1A	O14497	O14497	6	6	6		24.1649	27.3965	23.9941		24.903	24.8316	24.0396		Student's	0.630207	0.730447	0.662599
ARID2	ARID2	AT-rich interactive domain-containing protein 2	AT-rich interactive domain-containing protein 2	Q68CP9	Q68CP9	3	3	3		21.2278	20.7018	21.161		24.0809	23.7243	23.5532		Student's	0.000263809	0.0041418	6.7549	+
ARPC1A	ARPC1A	Actin-related protein 2/3 complex subunit 1A	Actin-related protein 2/3 complex subunit 1A	Q92747	Q92747	4	4	4		21.2683	23.2455	23.883		23.3675	23.0097	23.7054		Student's	0.527154	0.649355	1.47626
ARPC1B	ARPC1B	Actin-related protein 2/3 complex subunit 1B	Actin-related protein 2/3 complex subunit 1B	O15143	O15143	6	6	6		27.5475	27.3193	27.7209		26.3402	26.5492	26.4508		Student's	0.0011707	0.00988847	0.472203	+	+
ARPC2	ARPC2	Actin-related protein 2/3 complex subunit 2	Actin-related protein 2/3 complex subunit 2	O15144	O15144	10	10	10		27.31	27.1309	27.9328		26.6662	26.7247	27.3101		Student's	0.154715	0.278406	0.679461		+	+	+
ARPC3	ARPC3	Actin-related protein 2/3 complex subunit 3	Actin-related protein 2/3 complex subunit 3	O15145	O15145	6	6	6		26.4615	26.5953	26.7039		25.5864	25.7068	25.6144		Student's	0.000272617	0.00424153	0.517257		+
ARPC4	ARPC4;ARPC4-TTLL3	Actin-related protein 2/3 complex subunit 4	Actin-related protein 2/3 complex subunit 4	P59998	P59998;A0A0A6YYG9	5;4	5;4	5;4		27.7931	27.989	28.2063		27.0496	26.904	26.9652		Student's	0.00127271	0.0100364	0.492024	+	+
ARPC5	ARPC5	Actin-related protein 2/3 complex subunit 5	Actin-related protein 2/3 complex subunit 5	O15511	O15511	2	2	2		25.8906	25.6642	26.2098		26.589	25.3108	26.4552		Student's	0.67474	0.769667	1.14613		+
ARPC5L	ARPC5L	Actin-related protein 2/3 complex subunit 5-like protein	Actin-related protein 2/3 complex subunit 5-like protein	Q9BPX5	Q9BPX5	4	4	4		26.1281	26.4021	27.0725		26.0204	25.8131	26.9446		Student's	0.571744	0.686173	0.826534		+
ATAD2	ATAD2	ATPase family AAA domain-containing protein 2	ATPase family AAA domain-containing protein 2	Q6PL18	Q6PL18;Q9ULI0	20;3	20;3	20;3		25.047	24.5741	24.8027		27.771	27.8979	26.7444		Student's	0.00240265	0.0149803	6.33428	+
ATAD3A	ATAD3A	ATPase family AAA domain-containing protein 3A	ATPase family AAA domain-containing protein 3A	Q9NVI7	Q9NVI7;Q5T2N8	9;1	9;1	3;0		27.2213	27.1901	26.801		26.8093	26.5776	27.1205		Student's	0.320568	0.456763	0.849703		+
ATF1	ATF1;CREB1	Cyclic AMP-dependent transcription factor ATF-1	Cyclic AMP-dependent transcription factor ATF-1;Cyclic AMP-responsive element-binding protein 1	P18846	P18846;P16220	2;2	2;2	2;2		21.2278	20.7018	21.161		23.3554	22.9461	24.761		Student's	0.009807	0.039945	6.30848	+
ATP1A1	ATP1A1;ATP1A3	Sodium/potassium-transporting ATPase subunit alpha-1	Sodium/potassium-transporting ATPase subunit alpha-1;Sodium/potassium-transporting ATPase subunit alpha-3	P05023	P05023;P13637;Q13733;P20648;P54707	18;9;5;4;4	18;9;5;4;4	9;1;0;0;0		27.0139	27.1106	26.7455		28.0954	27.8751	27.7937		Student's	0.00242507	0.0150651	1.95174		+
ATP1B3	ATP1B3	Sodium/potassium-transporting ATPase subunit beta-3	Sodium/potassium-transporting ATPase subunit beta-3	P54709	P54709	4	4	4		24.8298	24.7569	24.1762		24.7095	24.352	25.3288		Student's	0.584727	0.69691	1.15603
ATP5A1	ATP5A1	ATP synthase subunit alpha, mitochondrial	ATP synthase subunit alpha, mitochondrial	P25705	P25705	7	7	7		25.5811	24.5182	25.0454		24.8072	24.7495	25.144		Student's	0.677621	0.771945	0.902518		+
ATP5J2	ATP5J2;ATP5J2-PTCD1	ATP synthase subunit f, mitochondrial	ATP synthase subunit f, mitochondrial	P56134	P56134;G3V325	2;1	2;1	2;1		25.3179	26.2513	26.3637		26.6152	26.8583	26.2324		Student's	0.193206	0.321878	1.50628
ATP6V0A1	ATP6V0A1	V-type proton ATPase 116 kDa subunit a isoform 1	V-type proton ATPase 116 kDa subunit a isoform 1	Q93050	Q93050	3	3	3		21.2278	20.7018	21.161		22.8015	22.8451	22.8619		Welch's	0.00771288	0.0343303	3.49666	+	+
ATP6V0D1	ATP6V0D1	V-type proton ATPase subunit d 1	V-type proton ATPase subunit d 1	P61421	P61421	4	4	4		21.2278	20.7018	21.161		24.4347	24.3779	24.0624		Student's	8.58642e-05	0.00247309	9.58959	+	+
ATP6V1B2	ATP6V1B2	V-type proton ATPase subunit B, brain isoform	V-type proton ATPase subunit B, brain isoform	P21281	P21281;P15313	5;1	5;1	5;1		25.1142	24.7729	24.9492		25.5705	25.2131	24.961		Student's	0.209017	0.339578	1.23354		+
ATP6V1E1	ATP6V1E1	V-type proton ATPase subunit E 1	V-type proton ATPase subunit E 1	P36543	P36543;Q96A05	5;1	5;1	5;1		22.8226	23.6079	22.4525		23.749	23.652	23.7987		Welch's	0.149501	0.271776	1.70794		+
ATP6V1F	ATP6V1F	V-type proton ATPase subunit F	V-type proton ATPase subunit F	Q16864	Q16864	2	2	2		21.2278	20.7018	21.161		22.193	23.1138	23.9929		Student's	0.0191756	0.0653542	4.19804
ATP6V1G1	ATP6V1G1;ATP6V1G2-DDX39B;ATP6V1G2	V-type proton ATPase subunit G 1	V-type proton ATPase subunit G 1;V-type proton ATPase subunit G 2	O75348	O75348;F2Z307;O95670	2;1;1	2;1;1	2;1;1		23.7354	24.0314	25.8141		24.1673	24.8868	24.8514		Student's	0.883026	0.920886	1.07787
ATRX	ATRX	Transcriptional regulator ATRX	Transcriptional regulator ATRX	P46100	P46100	3	3	3		21.2278	20.7018	21.161		23.7113	24.3715	23.977		Student's	0.000294585	0.0045022	7.94316	+
ATXN2L	ATXN2L	Ataxin-2-like protein	Ataxin-2-like protein	Q8WWM7	Q8WWM7	5	5	5		21.2278	20.7018	21.161		24.9198	24.9659	25.144		Student's	2.41841e-05	0.00243173	15.7767	+
AURKB	AURKB	Aurora kinase B	Aurora kinase B	Q96GD4	Q96GD4	6	6	6		25.9989	26.2513	25.6745		25.7693	24.5359	23.359		Student's	0.118183	0.227628	0.373666
B2M	B2M	Beta-2-microglobulin	Beta-2-microglobulin;Beta-2-microglobulin form pI 5.3	P61769	P61769	2	2	2		23.5014	23.5589	23.9039		24.0357	23.5421	24.0996		Student's	0.333601	0.467573	1.17913
BAG2	BAG2	BAG family molecular chaperone regulator 2	BAG family molecular chaperone regulator 2	O95816	O95816	3	3	3		24.2066	23.4555	24.4407		19.659	20.9883	20.7984		Student's	0.00224111	0.0144418	0.0852371	+	+
BAIAP2	BAIAP2	Brain-specific angiogenesis inhibitor 1-associated protein 2	Brain-specific angiogenesis inhibitor 1-associated protein 2	Q9UQB8	Q9UQB8	7	7	7		23.6415	24.2154	25.5363		24.1319	24.6519	25.8552		Student's	0.613113	0.718349	1.33354		+
BAIAP2L1	BAIAP2L1	Brain-specific angiogenesis inhibitor 1-associated protein 2-like protein 1	Brain-specific angiogenesis inhibitor 1-associated protein 2-like protein 1	Q9UHR4	Q9UHR4	2	2	2		23.6293	22.8779	23.9447		22.8625	24.7295	23.8606		Student's	0.622014	0.724844	1.26012
BANF1	BANF1	Barrier-to-autointegration factor	Barrier-to-autointegration factor;Barrier-to-autointegration factor, N-terminally processed	O75531	O75531	4	4	4		29.6679	28.8618	28.6372		28.3369	27.9148	29.2434		Student's	0.328801	0.463164	0.679599
BASP1	BASP1	Brain acid soluble protein 1	Brain acid soluble protein 1	P80723	P80723	10	10	10		27.2712	26.4933	27.291		26.4504	26.7748	26.8917		Student's	0.347119	0.481119	0.805018		+
BAZ1A	BAZ1A	Bromodomain adjacent to zinc finger domain protein 1A	Bromodomain adjacent to zinc finger domain protein 1A	Q9NRL2	Q9NRL2	6	6	6		28.8177	27.5319	28.4052		27.2133	26.6991	27.1205		Student's	0.0391443	0.106964	0.423193
BAZ1B	BAZ1B	Tyrosine-protein kinase BAZ1B	Tyrosine-protein kinase BAZ1B	Q9UIG0	Q9UIG0	29	29	29		28.5238	29.2748	28.2806		27.5634	27.8104	27.8561		Student's	0.0385208	0.106611	0.517715		+
BCAP31	BCAP31	B-cell receptor-associated protein 31	B-cell receptor-associated protein 31	P51572	P51572	3	3	3		21.2278	20.7018	21.161		23.4385	24.1861	23.616		Student's	0.000628535	0.0069582	6.57353	+	+
BCAS2	BCAS2	Pre-mRNA-splicing factor SPF27	Pre-mRNA-splicing factor SPF27	O75934	O75934	8	8	8		26.5155	26.9019	26.4959		27.7651	27.2957	27.8727		Student's	0.0103787	0.041395	2.00934	+	+
BCCIP	BCCIP	BRCA2 and CDKN1A-interacting protein	BRCA2 and CDKN1A-interacting protein	Q9P287	Q9P287	3	3	3		21.2278	20.7018	21.161		25.8528	24.9956	25.7551		Student's	0.000143166	0.00301522	22.6952	+
BCLAF1	BCLAF1	Bcl-2-associated transcription factor 1	Bcl-2-associated transcription factor 1	Q9NYF8	Q9NYF8	25	24	24		29.7619	29.3695	29.2186		29.6125	29.7017	30.5327		Student's	0.210347	0.340893	1.41322		+
BLM	BLM	Bloom syndrome protein	Bloom syndrome protein	P54132	P54132	3	3	3		24.7248	24.6454	24.4478		24.4463	23.9478	23.3467		Student's	0.102662	0.207994	0.618824
BMP1	BMP1	Bone morphogenetic protein 1	Bone morphogenetic protein 1	P13497	P13497;Q9Y6L7;O43897	9;2;1	9;2;1	9;2;1		26.3244	24.2465	25.4654		24.6099	25.4459	23.9116		Student's	0.408965	0.540384	0.620019		+
BMS1	BMS1	Ribosome biogenesis protein BMS1 homolog	Ribosome biogenesis protein BMS1 homolog	Q14692	Q14692	20	20	20		27.611	28	27.3196		27.1608	27.518	26.4139		Student's	0.182506	0.312068	0.653993
BNC1	BNC1	Zinc finger protein basonuclin-1	Zinc finger protein basonuclin-1	Q01954	Q01954	4	4	4		23.9067	25.7251	24.3604		25.2894	25.5439	24.924		Student's	0.364268	0.49652	1.50353
BOD1L1	BOD1L1	Biorientation of chromosomes in cell division protein 1-like 1	Biorientation of chromosomes in cell division protein 1-like 1	Q8NFC6	Q8NFC6	16	16	16		23.8761	23.4555	24.1847		26.5757	26.787	27.2857		Student's	0.000519279	0.00583495	8.24771	+
BOLA2	BOLA2	BolA-like protein 2	BolA-like protein 2	Q9H3K6	Q9H3K6;H3BVE0	2;1	2;1	2;1		24.5483	24.5182	24.4689		23.6626	24.2506	24.7088		Welch's	0.420605	0.54827	0.809752
BOP1	BOP1	Ribosome biogenesis protein BOP1	Ribosome biogenesis protein BOP1	Q14137	Q14137	21	21	21		29.354	29.4025	28.9223		29.2921	29.3061	29.3103		Welch's	0.665754	0.761933	1.05451		+
BPTF	BPTF	Nucleosome-remodeling factor subunit BPTF	Nucleosome-remodeling factor subunit BPTF	Q12830	Q12830	4	4	4		24.239	24.7569	24.5566		19.659	20.9883	20.7984		Student's	0.000795789	0.00789863	0.0609766	+
BRD2	BRD2	Bromodomain-containing protein 2	Bromodomain-containing protein 2	P25440	P25440	6	6	6		21.2278	20.7018	21.161		23.3675	23.1469	23.585		Student's	0.000358906	0.00491929	5.04993	+
BRD4	BRD4;BRDT	Bromodomain-containing protein 4	Bromodomain-containing protein 4;Bromodomain testis-specific protein	O60885	O60885;Q58F21	2;1	2;1	1;0		24.574	24.6512	23.7396		24.552	24.5126	24.9732		Student's	0.335423	0.46838	1.28137
BRD7	BRD7	Bromodomain-containing protein 7	Bromodomain-containing protein 7	Q9NPI1	Q9NPI1	4	4	4		21.2278	20.7018	21.161		25.0474	24.4891	25.2003		Student's	0.000140248	0.00299023	14.7437	+
BRIX1	BRIX1	Ribosome biogenesis protein BRX1 homolog	Ribosome biogenesis protein BRX1 homolog	Q8TDN6	Q8TDN6	13	13	13		29.2127	30.2637	29.8065		29.6628	29.7889	29.4943		Student's	0.740151	0.819911	0.925085		+
BSG	BSG	Basigin	Basigin	P35613	P35613	6	6	6		24.5353	24.622	25.9413		26.5074	27.1033	28.2815		Student's	0.030695	0.0913885	4.80497		+
BUB3	BUB3	Mitotic checkpoint protein BUB3	Mitotic checkpoint protein BUB3	O43684	O43684	6	6	6		26.439	26.6986	26.3149		26.6536	26.7624	26.5261		Student's	0.284167	0.421611	1.11979		+
BUD31	BUD31	Protein BUD31 homolog	Protein BUD31 homolog	P41223	P41223	7	7	7		26.1896	25.9293	25.6953		25.8982	25.9321	26.3196		Student's	0.599662	0.707388	1.08065		+
BYSL	BYSL	Bystin	Bystin	Q13895	Q13895	10	10	10		25.9965	26.7522	26.6246		26.6281	26.7247	26.8809		Student's	0.306601	0.443839	1.21991		+
C11orf98	C11orf98	Uncharacterized protein C11orf98	Uncharacterized protein C11orf98	E9PLD3	E9PLD3;E9PRG8	2;2	2;2	2;2		27.8202	27.6624	27.8373		26.9292	26.6991	27.7103		Student's	0.10094	0.205328	0.632669
C12orf43	C12orf43	Uncharacterized protein C12orf43	Uncharacterized protein C12orf43	Q96C57	Q96C57	4	4	4		25.2949	24.6798	25.1615		24.3754	24.8913	25.5262		Student's	0.779278	0.850167	0.923759
C14orf166	C14orf166	UPF0568 protein C14orf166	UPF0568 protein C14orf166	Q9Y224	Q9Y224	6	6	6		25.3738	26.9019	26.801		27.1338	27.0018	28.0138		Student's	0.155834	0.279176	2.03392
C17orf85	C17orf85	Uncharacterized protein C17orf85	Uncharacterized protein C17orf85	Q53F19	Q53F19	6	6	6		23.9949	24.5371	24.2016		24.2422	24.0153	24.3549		Student's	0.839626	0.891231	0.972418
C19orf43	C19orf43	Uncharacterized protein C19orf43	Uncharacterized protein C19orf43	Q9BQ61	Q9BQ61	3	3	3		24.3246	24.4796	24.115		23.6123	22.972	23.5745		Student's	0.0167697	0.0588642	0.528448
C19orf47	C19orf47	Uncharacterized protein C19orf47	Uncharacterized protein C19orf47	Q8N9M1	Q8N9M1	3	3	3		23.7354	23.2401	23.8404		19.659	20.9883	20.7984		Student's	0.00234842	0.0148019	0.114753	+
C19orf53	C19orf53	Leydig cell tumor 10 kDa protein homolog	Leydig cell tumor 10 kDa protein homolog	Q9UNZ5	Q9UNZ5;REV__Q9Y5Y9	9;1	9;1	9;1		29.6566	29.6672	29.8917		28.1907	28.1755	29.13		Student's	0.0188328	0.0646607	0.423445		+
C1orf122	C1orf122	Uncharacterized protein C1orf122	Uncharacterized protein C1orf122	Q6ZSJ8	Q6ZSJ8	5	5	5		24.3693	24.2844	24.5033		23.2672	23.3205	23.8692		Student's	0.0113288	0.0441569	0.535881
C1orf131	C1orf131	Uncharacterized protein C1orf131	Uncharacterized protein C1orf131	Q8NDD1	Q8NDD1	4	4	4		24.8509	25.695	25.1953		26.4649	25.8647	26.5536		Student's	0.0327807	0.0949871	2.06663
C1orf174	C1orf174	UPF0688 protein C1orf174	UPF0688 protein C1orf174	Q8IYL3	Q8IYL3	3	3	3		24.0231	24.1997	23.7396		23.9244	23.9129	23.3219		Student's	0.326898	0.462213	0.830625
C1QBP	C1QBP	Complement component 1 Q subcomponent-binding protein, mitochondrial	Complement component 1 Q subcomponent-binding protein, mitochondrial	Q07021	Q07021	3	3	3		23.7691	23.1921	24.2672		25.7855	25.9033	27.227		Student's	0.0100167	0.0405126	5.90707	+	+
C1QC	C1QC	Complement C1q subcomponent subunit C	Complement C1q subcomponent subunit C	P02747	P02747	2	2	2		24.5483	24.3285	25.0407		19.659	20.9883	20.7984		Student's	0.000868764	0.00819866	0.0560446	+
C1QTNF3-AMACR	C1QTNF3-AMACR;C1QTNF3	Complement C1q tumor necrosis factor-related protein 3	Complement C1q tumor necrosis factor-related protein 3	E9PGA6	E9PGA6;Q9BXJ4	6;6	6;6	6;6		30.8227	30.732	30.6806		30.3184	30.2656	30.0936		Student's	0.00284798	0.0167529	0.697738
C3orf17	C3orf17	Uncharacterized protein C3orf17	Uncharacterized protein C3orf17	Q6NW34	Q6NW34	3	3	3		21.2278	20.7018	21.161		23.7303	23.4839	23.7987		Student's	0.0001586	0.00329608	6.23644	+
C4B	C4B;C4A	Complement C4-B	Complement C4-B;Complement C4 beta chain;Complement C4-B alpha chain;C4a anaphylatoxin;C4b-B;C4d-B;Complement C4 gamma chain;Complement C4-A;Complement C4 beta chain;Complement C4-A alpha chain;C4a anaphylatoxin;C4b-A;C4d-A;Complement C4 gamma chain	P0C0L5	P0C0L5;P0C0L4	5;5	1;1	1;1		23.8966	25.2077	24.0324		24.4054	25.7347	24.8988		Student's	0.32759	0.462213	1.55192
C7orf50	C7orf50	Uncharacterized protein C7orf50	Uncharacterized protein C7orf50	Q9BRJ6	Q9BRJ6	5	5	5		26.288	26.5261	25.8621		24.7661	24.6413	25.6324		Student's	0.0299093	0.0904839	0.431633
C7orf55-LUC7L2	C7orf55-LUC7L2;LUC7L2	Putative RNA-binding protein Luc7-like 2	Putative RNA-binding protein Luc7-like 2	A0A0A6YYC3	A0A0A6YYC3;Q9Y383;Q9NQ29	5;5;2	5;5;2	5;5;2		22.8226	23.102	22.3501		23.5917	23.154	26.8255		Student's	0.208438	0.339578	3.39998
C8orf59	C8orf59	Uncharacterized protein C8orf59	Uncharacterized protein C8orf59	Q8N0T1	Q8N0T1	9	9	9		29.7844	29.4778	29.857		29.5221	29.0331	29.9692		Student's	0.537387	0.657157	0.871609
C9orf114	C9orf114	Putative methyltransferase C9orf114	Putative methyltransferase C9orf114	Q5T280	Q5T280	5	5	5		24.9226	25.265	25.5198		25.2796	25.6704	25.6852		Student's	0.229137	0.362399	1.23908
CAB39	CAB39	Calcium-binding protein 39	Calcium-binding protein 39	Q9Y376	Q9Y376	4	4	4		21.2278	20.7018	21.161		23.3431	23.3855	22.993		Student's	0.000434954	0.00540407	4.62778	+	+
CACYBP	CACYBP	Calcyclin-binding protein	Calcyclin-binding protein	Q9HB71	Q9HB71	3	3	3		23.617	23.6435	24.088		24.2222	24.1565	24.4329		Student's	0.0487096	0.124995	1.4022		+
CAD	CAD	CAD protein	CAD protein;Glutamine-dependent carbamoyl-phosphate synthase;Aspartate carbamoyltransferase;Dihydroorotase	P27708	P27708	3	3	3		21.2278	20.7018	21.161		22.6752	22.3466	22.4917		Student's	0.0015081	0.0111303	2.77855	+	+
CALD1	CALD1	Caldesmon	Caldesmon	Q05682	Q05682	8	8	8		21.2278	20.7018	21.161		26.865	26.3884	26.8142		Student's	1.4579e-05	0.00226647	50.5278	+	+
CALM1	CALM1	Calmodulin	Calmodulin	P62158	P62158;P27482	10;1	10;1	10;1		29.5512	29.0432	29.4991		29.6928	29.1619	29.943		Student's	0.450819	0.573739	1.17667		+
CALR	CALR	Calreticulin	Calreticulin	P27797	P27797	3	3	3		25.047	24.1594	25.2568		22.8886	23.982	23.3219		Student's	0.0370687	0.103421	0.372774		+	+	+
CANX	CANX	Calnexin	Calnexin	P27824	P27824	5	5	5		23.7354	23.8302	23.6803		25.1576	24.8913	24.7184		Student's	0.000963671	0.00866802	2.25601	+
CAP1	CAP1	Adenylyl cyclase-associated protein 1	Adenylyl cyclase-associated protein 1	Q01518	Q01518;P40123	13;1	13;1	13;1		27.9239	27.9329	28.6068		27.9578	28.5774	27.9476		Student's	0.984336	0.988342	1.00446		+
CAPN1	CAPN1	Calpain-1 catalytic subunit	Calpain-1 catalytic subunit	P07384	P07384	9	9	9		27.0372	27.5166	26.8543		25.7947	26.787	24.8024		Student's	0.0912709	0.191124	0.394645			+
CAPN2	CAPN2	Calpain-2 catalytic subunit	Calpain-2 catalytic subunit	P17655	P17655	7	7	7		26.115	26.2076	26.0694		25.9339	26.038	25.7242		Student's	0.0829078	0.178308	0.85147		+	+	+
CAPNS1	CAPNS1	Calpain small subunit 1	Calpain small subunit 1	P04632	P04632;Q96L46	5;1	5;1	5;1		27.2314	26.7783	26.9432		26.589	26.8814	27.5481		Student's	0.947733	0.964487	1.01526
CAPRIN1	CAPRIN1	Caprin-1	Caprin-1	Q14444	Q14444	14	14	14		25.8199	26.4565	22.0784		29.8554	29.9309	30.0695		Welch's	0.0630069	0.146451	35.9267
CAPZA1	CAPZA1	F-actin-capping protein subunit alpha-1	F-actin-capping protein subunit alpha-1	P52907	P52907	11	11	10		29.679	29.746	30.0071		29.1288	29.0965	28.9944		Student's	0.00240275	0.0149803	0.599785		+
CAPZA2	CAPZA2	F-actin-capping protein subunit alpha-2	F-actin-capping protein subunit alpha-2	P47755	P47755	8	7	7		27.2908	26.9019	27.357		26.8541	26.9152	26.4258		Student's	0.0973239	0.20093	0.731274		+
CAPZB	CAPZB	F-actin-capping protein subunit beta	F-actin-capping protein subunit beta	P47756	P47756	12	12	12		29.1472	29.6604	29.7		28.9475	28.4631	28.5801		Student's	0.0218687	0.0720748	0.559044		+
CAV1	CAV1	Caveolin-1	Caveolin-1	Q03135	Q03135;P56539	11;2	11;2	11;2		32.2017	32.2045	31.9652		33.2033	32.9076	32.961		Student's	0.00172655	0.0121209	1.8663		+	+	+
CAV2	CAV2	Caveolin-2	Caveolin-2	P51636	P51636	4	4	4		26.8526	26.829	27.2218		27.5292	28.2793	27.7645		Student's	0.0252645	0.0803532	1.85296
CBX1	CBX1	Chromobox protein homolog 1	Chromobox protein homolog 1	P83916	P83916	4	3	3		25.348	25.0554	25.1311		25.628	26.6192	25.853		Student's	0.0521208	0.130832	1.80902		+
CBX3	CBX3	Chromobox protein homolog 3	Chromobox protein homolog 3	Q13185	Q13185	10	10	8		28.5725	28.7947	28.5441		29.562	29.4255	30.0695		Student's	0.00769812	0.0343303	2.06852	+	+
CBX5	CBX5	Chromobox protein homolog 5	Chromobox protein homolog 5	P45973	P45973	9	8	8		25.1273	26.4996	26.1596		27.4139	27.1227	27.8891		Student's	0.030046	0.0905972	2.92095		+
CBX8	CBX8	Chromobox protein homolog 8	Chromobox protein homolog 8	Q9HC52	Q9HC52	3	3	3		22.5248	22.9434	23.2398		23.1872	23.8588	23.9365		Student's	0.07418	0.164664	1.69135		+
CCAR1	CCAR1	Cell division cycle and apoptosis regulator protein 1	Cell division cycle and apoptosis regulator protein 1	Q8IX12	Q8IX12	13	13	13		26.7854	26.6986	26.6029		27.3989	27.6381	27.2184		Student's	0.00548507	0.0260961	1.65036
CCAR2	CCAR2	Cell cycle and apoptosis regulator protein 2	Cell cycle and apoptosis regulator protein 2	Q8N163	Q8N163	27	27	27		28.2818	28.5612	28.47		29.2073	29.4722	29.002		Student's	0.00767974	0.0343303	1.72846
CCDC12	CCDC12	Coiled-coil domain-containing protein 12	Coiled-coil domain-containing protein 12	Q8WUD4	Q8WUD4	6	6	6		21.2278	20.7018	21.161		26.7864	25.8875	26.7204		Student's	8.26761e-05	0.00247309	43.248	+
CCDC137	CCDC137	Coiled-coil domain-containing protein 137	Coiled-coil domain-containing protein 137	Q6PK04	Q6PK04	11	11	11		27.7655	27.5545	28.0047		26.6409	26.9913	27.0352		Student's	0.00795771	0.0351482	0.541194		+
CCDC50	CCDC50	Coiled-coil domain-containing protein 50	Coiled-coil domain-containing protein 50	Q8IVM0	Q8IVM0	4	4	4		24.3471	23.9296	24.1762		25.2698	24.5416	26.484		Student's	0.0915424	0.191397	2.4298
CCDC59	CCDC59	Thyroid transcription factor 1-associated protein 26	Thyroid transcription factor 1-associated protein 26	Q9P031	Q9P031	5	5	5		25.5588	26.4614	26.3507		24.6555	25.1239	25.3876		Student's	0.0398813	0.107786	0.476985		+
CCDC80	CCDC80	Coiled-coil domain-containing protein 80	Coiled-coil domain-containing protein 80	Q76M96	Q76M96	3	3	3		25.523	24.5308	25.5198		19.659	20.9883	20.7984		Student's	0.000888966	0.00831665	0.0382267	+	+
CCDC86	CCDC86	Coiled-coil domain-containing protein 86	Coiled-coil domain-containing protein 86	Q9H6F5	Q9H6F5	13	13	13		28.4988	28.1254	27.6847		28.2884	28.6365	28.6875		Student's	0.178504	0.307969	1.35142		+
CCT2	CCT2	T-complex protein 1 subunit beta	T-complex protein 1 subunit beta	P78371	P78371	12	12	12		27.2111	26.6986	26.7873		26.8759	27.5687	27.6476		Student's	0.186094	0.315392	1.38036		+
CCT3	CCT3	T-complex protein 1 subunit gamma	T-complex protein 1 subunit gamma	P49368	P49368	18	18	18		27.8859	27.1706	27.4023		27.61	27.6107	27.9476		Student's	0.378095	0.510931	1.17812
CCT4	CCT4	T-complex protein 1 subunit delta	T-complex protein 1 subunit delta	P50991	P50991	13	13	13		26.7854	26.7783	26.7873		27.0302	27.0635	27.0832		Student's	6.22068e-05	0.00244162	1.21026		+
CCT5	CCT5	T-complex protein 1 subunit epsilon	T-complex protein 1 subunit epsilon	P48643	P48643	12	12	12		26.5451	26.4171	26.5077		26.7748	26.9699	26.6457		Student's	0.0391426	0.106964	1.23703		+
CCT6A	CCT6A	T-complex protein 1 subunit zeta	T-complex protein 1 subunit zeta	P40227	P40227;Q92526	9;3	9;3	9;3		25.2318	25.156	25.7812		25.4968	25.4367	25.4843		Welch's	0.715176	0.802019	1.05917		+
CCT7	CCT7	T-complex protein 1 subunit eta	T-complex protein 1 subunit eta	Q99832	Q99832	11	11	11		26.4684	25.8296	25.9263		26.7155	25.1162	26.1558		Student's	0.884283	0.921639	0.946764		+
CCT8	CCT8	T-complex protein 1 subunit theta	T-complex protein 1 subunit theta	P50990	P50990	14	14	14		25.9726	26.3243	26.3674		26.6662	26.9592	26.9652		Student's	0.0157198	0.0559754	1.56061		+
CD109	CD109	CD109 antigen	CD109 antigen	Q6YHK3	Q6YHK3	4	4	4		21.2278	20.7018	21.161		24.262	24.007	24.3854		Student's	8.94386e-05	0.00247309	9.11319	+	+
CD151	CD151	CD151 antigen	CD151 antigen	P48509	P48509	2	2	2		23.5014	23.9486	24.0512		22.8298	23.3727	23.149		Student's	0.036088	0.10134	0.608532			+
CD2BP2	CD2BP2	CD2 antigen cytoplasmic tail-binding protein 2	CD2 antigen cytoplasmic tail-binding protein 2	O95400	O95400	4	4	4		21.2278	20.7018	21.161		26.0047	25.7473	26.7444		Student's	0.000114028	0.00281657	35.145	+
CD3EAP	CD3EAP	DNA-directed RNA polymerase I subunit RPA34	DNA-directed RNA polymerase I subunit RPA34	O15446	O15446	8	8	8		26.7106	25.9127	25.1785		26.6536	26.3194	27.8561		Student's	0.191663	0.320118	2.01263
CD44	CD44	CD44 antigen	CD44 antigen	P16070	P16070	9	9	9		27.4811	27.7692	28.1334		27.5835	27.8751	28.3264		Student's	0.665232	0.76184	1.09717		+
CD55	CD55	Complement decay-accelerating factor	Complement decay-accelerating factor	P08174	P08174	2	2	2		25.3956	25.1438	24.6207		25.6432	24.5812	24.518		Student's	0.762596	0.837788	0.908012
CD59	CD59	CD59 glycoprotein	CD59 glycoprotein	P13987	P13987	4	4	4		30.3961	30.391	30.8497		31.5121	31.3826	31.6836		Student's	0.00501301	0.0245254	1.97316		+
CDC26	CDC26	Anaphase-promoting complex subunit CDC26	Anaphase-promoting complex subunit CDC26	Q8NHZ8	Q8NHZ8	2	2	2		21.2278	20.7018	21.161		23.4727	24.164	24.0548		Student's	0.000450946	0.0055308	7.29523	+
CDC27	CDC27	Cell division cycle protein 27 homolog	Cell division cycle protein 27 homolog	P30260	P30260	2	2	2		21.2278	20.7018	21.161		24.6754	24.4034	24.0086		Student's	0.000196651	0.00361529	10.0719	+	+
CDC37	CDC37	Hsp90 co-chaperone Cdc37	Hsp90 co-chaperone Cdc37;Hsp90 co-chaperone Cdc37, N-terminally processed	Q16543	Q16543	2	2	2		23.0867	21.8032	22.9868		23.8217	22.6976	23.2708		Student's	0.290898	0.429753	1.55597		+
CDC40	CDC40	Pre-mRNA-processing factor 17	Pre-mRNA-processing factor 17	O60508	O60508	7	7	7		24.1046	25.5767	24.7057		23.2542	23.8027	23.686		Student's	0.0571049	0.13793	0.430859
CDC42	CDC42	Cell division control protein 42 homolog	Cell division control protein 42 homolog	P60953	P60953	6	5	5		28.5765	27.7034	28.414		28.067	28.4399	28.1561		Student's	0.973477	0.980289	0.992898
CDC5L	CDC5L	Cell division cycle 5-like protein	Cell division cycle 5-like protein	Q99459	Q99459	30	30	30		28.6614	28.6399	28.4658		28.8725	28.9088	29.054		Student's	0.0128228	0.0478295	1.27995		+
CDC73	CDC73	Parafibromin	Parafibromin	Q6P1J9	Q6P1J9	12	12	12		25.0052	25.5057	24.6331		25.5024	25.8226	25.9384		Student's	0.0679524	0.155416	1.63181		+
CDCA5	CDCA5	Sororin	Sororin	Q96FF9	Q96FF9	4	4	4		27.2314	27.7367	27.8763		27.0592	26.471	27.0642		Student's	0.0540764	0.133501	0.594609
CDCA8	CDCA8	Borealin	Borealin	Q53HL2	Q53HL2	5	5	5		25.17	25.6642	24.8027		24.7615	24.7495	25.6299		Student's	0.688795	0.781569	0.891727
CDCP1	CDCP1	CUB domain-containing protein 1	CUB domain-containing protein 1	Q9H5V8	Q9H5V8	4	4	4		21.2278	20.7018	21.161		23.0429	23.4355	23.585		Student's	0.00055083	0.00613732	5.00807	+
CDH1	CDH1	Cadherin-1	Cadherin-1;E-Cad/CTF1;E-Cad/CTF2;E-Cad/CTF3	P12830	P12830	8	8	8		28.6501	27.9499	28.0164		28.2125	28.4399	28.6429		Student's	0.4257	0.549876	1.16983
CDH3	CDH3	Cadherin-3	Cadherin-3	P22223	P22223	7	7	7		25.8306	26.1525	26.3729		26.0647	25.7867	26.87		Student's	0.752873	0.828161	1.08805		+
CDK1	CDK1	Cyclin-dependent kinase 1	Cyclin-dependent kinase 1	P06493	P06493	3	2	2		24.0779	24.5182	24.2911		24.5574	23.8027	24.886		Student's	0.746238	0.823882	1.08645
CDK11A	CDK11A;CDK11B	Cyclin-dependent kinase 11A	Cyclin-dependent kinase 11A;Cyclin-dependent kinase 11B	Q9UQ88	Q9UQ88;P21127	5;5	5;5	5;5		25.2318	24.2154	24.51		25.0887	25.9365	26.6457		Student's	0.0843934	0.180828	2.35857
CDK17	CDK17	Cyclin-dependent kinase 17	Cyclin-dependent kinase 17	Q00537	Q00537;Q00536;Q07002;Q00535;P11802;Q00526;Q00534;Q96Q40;O94921;Q9NYV4;Q14004	19;4;3;1;1;1;1;1;1;1;1	19;4;3;1;1;1;1;1;1;1;1	17;3;2;0;0;0;0;0;0;0;0		29.7246	30.2747	30.6716		27.3291	27.0635	26.5938		Student's	0.000756941	0.00768963	0.106713	+
CDK9	CDK9	Cyclin-dependent kinase 9	Cyclin-dependent kinase 9	P50750	P50750	4	3	3		22.8747	22.8463	22.7348		23.4951	24.5416	24.0848		Welch's	0.0537505	0.133181	2.33248
CDKN2AIP	CDKN2AIP	CDKN2A-interacting protein	CDKN2A-interacting protein	Q9NXV6	Q9NXV6	4	4	4		21.2278	20.7018	21.161		22.4661	22.7525	22.4917		Student's	0.00123411	0.00988847	2.90773	+	+
CDYL	CDYL	Chromodomain Y-like protein	Chromodomain Y-like protein	Q9Y232	Q9Y232	3	3	3		24.877	24.975	24.3377		24.5358	25.5752	24.7184		Student's	0.601571	0.709156	1.1593
CEBPB	CEBPB	CCAAT/enhancer-binding protein beta	CCAAT/enhancer-binding protein beta	P17676	P17676	3	3	3		25.2988	25.4311	25.0407		25.5679	24.9444	25.8618		Student's	0.531089	0.65234	1.14962
CEBPZ	CEBPZ	CCAAT/enhancer-binding protein zeta	CCAAT/enhancer-binding protein zeta	Q03701	Q03701	21	21	21		27.8986	28.6503	28.0164		27.8619	27.9204	27.6347		Student's	0.199273	0.32901	0.766961
CENPB	CENPB	Major centromere autoantigen B	Major centromere autoantigen B	P07199	P07199	4	4	4		25.1488	25.1274	24.6018		25.2567	25.6704	25.6852		Student's	0.063845	0.147604	1.49289
CENPU	CENPU	Centromere protein U	Centromere protein U	Q71F23	Q71F23	4	4	4		21.2278	20.7018	21.161		25.589	26.7991	25.8037		Student's	0.000247493	0.00409113	32.758	+
CEP131	CEP131	Centrosomal protein of 131 kDa	Centrosomal protein of 131 kDa	Q9UPN4	Q9UPN4	10	10	10		25.5031	26.24	25.0957		19.659	20.9883	20.7984		Student's	0.000652652	0.00706143	0.028537	+
CEP170	CEP170	Centrosomal protein of 170 kDa	Centrosomal protein of 170 kDa	Q5SW79	Q5SW79;Q96L14	5;1	5;1	5;1		25.9822	25.8936	26.2504		24.4578	24.352	24.1572		Student's	0.000243677	0.00408573	0.303608	+	+
CFAP20	CFAP20	Cilia- and flagella-associated protein 20	Cilia- and flagella-associated protein 20	Q9Y6A4	Q9Y6A4	4	4	4		25.2676	25.8693	26.6338		24.4805	24.9659	25.6324		Student's	0.157934	0.281769	0.536894
CFL1	CFL1	Cofilin-1	Cofilin-1	P23528	P23528;Q9Y281	12;2	12;2	11;1		29.8369	29.8085	30.1803		29.2672	28.9116	29.9561		Student's	0.161931	0.286826	0.67662		+	+	+
CHAF1A	CHAF1A	Chromatin assembly factor 1 subunit A	Chromatin assembly factor 1 subunit A	Q13111	Q13111	3	3	3		23.9661	22.8304	22.9426		23.7208	23.9735	23.465		Student's	0.291564	0.43	1.38837
CHAMP1	CHAMP1	Chromosome alignment-maintaining phosphoprotein 1	Chromosome alignment-maintaining phosphoprotein 1	Q96JM3	Q96JM3	2	2	2		21.2278	20.7018	21.161		23.602	23.9217	23.2708		Student's	0.000508833	0.00583495	5.92978	+
CHCHD1	CHCHD1	Coiled-coil-helix-coiled-coil-helix domain-containing protein 1	Coiled-coil-helix-coiled-coil-helix domain-containing protein 1	Q96BP2	Q96BP2	4	4	4		29.5512	28.9762	29.8729		29.2756	28.6125	29.254		Student's	0.285831	0.423354	0.747739
CHCHD3	CHCHD3	MICOS complex subunit MIC19	MICOS complex subunit MIC19	Q9NX63	Q9NX63	3	3	3		23.7354	22.3193	22.4525		23.891	24.0235	24.4618		Student's	0.0558937	0.136083	2.44483		+
CHD1	CHD1	Chromodomain-helicase-DNA-binding protein 1	Chromodomain-helicase-DNA-binding protein 1	O14646	O14646	2	2	2		21.2278	20.7018	21.161		23.5708	23.576	23.7987		Student's	0.000134529	0.00294091	6.14009	+	+
CHD4	CHD4	Chromodomain-helicase-DNA-binding protein 4	Chromodomain-helicase-DNA-binding protein 4	Q14839	Q14839;Q12873	45;8	45;8	34;2		29.0155	29.4446	29.0261		29.4955	29.4275	29.0996		Student's	0.392712	0.523717	1.13194
CHERP	CHERP	Calcium homeostasis endoplasmic reticulum protein	Calcium homeostasis endoplasmic reticulum protein	Q8IWX8	Q8IWX8	8	8	8		26.9168	27.4296	26.6656		27.1155	27.1981	27.6476		Student's	0.320208	0.456709	1.24523		+
CHMP1B	CHMP1B	Charged multivesicular body protein 1b	Charged multivesicular body protein 1b	Q7LBR1	Q7LBR1	3	3	3		21.2278	20.7018	21.161		23.8654	23.5871	25.2174		Student's	0.00382336	0.0200697	9.14565	+
CHMP4B	CHMP4B	Charged multivesicular body protein 4b	Charged multivesicular body protein 4b	Q9H444	Q9H444;P59074	4;1	4;1	4;1		21.2278	20.7018	21.161		24.6754	24.352	26.337		Student's	0.0030165	0.01725	17.0451	+	+
CHP1	CHP1	Calcineurin B homologous protein 1	Calcineurin B homologous protein 1	Q99653	Q99653	2	2	2		21.2278	20.7018	21.161		22.5913	22.8779	22.198		Student's	0.00405253	0.0209542	2.87891	+
CHTOP	CHTOP	Chromatin target of PRMT1 protein	Chromatin target of PRMT1 protein	Q9Y3Y2	Q9Y3Y2	7	7	7		28.1437	28.2452	25.8984		28.4877	28.3432	28.9816		Student's	0.211079	0.341323	2.25801		+
CILP	CILP	Cartilage intermediate layer protein 1	Cartilage intermediate layer protein 1;Cartilage intermediate layer protein 1 C1;Cartilage intermediate layer protein 1 C2	O75339	O75339	2	2	2		23.2734	23.5082	23.9745		19.659	20.9883	20.7984		Student's	0.00258613	0.0157147	0.116349	+
CIRBP	CIRBP	Cold-inducible RNA-binding protein	Cold-inducible RNA-binding protein	Q14011	Q14011	7	7	7		30.0396	29.9688	30.8337		29.9102	30.232	30.3041		Student's	0.685275	0.778254	0.912608		+
CIRH1A	CIRH1A	Cirhin	Cirhin	Q969X6	Q969X6	13	13	13		27.5875	27.6967	27.1703		27.2806	27.2871	26.9341		Student's	0.184538	0.313812	0.802436		+
CISD3	CISD3	CDGSH iron-sulfur domain-containing protein 3, mitochondrial	CDGSH iron-sulfur domain-containing protein 3, mitochondrial	P0C7P0	P0C7P0	5	5	5		26.5708	26.5894	25.77		19.659	20.9883	20.7984		Student's	0.000298252	0.00450709	0.0176012	+
CKAP2	CKAP2	Cytoskeleton-associated protein 2	Cytoskeleton-associated protein 2	Q8WWK9	Q8WWK9	2	2	2		23.3695	24.5495	22.8854		23.7303	23.3982	23.686		Student's	0.995022	0.996285	1.00233
CKAP4	CKAP4	Cytoskeleton-associated protein 4	Cytoskeleton-associated protein 4	Q07065	Q07065;Q96K21	39;1	39;1	39;1		31.7895	32.2816	31.8786		30.7694	31.0692	31.5628		Student's	0.0371926	0.103599	0.554995		+
CLDND1	CLDND1	Claudin domain-containing protein 1	Claudin domain-containing protein 1	Q9NY35	Q9NY35	3	3	3		21.2278	20.7018	21.161		24.4635	24.5243	24.2594		Student's	5.10344e-05	0.00243173	10.4508	+
CLIC1	CLIC1	Chloride intracellular channel protein 1	Chloride intracellular channel protein 1	O00299	O00299	12	12	12		30.054	30.1361	30.4989		29.6125	29.9856	30.1172		Student's	0.186494	0.315761	0.798541		+
CLIP1	CLIP1	CAP-Gly domain-containing linker protein 1	CAP-Gly domain-containing linker protein 1	P30622	P30622;Q9UDT6	7;1	7;1	7;1		22.9952	21.6585	23.2686		24.6998	21.2294	26.0863		Student's	0.422276	0.548582	2.57468		+
CLTA	CLTA	Clathrin light chain A	Clathrin light chain A	P09496	P09496	5	5	5		28.3579	27.9499	27.9871		27.1428	27.5968	27.8561		Student's	0.0825466	0.177971	0.675315		+
CLTB	CLTB	Clathrin light chain B	Clathrin light chain B	P09497	P09497	8	8	8		27.8923	27.1901	28.2611		28.9937	28.7913	29.4166		Student's	0.0241958	0.0776696	2.4386		+
CLTC	CLTC	Clathrin heavy chain 1	Clathrin heavy chain 1	Q00610	Q00610;P53675	67;14	67;14	67;14		32.4639	32.5428	32.6394		32.3938	32.1964	31.9428		Student's	0.0570466	0.13793	0.773242		+
CMAS	CMAS	N-acylneuraminate cytidylyltransferase	N-acylneuraminate cytidylyltransferase	Q8NFW8	Q8NFW8	8	8	8		26.0409	26.4838	25.8249		25.9172	25.085	25.1724		Student's	0.0913014	0.191124	0.604982		+
CMSS1	CMSS1	Protein CMSS1	Protein CMSS1	Q9BQ75	Q9BQ75	3	3	3		23.2889	25.1108	23.8725		24.8689	24.5756	24.6496		Student's	0.327044	0.462213	1.5234		+
CNN2	CNN2	Calponin-2	Calponin-2	Q99439	Q99439	6	6	5		26.4786	25.7466	25.1995		26.0185	25.7646	27.2098		Student's	0.418018	0.546906	1.43664		+
CNN3	CNN3	Calponin-3	Calponin-3	Q15417	Q15417	4	3	3		24.5418	24.4796	24.9836		22.2276	22.4792	23.3093		Student's	0.005344	0.0257032	0.250639	+	+
CNOT1	CNOT1	CCR4-NOT transcription complex subunit 1	CCR4-NOT transcription complex subunit 1	A5YKK6	A5YKK6	18	18	18		26.6858	27.1309	27.1059		24.3448	24.2714	23.7896		Student's	0.000231909	0.00396541	0.139766	+	+
CNOT10	CNOT10	CCR4-NOT transcription complex subunit 10	CCR4-NOT transcription complex subunit 10	Q9H9A5	Q9H9A5	2	2	2		21.6012	22.2266	22.5016		19.659	20.9883	20.7984		Student's	0.0299168	0.0904839	0.323555
CNOT3	CNOT3	CCR4-NOT transcription complex subunit 3	CCR4-NOT transcription complex subunit 3	O75175	O75175	3	3	3		24.1479	24.44	24.8137		23.6527	24.5416	23.2578		Student's	0.201612	0.330659	0.637352
COA5	COA5	Cytochrome c oxidase assembly factor 5	Cytochrome c oxidase assembly factor 5	Q86WW8	Q86WW8	2	2	2		23.3695	23.7778	23.1868		24.4635	24.0954	24.8069		Student's	0.0199881	0.0672894	2.01472
COIL	COIL	Coilin	Coilin	P38432	P38432	5	5	5		24.3171	25.0855	25.1001		24.7143	24.5185	24.2594		Student's	0.31036	0.447559	0.791769
COL12A1	COL12A1	Collagen alpha-1(XII) chain	Collagen alpha-1(XII) chain	Q99715	Q99715	36	36	36		28.9647	28.7079	29.5673		23.3796	24.2436	22.2775		Student's	0.000752487	0.00768963	0.0182021	+	+
COL16A1	COL16A1	Collagen alpha-1(XVI) chain	Collagen alpha-1(XVI) chain	Q07092	Q07092	6	6	6		27.2314	25.5857	27.8373		22.8081	24.453	24.9447		Student's	0.0391823	0.106964	0.14198		+
COL17A1	COL17A1	Collagen alpha-1(XVII) chain	Collagen alpha-1(XVII) chain;120 kDa linear IgA disease antigen;97 kDa linear IgA disease antigen	Q9UMD9	Q9UMD9	32	32	32		30.4729	30.0224	30.8497		31.2043	31.1254	31.4359		Student's	0.0347286	0.0989146	1.74935
COL1A1	COL1A1	Collagen alpha-1(I) chain	Collagen alpha-1(I) chain	P02452	P02452;CON__Q862S4;P02458	20;2;1	20;2;1	20;2;1		21.2278	20.7018	21.161		30.6203	29.9585	30.488		Student's	3.67307e-06	0.00141114	641.535	+	+
COL1A2	COL1A2	Collagen alpha-2(I) chain	Collagen alpha-2(I) chain	P08123	P08123	4	4	4		21.2278	20.7018	21.161		27.8674	26.712	27.1569		Student's	7.75382e-05	0.00247309	74.2957	+	+
COL4A1	COL4A1;COL4A5	Collagen alpha-1(IV) chain	Collagen alpha-1(IV) chain;Arresten;Collagen alpha-5(IV) chain	P02462	P02462;P29400	3;2	3;2	3;2		29.4065	28.1648	29.6602		27.5429	27.4656	27.9631		Student's	0.0434779	0.114287	0.373726		+
COL4A2	COL4A2	Collagen alpha-2(IV) chain	Collagen alpha-2(IV) chain;Canstatin	P08572	P08572	11	11	11		30.0682	29.4065	30.1017		25.8083	25.5266	26.5261		Student's	0.00047463	0.00564832	0.0667468	+	+
COL5A1	COL5A1	Collagen alpha-1(V) chain	Collagen alpha-1(V) chain	P20908	P20908	3	3	3		23.9564	23.1921	24.4619		19.659	20.9883	20.7984		Student's	0.00365412	0.0195983	0.0955101	+	+
COL6A1	COL6A1	Collagen alpha-1(VI) chain	Collagen alpha-1(VI) chain	P12109	P12109	4	4	4		25.5296	24.5619	25.8114		23.891	25.4763	24.2261		Student's	0.27761	0.416535	0.586502		+
COL7A1	COL7A1	Collagen alpha-1(VII) chain	Collagen alpha-1(VII) chain	Q02388	Q02388	22	22	22		28.5402	27.1509	29.1309		24.4054	25.7372	25.241		Student's	0.0110769	0.0433783	0.112958	+
COLGALT1	COLGALT1	Procollagen galactosyltransferase 1	Procollagen galactosyltransferase 1	Q8NBJ5	Q8NBJ5	23	23	23		30.9815	30.6329	31.3991		29.0088	29.3875	29.1889		Student's	0.00184782	0.0127139	0.285306	+
COMP	COMP;THBS4	Cartilage oligomeric matrix protein	Cartilage oligomeric matrix protein;Thrombospondin-4	P49747	CON__ENSEMBL:ENSBTAP00000006074;P49747;P35443	2;2;1	2;2;1	2;2;1		23.758	23.1844	23.1868		19.659	20.9883	20.7984		Student's	0.003177	0.0179891	0.134486	+
COPA	COPA	Coatomer subunit alpha	Coatomer subunit alpha;Xenin;Proxenin	P53621	P53621	9	9	9		25.5843	24.622	25.0639		25.0165	23.4355	23.7896		Student's	0.142437	0.261134	0.496705		+
COPB2	COPB2	Coatomer subunit beta	Coatomer subunit beta	P35606	P35606	4	4	4		24.4955	23.6668	23.6924		23.5171	23.5191	23.2708		Student's	0.143758	0.262997	0.699348		+
CORO1A	CORO1A	Coronin-1A	Coronin-1A	P31146	P31146	2	2	2		24.255	23.7234	23.8725		19.659	20.9883	20.7984		Student's	0.00145232	0.0108578	0.0903473	+
CORO1B	CORO1B	Coronin-1B	Coronin-1B	Q9BR76	Q9BR76;A9Z1Z3	9;1	9;1	9;1		27.2908	27.141	27.4549		26.2243	26.8112	26.7913		Student's	0.0320286	0.0934349	0.621324		+	+	+
CORO1C	CORO1C	Coronin-1C	Coronin-1C	Q9ULV4	Q9ULV4	22	22	21		31.0039	31.2701	31.2802		30.3285	30.3199	29.5175		Student's	0.0163927	0.0579297	0.457088		+
CORO2A	CORO2A	Coronin-2A	Coronin-2A	Q92828	Q92828	2	2	2		25.1316	23.3869	23.9039		22.7222	21.8985	23.7987		Student's	0.151997	0.274708	0.396571		+	+	+
CPNE3	CPNE3	Copine-3	Copine-3	O75131	O75131;Q96FN4;Q8IYJ1;O95741;Q9HCH3;Q9UBL6	4;1;1;1;1;1	4;1;1;1;1;1	3;0;0;0;0;0		24.4547	24.9425	24.3068		24.0203	25.1084	25.1476		Student's	0.670552	0.765901	1.1414
CPNE4	CPNE4	Copine-4	Copine-4	Q96A23	Q96A23	2	1	1		27.5394	28.0163	26.2262		27.5701	26.6597	28.4496		Student's	0.708122	0.796177	1.23046
CPSF1	CPSF1	Cleavage and polyadenylation specificity factor subunit 1	Cleavage and polyadenylation specificity factor subunit 1	Q10570	Q10570	9	9	9		26.5451	26.4806	26.434		26.6281	26.8467	26.0152		Welch's	0.97144	0.97938	1.00703
CPSF2	CPSF2	Cleavage and polyadenylation specificity factor subunit 2	Cleavage and polyadenylation specificity factor subunit 2	Q9P2I0	Q9P2I0	8	8	8		24.6362	25.9175	24.2672		25.7317	25.9839	25.7831		Welch's	0.21403	0.345127	1.85652		+
CPSF3	CPSF3	Cleavage and polyadenylation specificity factor subunit 3	Cleavage and polyadenylation specificity factor subunit 3	Q9UKF6	Q9UKF6	8	8	8		25.459	25.6182	24.2752		25.5598	25.6939	26.0807		Student's	0.217213	0.349207	1.5808		+
CPSF6	CPSF6	Cleavage and polyadenylation specificity factor subunit 6	Cleavage and polyadenylation specificity factor subunit 6	Q16630	Q16630	4	4	4		24.2066	25.2762	24.6144		26.0854	26.5634	26.5122		Student's	0.00821629	0.035787	3.222	+	+
CPSF7	CPSF7	Cleavage and polyadenylation specificity factor subunit 7	Cleavage and polyadenylation specificity factor subunit 7	Q8N684	Q8N684	7	7	7		26.5089	26.4155	25.7895		25.9214	25.3209	25.3936		Student's	0.0784366	0.171252	0.618711		+
CRISPLD1	CRISPLD1	Cysteine-rich secretory protein LCCL domain-containing 1	Cysteine-rich secretory protein LCCL domain-containing 1	Q9H336	Q9H336	5	5	5		24.9523	26.4965	23.883		19.659	20.9883	20.7984		Student's	0.00587431	0.0275678	0.0404226	+
CRNKL1	CRNKL1	Crooked neck-like protein 1	Crooked neck-like protein 1	Q9BZJ0	Q9BZJ0	10	10	10		25.562	26.1445	24.0971		26.0704	26.5054	25.9006		Student's	0.233337	0.368348	1.85438		+
CROCC	CROCC	Rootletin	Rootletin	Q5TZA2	Q5TZA2;Q86T23	5;1	5;1	5;1		27.8135	27.3104	27.728		27.5768	27.2254	26.6457		Student's	0.208949	0.339578	0.722974
CRTAP	CRTAP	Cartilage-associated protein	Cartilage-associated protein	O75718	O75718	5	5	5		23.3695	23.4689	24.4478		23.3431	23.4232	24.0699		Student's	0.735363	0.817754	0.90124		+
CSE1L	CSE1L	Exportin-2	Exportin-2	P55060	P55060	4	4	4		34.1305	33.8057	34.0294		34.1098	33.8205	34.0325		Student's	0.994865	0.996285	0.999387		+
CSNK1A1	CSNK1A1;CSNK1A1L	Casein kinase I isoform alpha	Casein kinase I isoform alpha;Casein kinase I isoform alpha-like	P48729	P48729;Q8N752	10;5	10;5	9;5		27.3663	27.7756	27.9511		27.9265	28.2306	27.6667		Student's	0.363639	0.496347	1.18395		+
CSNK1D	CSNK1D;CSNK1E	Casein kinase I isoform delta	Casein kinase I isoform delta;Casein kinase I isoform epsilon	P48730	P48730;P49674	9;7	8;6	8;6		25.7846	26.6272	26.7596		26.589	26.8814	26.5671		Student's	0.420267	0.54827	1.22152		+
CSNK2A1	CSNK2A1;CSNK2A3	Casein kinase II subunit alpha	Casein kinase II subunit alpha;Casein kinase II subunit alpha 3	P68400	P68400;Q8NEV1	7;6	7;6	7;6		27.498	26.2625	26.2524		26.589	26.6192	26.9131		Student's	0.936532	0.955904	1.02536		+
CSNK2B	CSNK2B	Casein kinase II subunit beta	Casein kinase II subunit beta	P67870	P67870	5	5	5		26.2822	26.4533	26.3857		26.9704	26.2819	27.0352		Student's	0.189342	0.318288	1.30929		+
CSRP1	CSRP1	Cysteine and glycine-rich protein 1	Cysteine and glycine-rich protein 1	P21291	P21291	9	9	9		28.4606	28.5939	29.2458		27.6165	26.5916	27.9528		Student's	0.0441304	0.115475	0.384273		+	+	+
CSRP2	CSRP2	Cysteine and glycine-rich protein 2	Cysteine and glycine-rich protein 2	Q16527	Q16527	4	4	4		25.0332	24.6854	24.6269		23.45	23.1107	24.8248		Student's	0.141237	0.260039	0.504635		+
CSTB	CSTB	Cystatin-B	Cystatin-B	P04080	P04080	3	3	3		24.8666	24.4332	24.8514		24.0203	24.4159	24.4212		Student's	0.0907438	0.191115	0.741601		+
CSTF1	CSTF1	Cleavage stimulation factor subunit 1	Cleavage stimulation factor subunit 1	Q05048	Q05048	6	6	6		25.047	26.0158	25.1311		25.8594	25.7042	25.6092		Student's	0.363283	0.496347	1.25378
CSTF2	CSTF2	Cleavage stimulation factor subunit 2	Cleavage stimulation factor subunit 2	P33240	P33240	7	7	5		26.4701	26.498	26.1359		27.5012	26.9374	27.7995		Student's	0.0198746	0.0670378	2.0629		+
CSTF2T	CSTF2T	Cleavage stimulation factor subunit 2 tau variant	Cleavage stimulation factor subunit 2 tau variant	Q9H0L4	Q9H0L4	4	2	2		21.2278	20.7018	21.161		21.8633	22.2621	22.602		Student's	0.0109081	0.0428143	2.31697	+
CSTF3	CSTF3	Cleavage stimulation factor subunit 3	Cleavage stimulation factor subunit 3	Q12996	Q12996	9	9	9		25.2318	26.6711	25.7187		26.2003	24.9872	25.7738		Student's	0.71059	0.798431	0.858527
CTBP1	CTBP1	C-terminal-binding protein 1	C-terminal-binding protein 1	Q13363	Q13363	4	2	2		21.2278	20.7018	21.161		23.9326	23.704	23.7713		Student's	0.000100793	0.00266509	6.83268	+
CTBP2	CTBP2	C-terminal-binding protein 2	C-terminal-binding protein 2	P56545	P56545	8	8	6		26.1453	26.2809	26.1381		26.0817	26.5634	26.1594		Student's	0.635749	0.734793	1.05705
CTDSPL2	CTDSPL2	CTD small phosphatase-like protein 2	CTD small phosphatase-like protein 2	Q05D32	Q05D32	7	7	7		23.5279	24.084	24.1061		24.3571	24.1788	24.5235		Student's	0.10461	0.210561	1.36331
CTGF	CTGF	Connective tissue growth factor	Connective tissue growth factor	P29279	P29279	16	16	16		28.8311	28.3256	29.2917		28.1094	27.033	27.6667		Student's	0.0442737	0.115499	0.431349		+
CTNNA1	CTNNA1	Catenin alpha-1	Catenin alpha-1	P35221	P35221;Q9UI47	29;1	29;1	23;1		29.0037	28.8195	28.9467		29.1964	28.9368	29.751		Student's	0.205971	0.336529	1.29361		+
CTNNA2	CTNNA2	Catenin alpha-2	Catenin alpha-2	P26232	P26232	7	1	1		21.2278	20.7018	21.161		25.337	26.1078	24.6036		Student's	0.000745373	0.00768963	19.9634	+
CTNNB1	CTNNB1	Catenin beta-1	Catenin beta-1	P35222	P35222	15	11	11		27.281	27.3193	27.2014		27.0876	26.9152	27.0056		Student's	0.0120916	0.0461995	0.832522		+
CTNNBL1	CTNNBL1	Beta-catenin-like protein 1	Beta-catenin-like protein 1	Q8WYA6	Q8WYA6	5	5	5		23.1779	23.3215	24.4336		25.425	24.9487	25.1476		Student's	0.0219612	0.0722245	2.88676		+
CTNND1	CTNND1	Catenin delta-1	Catenin delta-1	O60716	O60716	23	23	23		26.6917	27.3281	27.5302		27.8115	27.5544	28.0138		Student's	0.0995113	0.203621	1.52614		+
CTSC	CTSC	Dipeptidyl peptidase 1	Dipeptidyl peptidase 1;Dipeptidyl peptidase 1 exclusion domain chain;Dipeptidyl peptidase 1 heavy chain;Dipeptidyl peptidase 1 light chain	P53634	P53634	4	4	4		28.038	26.6986	27.3933		25.0776	25.9387	26.4982		Student's	0.0530609	0.132422	0.34424
CTSV	CTSV	Cathepsin L2	Cathepsin L2	O60911	O60911	2	2	2		24.0779	23.9768	24.0971		23.5061	24.4711	21.9371		Welch's	0.418838	0.547565	0.596328
CTTN	CTTN	Src substrate cortactin	Src substrate cortactin	Q14247	Q14247	19	19	19		28.3012	28.4383	28.6484		28.0622	28.0937	28.7398		Student's	0.536252	0.656814	0.89251		+	+	+
CTTNBP2NL	CTTNBP2NL	CTTNBP2 N-terminal-like protein	CTTNBP2 N-terminal-like protein	Q9P2B4	Q9P2B4	7	7	7		27.18	26.1139	25.9634		24.103	23.8861	23.977		Student's	0.00331546	0.0184959	0.185512	+	+
CUL4A	CUL4A	Cullin-4A	Cullin-4A	Q13619	Q13619	4	4	3		23.7802	23.4285	23.8404		24.0957	23.7835	24.6293		Student's	0.155447	0.278892	1.40101
CUX1	CUX1	Homeobox protein cut-like 1	Homeobox protein cut-like 1	P39880	P39880	5	5	5		21.2278	20.7018	21.161		23.45	23.3598	23.8692		Student's	0.000375277	0.00506331	5.77358	+
CWC15	CWC15	Spliceosome-associated protein CWC15 homolog	Spliceosome-associated protein CWC15 homolog	Q9P013	Q9P013	2	2	2		23.9067	24.3066	24.2672		25.1994	24.6413	25.3288		Student's	0.0219977	0.0722245	1.86129
CWC22	CWC22	Pre-mRNA-splicing factor CWC22 homolog	Pre-mRNA-splicing factor CWC22 homolog	Q9HCG8	Q9HCG8	2	2	2		23.8343	23.9675	23.9745		23.2144	24.164	23.715		Student's	0.45891	0.58104	0.854032
CXCL12	CXCL12	Stromal cell-derived factor 1	Stromal cell-derived factor 1;SDF-1-beta(3-72);SDF-1-alpha(3-67)	P48061	P48061	2	2	2		21.2278	20.7018	21.161		27.9834	26.4154	26.4696		Student's	0.000391208	0.00515348	60.7966	+	+
CXCL6	CXCL6	C-X-C motif chemokine 6	C-X-C motif chemokine 6;Small-inducible cytokine B6, N-processed variant 1;Small-inducible cytokine B6, N-processed variant 2;Small-inducible cytokine B6, N-processed variant 3	P80162	P80162	2	2	2		23.9067	24.8351	25.5097		19.659	20.9883	20.7984		Student's	0.00237595	0.014921	0.0518825	+
CYB5R3	CYB5R3	NADH-cytochrome b5 reductase 3	NADH-cytochrome b5 reductase 3;NADH-cytochrome b5 reductase 3 membrane-bound form;NADH-cytochrome b5 reductase 3 soluble form	P00387	P00387	2	2	2		23.433	23.1451	21.161		23.9732	23.5191	24.3301		Student's	0.144458	0.263926	2.56879		+
CYCS	CYCS	Cytochrome c	Cytochrome c	P99999	P99999;CON__P62894	2;1	2;1	2;1		23.9168	23.8199	24.3901		25.1611	23.28	23.3712		Student's	0.87727	0.915989	0.929892
CYFIP1	CYFIP1;CYFIP2	Cytoplasmic FMR1-interacting protein 1	Cytoplasmic FMR1-interacting protein 1;Cytoplasmic FMR1-interacting protein 2	Q7L576	Q7L576;Q96F07	10;7	10;7	10;7		25.2318	24.4861	24.5826		24.0883	25.2346	23.9282		Student's	0.500966	0.622423	0.78471		+
CYR61	CYR61	Protein CYR61	Protein CYR61	O00622	O00622;O95389	30;1	30;1	30;1		34.3286	33.8771	34.3514		33.5934	33.2701	33.2922		Student's	0.0126836	0.0475668	0.574163		+
DAPK3	DAPK3	Death-associated protein kinase 3	Death-associated protein kinase 3	O43293	O43293;Q9UIK4	10;1	10;1	10;1		28.482	28.1204	28.1064		25.8789	26.6055	26.1342		Student's	0.00117203	0.00988847	0.244852	+	+
DARS	DARS	Aspartate--tRNA ligase, cytoplasmic	Aspartate--tRNA ligase, cytoplasmic	P14868	P14868	12	12	12		26.8394	27.09	27.0034		27.4436	27.1609	26.5536		Student's	0.796702	0.863759	1.05341		+
DAXX	DAXX	Death domain-associated protein 6	Death domain-associated protein 6	Q9UER7	Q9UER7	2	2	2		24.6723	24.7133	25.3119		24.1881	24.5126	25.093		Student's	0.42039	0.54827	0.811549
DAZAP1	DAZAP1	DAZ-associated protein 1	DAZ-associated protein 1	Q96EP5	Q96EP5	2	2	2		21.2278	20.7018	21.161		23.3675	23.3855	23.4189		Welch's	0.00459593	0.0230063	5.13523	+
DBN1	DBN1	Drebrin	Drebrin	Q16643	Q16643	15	15	15		21.2278	20.7018	21.161		28.7992	28.4897	29.2348		Student's	8.76512e-06	0.00176565	224.573	+	+
DBNL	DBNL	Drebrin-like protein	Drebrin-like protein	Q9UJU6	Q9UJU6	6	6	6		23.8966	24.5862	24.51		19.659	20.9883	20.7984		Student's	0.001201	0.00988847	0.0693931	+	+
DBT	DBT	Lipoamide acyltransferase component of branched-chain alpha-keto acid dehydrogenase complex, mitochondrial	Lipoamide acyltransferase component of branched-chain alpha-keto acid dehydrogenase complex, mitochondrial	P11182	P11182	2	2	2		21.2278	20.7018	21.161		23.7303	23.8122	23.3093		Student's	0.000339171	0.0047599	6.00864	+
DCAF13	DCAF13	DDB1- and CUL4-associated factor 13	DDB1- and CUL4-associated factor 13	Q9NV06	Q9NV06	15	15	15		28.4168	28.414	28.2464		28.0085	27.9698	27.4778		Student's	0.0397618	0.107656	0.687596
DCD	DCD	Dermcidin	Dermcidin;Survival-promoting peptide;DCD-1	P81605	P81605	3	3	3		25.754	25.3202	26.3014		25.2796	24.5923	24.9932		Student's	0.0733665	0.163489	0.559871
DCTN1	DCTN1	Dynactin subunit 1	Dynactin subunit 1	Q14203	Q14203;E7EWF7	5;1	5;1	5;1		21.2278	20.7018	21.161		24.4918	24.5359	24.1358		Student's	8.65812e-05	0.00247309	10.2504	+	+
DCTN2	DCTN2	Dynactin subunit 2	Dynactin subunit 2	Q13561	Q13561	6	6	6		24.2863	23.2009	23.8512		25.7623	24.3455	26.1824		Student's	0.0611129	0.143399	3.13961		+
DDB1	DDB1	DNA damage-binding protein 1	DNA damage-binding protein 1	Q16531	Q16531	23	23	23		27.611	27.8259	27.7137		28.0813	27.9752	27.7763		Student's	0.104894	0.210706	1.17071
DDOST	DDOST	Dolichyl-diphosphooligosaccharide--protein glycosyltransferase 48 kDa subunit	Dolichyl-diphosphooligosaccharide--protein glycosyltransferase 48 kDa subunit	P39656	P39656	2	2	2		23.9367	24.1264	23.6803		24.0048	23.7835	23.977		Student's	0.962916	0.971921	1.00505
DDX1	DDX1	ATP-dependent RNA helicase DDX1	ATP-dependent RNA helicase DDX1	Q92499	Q92499	13	13	13		27.2314	27.6485	27.5545		27.097	26.9483	27.0546		Student's	0.029269	0.0893065	0.73466		+
DDX10	DDX10	Probable ATP-dependent RNA helicase DDX10	Probable ATP-dependent RNA helicase DDX10	Q13206	Q13206	15	15	15		26.9782	27.5012	27.4023		26.9081	26.9152	26.9131		Welch's	0.140291	0.259126	0.767495
DDX17	DDX17	Probable ATP-dependent RNA helicase DDX17	Probable ATP-dependent RNA helicase DDX17	Q92841	Q92841	31	22	22		29.4912	30.3705	30.1546		30.4542	30.4812	30.1634		Student's	0.271984	0.410951	1.28415		+
DDX18	DDX18	ATP-dependent RNA helicase DDX18	ATP-dependent RNA helicase DDX18	Q9NVP1	Q9NVP1	18	18	18		28.7021	29.0972	28.9737		28.9912	29.3018	29.3306		Student's	0.150012	0.272419	1.21717		+
DDX21	DDX21	Nucleolar RNA helicase 2	Nucleolar RNA helicase 2	Q9NR30	Q9NR30	44	44	42		32.66	32.6208	32.0433		32.4204	32.584	32.241		Student's	0.911845	0.939592	0.981976		+
DDX23	DDX23	Probable ATP-dependent RNA helicase DDX23	Probable ATP-dependent RNA helicase DDX23	Q9BUQ8	Q9BUQ8	12	12	12		27.0714	27.3797	27.1059		27.3605	27.0934	27.1569		Student's	0.894117	0.928253	1.01251		+
DDX24	DDX24	ATP-dependent RNA helicase DDX24	ATP-dependent RNA helicase DDX24	Q9GZR7	Q9GZR7	24	24	24		27.8269	28.0324	27.7769		27.7592	27.959	27.2098		Student's	0.376033	0.510141	0.849057
DDX27	DDX27	Probable ATP-dependent RNA helicase DDX27	Probable ATP-dependent RNA helicase DDX27	Q96GQ7	Q96GQ7	20	20	20		28.532	28.5087	28.2854		28.7641	28.7478	28.366		Student's	0.292792	0.430645	1.13599		+
DDX31	DDX31	Probable ATP-dependent RNA helicase DDX31	Probable ATP-dependent RNA helicase DDX31	Q9H8H2	Q9H8H2	5	5	5		21.2278	20.7018	21.161		22.9067	24.0559	23.1769		Student's	0.00362294	0.0195525	5.09707	+	+
DDX39A	DDX39A	ATP-dependent RNA helicase DDX39A	ATP-dependent RNA helicase DDX39A	O00148	O00148	16	4	4		26.7716	25.4608	25.1995		25.0738	25.2593	25.5589		Student's	0.368169	0.501047	0.700624
DDX39B	DDX39B	Spliceosome RNA helicase DDX39B	Spliceosome RNA helicase DDX39B	Q13838	Q13838	19	19	7		29.8501	29.6989	29.716		29.9888	30.3515	30.3041		Student's	0.0203905	0.0681691	1.37539		+
DDX3X	DDX3X	ATP-dependent RNA helicase DDX3X	ATP-dependent RNA helicase DDX3X	O00571	O00571;Q9NQI0	24;2	23;2	6;0		29.3656	30.5263	30.1151		29.976	30.3619	29.7389		Student's	0.954736	0.969899	1.01626		+
DDX3Y	DDX3Y	ATP-dependent RNA helicase DDX3Y	ATP-dependent RNA helicase DDX3Y	O15523	O15523	21	3	3		24.5022	24.4796	24.3146		19.659	20.9883	20.7984		Welch's	0.00973298	0.039926	0.0646934	+
DDX41	DDX41	Probable ATP-dependent RNA helicase DDX41	Probable ATP-dependent RNA helicase DDX41	Q9UJV9	Q9UJV9	5	5	5		24.5022	24.4332	24.243		24.4347	24.5812	23.92		Student's	0.725872	0.810331	0.945485		+
DDX42	DDX42	ATP-dependent RNA helicase DDX42	ATP-dependent RNA helicase DDX42	Q86XP3	Q86XP3	8	8	8		24.9717	25.9222	25.4723		24.3994	24.3455	23.4536		Student's	0.027904	0.0866971	0.381767		+
DDX46	DDX46	Probable ATP-dependent RNA helicase DDX46	Probable ATP-dependent RNA helicase DDX46	Q7L014	Q7L014	15	15	15		23.6536	22.8238	21.4642		26.1458	27.0227	27.0352		Student's	0.00435068	0.0221641	16.9988	+
DDX47	DDX47	Probable ATP-dependent RNA helicase DDX47	Probable ATP-dependent RNA helicase DDX47	Q9H0S4	Q9H0S4	14	14	14		28.5155	29.0972	28.5953		28.4105	28.4124	28.3503		Welch's	0.197305	0.326632	0.787331		+
DDX49	DDX49	Probable ATP-dependent RNA helicase DDX49	Probable ATP-dependent RNA helicase DDX49	Q9Y6V7	Q9Y6V7	3	3	3		24.2707	25.6867	24.2672		23.5495	23.673	23.5639		Welch's	0.135207	0.252434	0.451856		+
DDX5	DDX5	Probable ATP-dependent RNA helicase DDX5	Probable ATP-dependent RNA helicase DDX5	P17844	P17844	42	42	33		32.9547	34.3159	34.012		32.8876	33.0733	32.7017		Student's	0.109825	0.215516	0.545883		+
DDX50	DDX50	ATP-dependent RNA helicase DDX50	ATP-dependent RNA helicase DDX50	Q9BQ39	Q9BQ39	16	14	14		27.329	26.739	23.774		27.6359	27.5758	26.1415		Student's	0.385887	0.516312	2.25069		+
DDX51	DDX51	ATP-dependent RNA helicase DDX51	ATP-dependent RNA helicase DDX51	Q8N8A6	Q8N8A6	12	12	12		26.3544	26.2992	25.7389		26.5074	26.4634	25.8683		Student's	0.628746	0.730003	1.10873
DDX52	DDX52	Probable ATP-dependent RNA helicase DDX52	Probable ATP-dependent RNA helicase DDX52	Q9Y2R4	Q9Y2R4	10	10	10		25.8518	26.7653	26.6045		25.9024	25.5582	25.6703		Student's	0.0803705	0.174153	0.616911
DDX54	DDX54	ATP-dependent RNA helicase DDX54	ATP-dependent RNA helicase DDX54	Q8TDD1	Q8TDD1	25	25	25		28.2671	28.5352	27.9328		28.433	28.5269	27.9318		Student's	0.847116	0.896363	1.03686
DDX56	DDX56	Probable ATP-dependent RNA helicase DDX56	Probable ATP-dependent RNA helicase DDX56	Q9NY93	Q9NY93	18	18	18		28.3439	28.6011	28.0337		27.376	27.3871	27.3656		Welch's	0.0283922	0.0878735	0.517636		+
DDX6	DDX6	Probable ATP-dependent RNA helicase DDX6	Probable ATP-dependent RNA helicase DDX6	P26196	P26196	8	8	8		27.6264	28.4856	28.2414		26.4372	26.7748	25.8942		Student's	0.00845939	0.0362515	0.297488	+	+
DDX60L	DDX60L	Probable ATP-dependent RNA helicase DDX60-like	Probable ATP-dependent RNA helicase DDX60-like	Q5H9U9	Q5H9U9	2	2	2		26.416	26.091	27.2014		25.8352	26.1424	26.442		Student's	0.31385	0.450931	0.742454
DECR1	DECR1	2,4-dienoyl-CoA reductase, mitochondrial	2,4-dienoyl-CoA reductase, mitochondrial	Q16698	Q16698	9	9	9		28.8007	28.5975	28.2902		27.9629	28.4399	28.0287		Student's	0.117378	0.226494	0.747966		+
DECR2	DECR2	Peroxisomal 2,4-dienoyl-CoA reductase	Peroxisomal 2,4-dienoyl-CoA reductase	Q9NUI1	Q9NUI1	2	2	2		24.0137	23.7234	24.8407		23.8039	23.9904	22.9014		Student's	0.256584	0.393399	0.647335
DEK	DEK	Protein DEK	Protein DEK	P35659	P35659	14	14	14		28.5483	28.7374	28.4008		29.4519	29.4235	30.5847		Student's	0.0332965	0.0959983	2.39143
DHX15	DHX15	Pre-mRNA-splicing factor ATP-dependent RNA helicase DHX15	Pre-mRNA-splicing factor ATP-dependent RNA helicase DHX15	O43143	O43143	26	26	26		29.721	29.7807	29.4722		30.0634	30.0122	29.5984		Student's	0.253018	0.391038	1.17559		+
DHX33	DHX33	Putative ATP-dependent RNA helicase DHX33	Putative ATP-dependent RNA helicase DHX33	Q9H6R0	Q9H6R0	5	5	5		23.6046	26.1901	23.9745		23.8825	23.1125	23.585		Student's	0.273305	0.412586	0.478606
DHX37	DHX37	Probable ATP-dependent RNA helicase DHX37	Probable ATP-dependent RNA helicase DHX37	Q8IY37	Q8IY37	11	11	11		25.4555	27.4132	25.4962		24.8428	24.9956	24.6546		Welch's	0.181194	0.31125	0.408775		+
DHX9	DHX9	ATP-dependent RNA helicase A	ATP-dependent RNA helicase A	Q08211	Q08211	46	46	46		31.7547	32.1019	31.6924		32.1899	32.1152	31.5187		Student's	0.730218	0.81413	1.06555		+
DIDO1	DIDO1	Death-inducer obliterator 1	Death-inducer obliterator 1	Q9BTC0	Q9BTC0	14	14	14		24.1565	24.8351	23.9941		27.1428	27.3212	26.9754		Student's	0.000520314	0.00583495	7.05161	+
DIMT1	DIMT1	Probable dimethyladenosine transferase	Probable dimethyladenosine transferase	Q9UNQ2	Q9UNQ2	8	8	8		25.6909	26.8165	26.7455		25.5355	25.7597	25.7692		Student's	0.121329	0.233076	0.60311		+
DIS3	DIS3	Exosome complex exonuclease RRP44	Exosome complex exonuclease RRP44	Q9Y2L1	Q9Y2L1	6	6	6		23.6415	23.6783	24.0418		24.7095	23.2524	24.4618		Student's	0.491411	0.614976	1.27812		+
DKC1	DKC1	H/ACA ribonucleoprotein complex subunit 4	H/ACA ribonucleoprotein complex subunit 4	O60832	O60832	20	20	20		29.666	29.6416	29.5456		29.5027	29.5826	29.1867		Student's	0.199969	0.329843	0.874341		+
DKK1	DKK1	Dickkopf-related protein 1	Dickkopf-related protein 1	O94907	O94907;Q9UBU2	9;2	9;2	9;2		30.0682	29.9959	29.2482		19.659	20.9883	20.7984		Student's	4.59455e-05	0.00243173	0.00159872	+	+
DLG1	DLG1	Disks large homolog 1	Disks large homolog 1	Q12959	Q12959	4	4	3		21.2278	20.7018	21.161		22.2609	22.3466	23.0184		Student's	0.00654061	0.0302022	2.85164	+	+
DLST	DLST	Dihydrolipoyllysine-residue succinyltransferase component of 2-oxoglutarate dehydrogenase complex, mitochondrial	Dihydrolipoyllysine-residue succinyltransferase component of 2-oxoglutarate dehydrogenase complex, mitochondrial	P36957	P36957	2	2	2		21.2278	20.7018	21.161		23.8994	23.9735	24.0996		Student's	7.21518e-05	0.00247309	7.7846	+	+
DMAP1	DMAP1	DNA methyltransferase 1-associated protein 1	DNA methyltransferase 1-associated protein 1	Q9NPF5	Q9NPF5	4	4	4		23.8554	23.8507	23.5137		24.7047	23.8771	23.6957		Student's	0.346142	0.48015	1.27685
DNAJA1	DNAJA1	DnaJ homolog subfamily A member 1	DnaJ homolog subfamily A member 1	P31689	P31689	5	5	5		25.7708	25.8245	25.9561		25.1646	25.5975	25.8218		Student's	0.183176	0.312903	0.799693
DNAJA2	DNAJA2	DnaJ homolog subfamily A member 2	DnaJ homolog subfamily A member 2	O60884	O60884	5	5	5		25.2949	24.9704	25.4514		25.4996	26.2853	26.3958		Student's	0.0599477	0.141927	1.767
DNAJB1	DNAJB1	DnaJ homolog subfamily B member 1	DnaJ homolog subfamily B member 1	P25685	P25685	5	5	4		23.6293	23.8907	24.0512		24.2815	23.9564	24.7232		Student's	0.142108	0.260808	1.37874		+
DNAJB6	DNAJB6	DnaJ homolog subfamily B member 6	DnaJ homolog subfamily B member 6	O75190	O75190;Q8NHS0	3;1	3;1	3;1		21.2683	22.9111	24.6144		19.659	20.9883	20.7984		Student's	0.080288	0.174153	0.183095		+
DNAJC19	DNAJC19	Mitochondrial import inner membrane translocase subunit TIM14	Mitochondrial import inner membrane translocase subunit TIM14	Q96DA6	Q96DA6	5	5	5		25.4346	25.6839	24.9241		25.196	24.7741	26.484		Student's	0.818833	0.878884	1.09972
DNAJC7	DNAJC7	DnaJ homolog subfamily C member 7	DnaJ homolog subfamily C member 7	Q99615	Q99615	2	2	2		21.2278	20.7018	21.161		24.2686	23.5981	23.4764		Student's	0.000752194	0.00768963	6.73091	+	+
DNAJC8	DNAJC8	DnaJ homolog subfamily C member 8	DnaJ homolog subfamily C member 8	O75937	O75937	13	13	13		30.2033	30.3602	30.0882		29.8413	29.4855	29.9028		Student's	0.0356326	0.100716	0.719951		+
DNMT1	DNMT1	DNA (cytosine-5)-methyltransferase 1	DNA (cytosine-5)-methyltransferase 1	P26358	P26358	19	19	19		26.9168	27.5545	26.8931		27.3449	27.2254	26.607		Student's	0.852646	0.900624	0.957675		+
DNTTIP1	DNTTIP1	Deoxynucleotidyltransferase terminal-interacting protein 1	Deoxynucleotidyltransferase terminal-interacting protein 1	Q9H147	Q9H147	2	2	2		23.6774	23.5589	23.7279		23.7583	23.8217	24.0848		Student's	0.10502	0.210706	1.17569
DNTTIP2	DNTTIP2	Deoxynucleotidyltransferase terminal-interacting protein 2	Deoxynucleotidyltransferase terminal-interacting protein 2	Q5QJE6	Q5QJE6	11	11	11		27.438	27.8863	27.4462		27.3683	27.3709	27.582		Student's	0.413131	0.543395	0.901392
DOCK7	DOCK7	Dedicator of cytokinesis protein 7	Dedicator of cytokinesis protein 7	Q96N67	Q96N67	17	17	16		26.7716	26.9824	27.3753		26.5351	25.8852	25.7575		Student's	0.0301294	0.0906508	0.505644		+
DONSON	DONSON	Protein downstream neighbor of Son	Protein downstream neighbor of Son	Q9NYP3	Q9NYP3;H7C0C1	2;1	2;1	2;1		23.7354	23.9391	23.9646		19.659	20.9883	20.7984		Student's	0.00128451	0.0100834	0.0948752	+
DPF2	DPF2	Zinc finger protein ubi-d4	Zinc finger protein ubi-d4	Q92785	Q92785	7	7	7		25.2318	25.0203	23.8404		25.8832	26.2039	26.0133		Student's	0.0392676	0.106964	2.52443
DPM1	DPM1	Dolichol-phosphate mannosyltransferase subunit 1	Dolichol-phosphate mannosyltransferase subunit 1	O60762	O60762	6	6	6		25.958	27.0692	27.7491		26.2858	27.2344	26.6329		Student's	0.742959	0.821441	0.865901		+
DSC2	DSC2	Desmocollin-2	Desmocollin-2	Q02487	Q02487	3	2	2		25.6582	24.9565	24.6331		25.5785	25.9321	26.0863		Student's	0.0813365	0.176025	1.72072
DSC3	DSC3	Desmocollin-3	Desmocollin-3	Q14574	Q14574	11	11	10		21.2278	20.7018	21.161		26.4151	25.9277	26.484		Student's	2.62768e-05	0.00243173	37.9331	+
DSG2	DSG2	Desmoglein-2	Desmoglein-2	Q14126	Q14126	27	27	27		30.2414	30.0485	29.651		29.8271	29.6886	30.23		Student's	0.798107	0.864619	0.955927
DSG3	DSG3	Desmoglein-3	Desmoglein-3	P32926	P32926	22	22	22		24.0416	25.2077	25.3119		29.976	29.5612	30.0574		Student's	0.000324783	0.00469617	32.2483	+
DSP	DSP	Desmoplakin	Desmoplakin	P15924	P15924	128	128	128		32.0556	31.91	31.7317		32.6585	32.8285	31.8496		Student's	0.159038	0.282571	1.46045
DST	DST	Dystonin	Dystonin	Q03001	Q03001	30	30	30		24.0958	25.7305	26.1744		29.3605	28.8746	27.5343		Student's	0.0175636	0.0607861	9.55492		+
DSTN	DSTN	Destrin	Destrin	P60981	P60981	6	5	5		26.5451	26.7122	26.7054		26.6021	26.5492	26.5399		Student's	0.193395	0.321878	0.9392		+
DUSP11	DUSP11	RNA/RNP complex-1-interacting phosphatase	RNA/RNP complex-1-interacting phosphatase	O75319	O75319	5	5	5		24.574	27.6344	27.0152		23.4269	24.0235	23.149		Student's	0.0413014	0.109911	0.136338
DUT	DUT	Deoxyuridine 5-triphosphate nucleotidohydrolase, mitochondrial	Deoxyuridine 5-triphosphate nucleotidohydrolase, mitochondrial	P33316	P33316	2	2	2		21.2278	20.7018	21.161		25.2401	23.8027	24.5932		Student's	0.00141684	0.0106851	11.4328	+
DYNC1H1	DYNC1H1	Cytoplasmic dynein 1 heavy chain 1	Cytoplasmic dynein 1 heavy chain 1	Q14204	Q14204	50	50	50		27.5556	27.7692	27.9989		28.5847	28.5122	27.1388		Student's	0.566667	0.681499	1.23455		+
DYNC1I2	DYNC1I2	Cytoplasmic dynein 1 intermediate chain 2	Cytoplasmic dynein 1 intermediate chain 2	Q13409	Q13409	6	6	6		21.2278	20.7018	21.161		25.4685	24.9702	25.0818		Student's	5.01821e-05	0.00243173	17.671	+	+
DYNC1LI1	DYNC1LI1	Cytoplasmic dynein 1 light intermediate chain 1	Cytoplasmic dynein 1 light intermediate chain 1	Q9Y6G9	Q9Y6G9	4	4	4		21.2278	20.7018	21.161		24.2018	25.8739	24.4503		Student's	0.00222173	0.0143705	14.0433	+	+
DYNLL1	DYNLL1	Dynein light chain 1, cytoplasmic	Dynein light chain 1, cytoplasmic	P63167	P63167	3	1	1		25.7399	26.6849	26.0964		27.0204	26.4027	26.1612		Student's	0.399313	0.530065	1.27842		+
DYNLL2	DYNLL2	Dynein light chain 2, cytoplasmic	Dynein light chain 2, cytoplasmic	Q96FJ2	Q96FJ2	4	4	2		27.3195	27.5841	27.1059		27.6423	28.1134	26.9024		Student's	0.598507	0.706508	1.16168		+
DYNLRB1	DYNLRB1;DYNLRB2	Dynein light chain roadblock-type 1	Dynein light chain roadblock-type 1;Dynein light chain roadblock-type 2	Q9NP97	Q9NP97;Q8TF09	2;2	2;2	2;2		24.2786	24.3784	24.0512		24.5786	24.2223	25.0856		Student's	0.21737	0.349207	1.31292
EBNA1BP2	EBNA1BP2	Probable rRNA-processing protein EBP2	Probable rRNA-processing protein EBP2	Q99848	Q99848	16	16	16		30.2786	30.5806	30.1017		30.653	30.702	31.1429		Student's	0.0706273	0.159027	1.42635		+
EDC3	EDC3	Enhancer of mRNA-decapping protein 3	Enhancer of mRNA-decapping protein 3	Q96F86	Q96F86	2	2	2		21.2278	20.7018	21.161		21.3649	20.9883	20.7984		Student's	0.93511	0.955018	1.01419
EDC4	EDC4	Enhancer of mRNA-decapping protein 4	Enhancer of mRNA-decapping protein 4	Q6P2E9	Q6P2E9	20	20	20		27.2515	27.6831	27.1059		27.1428	26.6991	26.607		Student's	0.0911905	0.191124	0.692312		+
EDF1	EDF1	Endothelial differentiation-related factor 1	Endothelial differentiation-related factor 1	O60869	O60869	2	2	2		21.7083	22.6555	21.7397		21.0287	20.9883	20.7984		Student's	0.0262972	0.0826079	0.467804		+
EEA1	EEA1	Early endosome antigen 1	Early endosome antigen 1	Q15075	Q15075	8	8	8		24.5992	23.1451	23.2229		23.5917	24.2783	23.5098		Student's	0.808553	0.871642	1.10003		+
EED	EED	Polycomb protein EED	Polycomb protein EED	O75530	O75530	4	4	4		23.7125	24.4533	24.1847		25.3464	23.8027	23.7896		Student's	0.744033	0.822102	1.14557		+
EEF1A1P5	EEF1A1P5;EEF1A1	Putative elongation factor 1-alpha-like 3	Putative elongation factor 1-alpha-like 3;Elongation factor 1-alpha 1	Q5VTE0	Q5VTE0;P68104;Q05639	19;19;8	19;19;8	19;19;8		31.6639	31.1857	31.098		31.2098	31.6783	30.9643		Student's	0.913234	0.940462	0.978251
EEF1B2	EEF1B2	Elongation factor 1-beta	Elongation factor 1-beta	P24534	P24534	4	3	3		25.2033	25.8644	25.71		25.9828	25.7497	27.0155		Student's	0.207443	0.338295	1.57659		+
EEF1D	EEF1D	Elongation factor 1-delta	Elongation factor 1-delta	P29692	P29692	7	7	6		28.6196	28.1502	28.536		28.598	28.501	29.4541		Student's	0.283065	0.421425	1.33403		+
EEF1E1-BLOC1S5	EEF1E1-BLOC1S5;EEF1E1	Eukaryotic translation elongation factor 1 epsilon-1	Eukaryotic translation elongation factor 1 epsilon-1	C9J1V9	C9J1V9;O43324	4;4	4;4	4;4		25.0788	25.1108	24.7116		25.6407	24.7887	24.728		Student's	0.803519	0.867298	1.06098
EEF1G	EEF1G	Elongation factor 1-gamma	Elongation factor 1-gamma	P26641	P26641	14	14	14		28.7523	28.9679	29.3176		29.1009	28.9911	29.0589		Student's	0.83309	0.888082	1.0265
EEF2	EEF2	Elongation factor 2	Elongation factor 2	P13639	P13639	24	23	23		29.4592	28.9651	29.3859		28.8503	29.046	28.8616		Student's	0.102853	0.207994	0.784159		+
EFEMP1	EFEMP1	EGF-containing fibulin-like extracellular matrix protein 1	EGF-containing fibulin-like extracellular matrix protein 1	Q12805	Q12805	10	10	10		28.217	27.5089	27.3196		19.659	20.9883	20.7984		Student's	0.000131859	0.00293862	0.00680137	+
EFHD2	EFHD2	EF-hand domain-containing protein D2	EF-hand domain-containing protein D2	Q96C19	Q96C19	6	6	6		25.1316	24.7022	25.4514		25.4102	24.8913	26.607		Student's	0.382794	0.513664	1.45506		+
EFTUD2	EFTUD2	116 kDa U5 small nuclear ribonucleoprotein component	116 kDa U5 small nuclear ribonucleoprotein component	Q15029	Q15029	36	36	35		30.2539	30.5717	30.2548		30.4726	30.5281	30.488		Welch's	0.326411	0.462213	1.09892		+
EGFR	EGFR	Epidermal growth factor receptor	Epidermal growth factor receptor	P00533	P00533	8	8	8		23.4189	23.5082	23.4142		24.2356	25.1084	25.1618		Welch's	0.0424715	0.112325	2.61753
EHD3	EHD3;EHD1	EH domain-containing protein 3	EH domain-containing protein 3;EH domain-containing protein 1	Q9NZN3	Q9NZN3;Q9H4M9	8;5	8;5	6;4		27.7373	25.695	27.3291		26.0552	25.717	26.5938		Student's	0.301838	0.439522	0.574963
EIF1AX	EIF1AX;EIF1AY	Eukaryotic translation initiation factor 1A, X-chromosomal	Eukaryotic translation initiation factor 1A, X-chromosomal;Eukaryotic translation initiation factor 1A, Y-chromosomal	P47813	P47813;O14602	4;3	4;3	4;3		24.9474	25.4509	25.1953		25.693	26.0664	26.1683		Student's	0.0191625	0.0653542	1.71476		+
EIF2S1	EIF2S1	Eukaryotic translation initiation factor 2 subunit 1	Eukaryotic translation initiation factor 2 subunit 1	P05198	P05198	7	7	7		26.0154	25.6443	25.8195		26.3053	26.75	25.9974		Student's	0.097382	0.20093	1.43842		+
EIF2S2	EIF2S2	Eukaryotic translation initiation factor 2 subunit 2	Eukaryotic translation initiation factor 2 subunit 2	P20042	P20042	9	9	9		26.6665	26.6571	24.6516		27.3683	27.2433	27.5204		Welch's	0.172895	0.300998	2.61275		+
EIF2S3	EIF2S3;EIF2S3L	Eukaryotic translation initiation factor 2 subunit 3	Eukaryotic translation initiation factor 2 subunit 3;Putative eukaryotic translation initiation factor 2 subunit 3-like protein	P41091	P41091;Q2VIR3;F8W810	13;10;9	13;10;9	13;10;9		29.6547	29.3057	29.5983		29.6865	29.4432	29.2688		Student's	0.758918	0.834279	0.963681		+
EIF3A	EIF3A	Eukaryotic translation initiation factor 3 subunit A	Eukaryotic translation initiation factor 3 subunit A	Q14152	Q14152	15	15	15		21.7083	22.0105	21.8714		27.3131	27.0227	25.8705		Student's	0.000409667	0.00520217	29.2839	+
EIF3B	EIF3B	Eukaryotic translation initiation factor 3 subunit B	Eukaryotic translation initiation factor 3 subunit B	P55884	P55884	7	7	7		25.9531	25.6006	26.0557		26.1565	26.2129	25.567		Student's	0.683397	0.776976	1.07848		+
EIF3C	EIF3C;EIF3CL	Eukaryotic translation initiation factor 3 subunit C	Eukaryotic translation initiation factor 3 subunit C;Eukaryotic translation initiation factor 3 subunit C-like protein	Q99613	Q99613;B5ME19	10;10	10;10	10;10		25.6522	26.0805	26.0534		26.4792	26.6991	26.1665		Student's	0.0664916	0.152904	1.4335
EIF3D	EIF3D	Eukaryotic translation initiation factor 3 subunit D	Eukaryotic translation initiation factor 3 subunit D	O15371	O15371	6	6	6		26.656	26.7522	26.5793		27.4509	27.8044	26.484		Welch's	0.276185	0.414758	1.49889
EIF3E	EIF3E	Eukaryotic translation initiation factor 3 subunit E	Eukaryotic translation initiation factor 3 subunit E	P60228	P60228	6	6	6		24.781	25.5555	24.9089		27.0687	26.5916	25.1187		Student's	0.1367	0.254398	2.26249
EIF3F	EIF3F	Eukaryotic translation initiation factor 3 subunit F	Eukaryotic translation initiation factor 3 subunit F	O00303	O00303	3	3	3		21.2278	20.7018	21.161		24.6455	24.6413	25.2208		Student's	0.000115138	0.00281657	13.9835	+	+
EIF3G	EIF3G	Eukaryotic translation initiation factor 3 subunit G	Eukaryotic translation initiation factor 3 subunit G	O75821	O75821	7	7	7		25.1316	23.8095	25.1135		25.494	25.3735	26.075		Student's	0.120011	0.2308	1.94886		+
EIF3H	EIF3H	Eukaryotic translation initiation factor 3 subunit H	Eukaryotic translation initiation factor 3 subunit H	O15372	O15372	4	4	4		23.9853	24.3213	24.8137		25.085	24.4469	25.8128		Student's	0.183876	0.313479	1.67189		+
EIF3I	EIF3I	Eukaryotic translation initiation factor 3 subunit I	Eukaryotic translation initiation factor 3 subunit I	Q13347	Q13347	5	5	5		25.9653	25.2575	25.387		26.0552	25.9924	25.5426		Student's	0.294183	0.431488	1.25422		+
EIF3K	EIF3K	Eukaryotic translation initiation factor 3 subunit K	Eukaryotic translation initiation factor 3 subunit K	Q9UBQ5	Q9UBQ5	2	2	2		21.2278	20.7018	21.161		25.4221	24.9702	25.5481		Student's	5.89522e-05	0.00243173	19.4709	+	+
EIF3L	EIF3L	Eukaryotic translation initiation factor 3 subunit L	Eukaryotic translation initiation factor 3 subunit L	Q9Y262	Q9Y262	6	6	6		23.9067	24.3992	24.0605		25.6125	24.319	23.7713		Student's	0.474464	0.59636	1.36176
EIF3M	EIF3M	Eukaryotic translation initiation factor 3 subunit M	Eukaryotic translation initiation factor 3 subunit M	Q7L2H7	Q7L2H7	4	4	4		24.1046	23.3067	24.4619		23.45	23.0756	23.2708		Student's	0.125425	0.240145	0.618884		+
EIF4A1	EIF4A1;EIF4A2	Eukaryotic initiation factor 4A-I	Eukaryotic initiation factor 4A-I;Eukaryotic initiation factor 4A-II;Eukaryotic initiation factor 4A-II, N-terminally processed	P60842	P60842;Q14240	10;6	8;4	8;4		26.5772	26.8165	26.8145		27.4064	27.2871	26.7444		Student's	0.134117	0.251515	1.32859		+
EIF4A3	EIF4A3	Eukaryotic initiation factor 4A-III	Eukaryotic initiation factor 4A-III;Eukaryotic initiation factor 4A-III, N-terminally processed	P38919	P38919	22	22	20		30.1373	30.3498	29.997		30.202	30.1263	29.8753		Student's	0.547156	0.664514	0.937245
EIF4B	EIF4B	Eukaryotic translation initiation factor 4B	Eukaryotic translation initiation factor 4B	P23588	P23588	3	3	3		21.2278	20.7018	21.161		22.7311	22.5655	23.7987		Student's	0.00889035	0.0374479	4.00438	+	+
EIF4G1	EIF4G1	Eukaryotic translation initiation factor 4 gamma 1	Eukaryotic translation initiation factor 4 gamma 1	Q04637	Q04637;O43432	16;1	16;1	16;1		24.9076	24.3429	24.2592		27.0302	27.7861	26.318		Student's	0.0056742	0.0268475	5.82207	+
EIF4H	EIF4H	Eukaryotic translation initiation factor 4H	Eukaryotic translation initiation factor 4H	Q15056	Q15056	5	5	5		26.4563	26.4726	26.6611		26.1742	26.3143	26.3683		Student's	0.0491772	0.125635	0.844151		+
EIF5A	EIF5A;EIF5A2;EIF5AL1	Eukaryotic translation initiation factor 5A-1	Eukaryotic translation initiation factor 5A-1;Eukaryotic translation initiation factor 5A-2;Eukaryotic translation initiation factor 5A-1-like	P63241	P63241;Q9GZV4;Q6IS14	7;4;4	7;4;4	7;4;4		25.2755	26.7783	26.36		27.0592	27.0835	28.7061		Student's	0.104135	0.210094	2.78632		+
EIF6	EIF6	Eukaryotic translation initiation factor 6	Eukaryotic translation initiation factor 6	P56537	P56537	10	10	10		29.7372	29.8625	29.4232		29.7983	29.7515	29.5782		Student's	0.823002	0.881252	1.0246
ELAVL1	ELAVL1	ELAV-like protein 1	ELAV-like protein 1	Q15717	Q15717	12	12	12		29.793	30.0613	29.6135		29.7115	29.5666	29.5175		Student's	0.190973	0.319274	0.856117		+
EMC2	EMC2	ER membrane protein complex subunit 2	ER membrane protein complex subunit 2	Q15006	Q15006	2	2	2		21.2278	20.7018	21.161		22.5294	22.2895	22.39		Student's	0.00156618	0.011461	2.5897	+
EMD	EMD	Emerin	Emerin	P50402	P50402	6	6	6		26.8656	26.4484	26.646		26.5757	25.969	26.7563		Student's	0.456592	0.578953	0.858746		+
EMG1	EMG1	Ribosomal RNA small subunit methyltransferase NEP1	Ribosomal RNA small subunit methyltransferase NEP1	A0A087WWQ2	A0A087WWQ2;Q92979	2;2	2;2	2;2		22.6015	24.7407	23.7512		24.4289	24.6466	24.3733		Welch's	0.331307	0.464799	1.72326		+
ENAH	ENAH	Protein enabled homolog	Protein enabled homolog	Q8N8S7	Q8N8S7;Q9UI08	8;1	8;1	8;1		21.2278	20.7018	21.161		26.6662	26.3427	25.8308		Student's	5.78649e-05	0.00243173	38.0469	+	+	+	+
ENO1	ENO1	Alpha-enolase	Alpha-enolase	P06733	P06733;P13929	13;1	13;1	12;0		29.3839	28.7853	29.211		28.9656	29.1901	29.0319		Student's	0.752232	0.828161	0.956461		+
EPHA2	EPHA2	Ephrin type-A receptor 2	Ephrin type-A receptor 2	P29317	P29317;Q06187;P29320;P54762;P54760;Q15375;P54753;P29322;Q9UF33;P54756;P29323	5;1;1;1;1;1;1;1;1;1;1	5;1;1;1;1;1;1;1;1;1;1	5;1;1;1;1;1;1;1;1;1;1		23.8449	23.9103	25.1267		22.1816	23.6307	24.3425		Student's	0.297863	0.434848	0.532558
EPN2	EPN2	Epsin-2	Epsin-2	O95208	O95208	2	2	2		23.2998	24.1347	24.0134		23.9326	23.5535	24.6496		Student's	0.608944	0.714434	1.17224
EPPK1	EPPK1	Epiplakin	Epiplakin	P58107	P58107	40	34	34		21.2278	20.7018	21.161		28.1141	29.5062	28.2309		Student's	9.02168e-05	0.00247309	192.252	+
EPRS	EPRS	Bifunctional glutamate/proline--tRNA ligase	Bifunctional glutamate/proline--tRNA ligase;Glutamate--tRNA ligase;Proline--tRNA ligase	P07814	P07814	17	17	17		26.6695	26.8414	26.0534		27.5361	26.6463	25.4956		Student's	0.955457	0.970062	1.0266		+
EPS15	EPS15	Epidermal growth factor receptor substrate 15	Epidermal growth factor receptor substrate 15	P42566	P42566	10	10	10		26.1237	26.0464	25.7839		25.4396	24.7741	25.4086		Student's	0.0317225	0.093013	0.583496		+
EPS15L1	EPS15L1	Epidermal growth factor receptor substrate 15-like 1	Epidermal growth factor receptor substrate 15-like 1	Q9UBC2	Q9UBC2	12	12	12		26.4511	25.8245	26.0419		26.0494	25.5892	26.2425		Student's	0.614814	0.719366	0.904078		+
ERC1	ERC1	ELKS/Rab6-interacting/CAST family member 1	ELKS/Rab6-interacting/CAST family member 1	Q8IUD2	Q8IUD2	23	23	17		27.0021	26.7783	26.7596		26.2362	26.398	26.0211		Student's	0.00941238	0.0392939	0.646964		+
ERH	ERH	Enhancer of rudimentary homolog	Enhancer of rudimentary homolog	P84090	P84090	6	6	6		30.2288	30.4699	29.8181		31.0468	30.3199	31.0958		Student's	0.108464	0.213589	1.56763		+
ERLIN1	ERLIN1	Erlin-1	Erlin-1	O75477	O75477	4	1	1		24.2707	24.8351	25.1135		25.0126	24.6835	25.3288		Student's	0.435396	0.558224	1.20458		+
ERLIN2	ERLIN2	Erlin-2	Erlin-2	O94905	O94905	6	6	3		25.4381	26.1784	24.914		27.7827	27.2344	26.5805		Student's	0.0287549	0.0885939	3.22437		+
ERP44	ERP44	Endoplasmic reticulum resident protein 44	Endoplasmic reticulum resident protein 44	Q9BS26	Q9BS26	4	4	4		24.1134	23.8507	23.9843		23.1312	23.5306	23.4421		Student's	0.0126224	0.0474921	0.653031		+
ESF1	ESF1	ESF1 homolog	ESF1 homolog	Q9H501	Q9H501	17	17	17		26.665	27.1804	27.2813		27.2219	27.0934	27.2691		Student's	0.483782	0.606747	1.11156
ESRP1	ESRP1	Epithelial splicing regulatory protein 1	Epithelial splicing regulatory protein 1	Q6NXG1	Q6NXG1;Q9H6T0	5;1	5;1	5;1		24.5089	26.1036	25.8882		27.2557	27.1609	26.4552		Student's	0.0598525	0.141927	2.74548
ETF1	ETF1	Eukaryotic peptide chain release factor subunit 1	Eukaryotic peptide chain release factor subunit 1	P62495	P62495	3	3	3		24.1734	22.9073	24.0134		22.3675	22.5002	23.163		Student's	0.0945366	0.196704	0.492746		+
EVPL	EVPL	Envoplakin	Envoplakin	Q92817	Q92817;A8MZ36	9;1	9;1	9;1		21.2278	20.7018	21.161		25.3771	24.2783	25.1187		Student's	0.00046374	0.00561375	14.8721	+
EWSR1	EWSR1	RNA-binding protein EWS	RNA-binding protein EWS	Q01844	Q01844	3	3	3		25.9284	27.2836	27.3291		26.3697	26.6991	26.6329		Student's	0.583959	0.696476	0.823707		+
EXOSC1	EXOSC1	Exosome complex component CSL4	Exosome complex component CSL4	Q9Y3B2	Q9Y3B2	3	3	3		25.1615	25.0727	24.4689		26.5488	25.6518	25.5856		Student's	0.0535474	0.13306	2.03876
EXOSC10	EXOSC10	Exosome component 10	Exosome component 10	Q01780	Q01780	20	20	20		25.5031	26.5761	24.3223		27.8999	27.6381	27.4634		Student's	0.0294413	0.0896739	4.59472
EXOSC3	EXOSC3	Exosome complex component RRP40	Exosome complex component RRP40	Q9NQT5	Q9NQT5	5	5	5		21.2278	20.7018	21.161		26.3971	26.1195	26.2526		Student's	9.09409e-06	0.00176565	37.4314	+
EXOSC4	EXOSC4	Exosome complex component RRP41	Exosome complex component RRP41	Q9NPD3	Q9NPD3	6	6	6		26.6665	25.7359	26.7455		26.7864	26.4995	26.7324		Student's	0.436448	0.559159	1.22276
EXOSC5	EXOSC5	Exosome complex component RRP46	Exosome complex component RRP46	Q9NQT4	Q9NQT4	4	4	4		21.2278	20.7018	21.161		25.8128	25.2131	25.3936		Student's	5.2349e-05	0.00243173	21.7507	+
EXOSC6	EXOSC6	Exosome complex component MTR3	Exosome complex component MTR3	Q5RKV6	Q5RKV6	7	7	7		24.0043	23.0454	24.8027		23.0134	25.5382	27.1479		Student's	0.381765	0.51308	2.43233
EXOSC7	EXOSC7	Exosome complex component RRP42	Exosome complex component RRP42	Q15024	Q15024	6	6	6		23.7802	25.4377	24.6018		26.7632	27.1515	27.485		Student's	0.0083967	0.0360724	5.76236	+
EXOSC9	EXOSC9	Exosome complex component RRP45	Exosome complex component RRP45	Q06265	Q06265;REV__Q6EMK4	6;1	6;1	6;1		21.2278	20.7018	21.161		24.7661	25.7322	24.8557		Student's	0.00030634	0.00456076	17.0042	+
EZR	EZR	Ezrin	Ezrin	P15311	P15311	27	17	16		28.8344	28.5939	29.0656		28.8559	29.0383	28.8973		Student's	0.536772	0.656985	1.07116		+	+	+
F13A1	F13A1	Coagulation factor XIII A chain	Coagulation factor XIII A chain	P00488	P00488	4	4	4		27.4115	26.8165	27.0034		25.9888	25.6835	25.0516		Student's	0.0100846	0.0406917	0.352932	+
FABP5	FABP5	Fatty acid-binding protein, epidermal	Fatty acid-binding protein, epidermal	Q01469	Q01469;A8MUU1	3;1	3;1	3;1		27.0256	24.8095	24.9885		25.2401	24.4034	24.3301		Student's	0.283937	0.421611	0.517632
FAM120A	FAM120A	Constitutive coactivator of PPAR-gamma-like protein 1	Constitutive coactivator of PPAR-gamma-like protein 1	Q9NZB2	Q9NZB2	13	13	13		24.6664	25.0684	23.6436		26.7395	26.5634	26.2273		Student's	0.0103588	0.041395	4.14289	+
FAM169A	FAM169A	Soluble lamin-associated protein of 75 kDa	Soluble lamin-associated protein of 75 kDa	Q9Y6X4	Q9Y6X4	2	2	2		21.2278	20.7018	21.161		22.2367	22.8779	22.6577		Student's	0.00337759	0.0186555	2.9497	+
FAM207A	FAM207A	Protein FAM207A	Protein FAM207A	Q9NSI2	Q9NSI2	9	9	9		29.1712	28.6399	29.1984		28.1995	27.9371	28.6299		Student's	0.051295	0.129135	0.595567		+
FAM208A	FAM208A	Protein FAM208A	Protein FAM208A	Q9UK61	Q9UK61	7	7	7		23.8658	24.5118	24.0971		25.368	25.2628	24.5507		Student's	0.0473198	0.121609	1.86899
FAM32A	FAM32A	Protein FAM32A	Protein FAM32A	Q9Y421	Q9Y421	3	3	3		25.3847	25.989	26.2323		25.3402	25.0889	25.7854		Student's	0.225486	0.358577	0.725061		+
FAM64A	FAM64A	Protein FAM64A	Protein FAM64A	Q9BSJ6	Q9BSJ6	2	2	2		22.5248	23.521	23.0851		23.5171	24.2365	22.7968		Student's	0.402482	0.532901	1.38819
FAM83A	FAM83A	Protein FAM83A	Protein FAM83A	Q86UY5	Q86UY5	3	3	3		23.5539	23.1575	23.9646		22.386	22.8517	24.5614		Student's	0.698155	0.788564	0.816587
FAM83B	FAM83B	Protein FAM83B	Protein FAM83B	Q5T0W9	Q5T0W9	8	8	8		24.9766	25.038	24.7805		25.4102	25.2767	25.2544		Student's	0.0140362	0.0513571	1.30323
FAM83H	FAM83H	Protein FAM83H	Protein FAM83H	Q6ZRV2	Q6ZRV2	49	49	49		30.0963	30.1482	30.3257		30.7084	31.0108	30.2192		Student's	0.131212	0.248115	1.37184
FAM98A	FAM98A	Protein FAM98A	Protein FAM98A	Q8NCA5	Q8NCA5	4	4	4		25.1273	26.5746	26.4428		25.4279	25.2095	25.2174		Welch's	0.238524	0.375165	0.589172		+
FAM98B	FAM98B	Protein FAM98B	Protein FAM98B	Q52LJ0	Q52LJ0	2	2	2		24.1983	23.9005	23.9843		25.2028	24.6625	24.8293		Student's	0.00887455	0.0374479	1.8283		+
FASN	FASN	Fatty acid synthase	Fatty acid synthase;[Acyl-carrier-protein] S-acetyltransferase;[Acyl-carrier-protein] S-malonyltransferase;3-oxoacyl-[acyl-carrier-protein] synthase;3-oxoacyl-[acyl-carrier-protein] reductase;3-hydroxyacyl-[acyl-carrier-protein] dehydratase;Enoyl-[acyl-carrier-protein] reductase;Oleoyl-[acyl-carrier-protein] hydrolase	P49327	P49327	12	12	12		25.0099	24.8351	24.0697		24.103	24.6413	24.0086		Student's	0.33002	0.463747	0.76458		+
FAT1	FAT1	Protocadherin Fat 1	Protocadherin Fat 1;Protocadherin Fat 1, nuclear form	Q14517	Q14517	17	17	17		21.2278	20.7018	21.161		27.4064	27.0433	26.5938		Student's	3.14163e-05	0.00243173	63.3067	+
FBL	FBL	rRNA 2-O-methyltransferase fibrillarin	rRNA 2-O-methyltransferase fibrillarin	P22087	P22087	15	15	13		31.3394	31.5606	31.1311		31.4527	31.5194	31.4072		Student's	0.416398	0.545833	1.08379		+
FBLIM1	FBLIM1	Filamin-binding LIM protein 1	Filamin-binding LIM protein 1	Q8WUP2	Q8WUP2	7	7	7		25.5328	25.0554	25.8933		25.0087	25.7297	25.1078		Student's	0.55742	0.672019	0.863446		+	+	+
FBLL1	FBLL1	rRNA/tRNA 2-O-methyltransferase fibrillarin-like protein 1	rRNA/tRNA 2-O-methyltransferase fibrillarin-like protein 1	A6NHQ2	A6NHQ2	3	1	1		29.3354	28.3471	28.1118		28.8193	28.9587	29.2391		Student's	0.360023	0.49346	1.32649		+
FBLN1	FBLN1	Fibulin-1	Fibulin-1	P23142	CON__ENSEMBL:ENSBTAP00000016046;P23142	14;7	14;7	14;7		28.6501	27.6485	30.0171		26.2777	26.2075	26.87		Student's	0.031917	0.0932668	0.200239		+
FBLN2	FBLN2	Fibulin-2	Fibulin-2	P98095	P98095	3	3	3		21.2278	20.7018	21.161		25.1398	24.2988	23.8432		Student's	0.00120426	0.00988847	10.5344	+	+
FBXO28	FBXO28	F-box only protein 28	F-box only protein 28	Q9NVF7	Q9NVF7	2	2	2		24.4955	23.8302	23.3374		22.715	23.1582	23.7054		Student's	0.190394	0.319233	0.617781
FEN1	FEN1	Flap endonuclease 1	Flap endonuclease 1	P39748	P39748	4	4	4		25.2716	24.4265	24.5697		24.103	24.9313	24.7795		Student's	0.699518	0.789586	0.900435		+
FERMT1	FERMT1	Fermitin family homolog 1	Fermitin family homolog 1	Q9BQL6	Q9BQL6	2	2	2		23.8554	22.9634	24.0134		22.4238	22.5232	23.163		Student's	0.0862018	0.183564	0.533155			+
FERMT3	FERMT3	Fermitin family homolog 3	Fermitin family homolog 3	Q86UX7	Q86UX7	5	5	5		25.4311	23.0714	26.6536		23.4269	23.6938	23.8606		Welch's	0.316139	0.453465	0.38114		+	+	+
FGA	FGA	Fibrinogen alpha chain	Fibrinogen alpha chain;Fibrinopeptide A;Fibrinogen alpha chain	P02671	P02671	10	10	10		26.9293	26.4758	26.8674		25.7717	26.2039	24.6395		Student's	0.0667206	0.153227	0.429534
FGB	FGB	Fibrinogen beta chain	Fibrinogen beta chain;Fibrinopeptide B;Fibrinogen beta chain	P02675	P02675	9	7	7		26.9293	26.4533	27.1703		26.1986	26.1059	26.3683		Student's	0.0490559	0.12551	0.647655		+
FGFBP1	FGFBP1	Fibroblast growth factor-binding protein 1	Fibroblast growth factor-binding protein 1	Q14512	Q14512	7	7	7		30.0193	30.0485	29.1857		32.726	32.3775	32.3787		Student's	0.000853851	0.00814696	6.69438	+
FGG	FGG	Fibrinogen gamma chain	Fibrinogen gamma chain	P02679	P02679	11	11	11		28.0088	27.8804	28.2757		27.5968	27.9036	27.1836		Student's	0.107689	0.212547	0.710227		+
FHL1	FHL1	Four and a half LIM domains protein 1	Four and a half LIM domains protein 1	Q13642	Q13642	5	5	5		28.4345	27.2282	27.9142		26.8867	25.3209	27.1658		Student's	0.105441	0.210761	0.378628		+
FHL2	FHL2	Four and a half LIM domains protein 2	Four and a half LIM domains protein 2	Q14192	Q14192	15	15	15		28.9121	28.8256	29.2384		28.418	28.69	28.6397		Student's	0.0533455	0.132749	0.75288		+	+	+
FIP1L1	FIP1L1	Pre-mRNA 3-end-processing factor FIP1	Pre-mRNA 3-end-processing factor FIP1	Q6UN15	Q6UN15	4	4	4		25.8037	25.8119	26.0626		26.0437	26.15	26.5261		Student's	0.109453	0.215046	1.27212
FJX1	FJX1	Four-jointed box protein 1	Four-jointed box protein 1	Q86VR8	Q86VR8	2	2	2		21.2278	20.7018	21.161		22.9455	23.9735	24.0396		Student's	0.00256847	0.015674	6.15881	+
FKBP4	FKBP4	Peptidyl-prolyl cis-trans isomerase FKBP4	Peptidyl-prolyl cis-trans isomerase FKBP4;Peptidyl-prolyl cis-trans isomerase FKBP4, N-terminally processed	Q02790	Q02790	2	2	2		21.2278	20.7018	21.161		21.9711	22.2895	22.7062		Student's	0.00868581	0.036984	2.44883	+	+
FKBP5	FKBP5	Peptidyl-prolyl cis-trans isomerase FKBP5	Peptidyl-prolyl cis-trans isomerase FKBP5;Peptidyl-prolyl cis-trans isomerase FKBP5, N-terminally processed	Q13451	Q13451	4	4	4		21.2278	20.7018	21.161		22.9954	23.6199	23.4536		Student's	0.000735898	0.00768963	5.01446	+	+
FLG2	FLG2	Filaggrin-2	Filaggrin-2	Q5D862	CON__Q5D862;Q5D862	2;2	2;2	2;2		23.9661	23.2902	23.1027		19.659	20.9883	20.7984		Student's	0.00376216	0.0198956	0.127529	+
FLII	FLII	Protein flightless-1 homolog	Protein flightless-1 homolog	Q13045	Q13045	14	14	14		27.0601	27.0156	26.9432		26.0165	26.712	25.8397		Welch's	0.0895031	0.188963	0.56767		+
FLNA	FLNA	Filamin-A	Filamin-A	P21333	P21333	146	146	132		36.001	35.5835	36.1001		35.4057	35.5788	35.7303		Student's	0.15373	0.277132	0.799253		+	+	+
FLNB	FLNB	Filamin-B	Filamin-B	O75369	O75369	142	132	127		34.2289	34.0948	34.2592		34.19	34.2683	34.2118		Student's	0.629186	0.730003	1.02034		+
FLNC	FLNC	Filamin-C	Filamin-C	Q14315	Q14315	28	12	12		25.047	26.3296	26.402		27.305	25.7246	25.5344		Student's	0.732112	0.815714	1.199		+
FLOT1	FLOT1	Flotillin-1	Flotillin-1	O75955	O75955	10	10	10		26.2265	26.2937	26.218		25.9088	26.0763	24.9447		Welch's	0.229057	0.362399	0.658462		+
FLOT2	FLOT2	Flotillin-2	Flotillin-2	Q14254	Q14254	10	10	10		26.2802	25.9709	25.4374		25.9339	26.6192	25.093		Student's	0.979037	0.984739	0.990256		+
FMNL2	FMNL2	Formin-like protein 2	Formin-like protein 2	Q96PY5	Q96PY5;O95466	4;1	4;1	4;1		21.2278	20.7018	21.161		23.8481	22.9363	23.0781		Student's	0.002336	0.0147786	4.78096	+	+
FN1	FN1	Fibronectin	Fibronectin;Anastellin;Ugl-Y1;Ugl-Y2;Ugl-Y3	P02751	P02751	118	118	118		37.4294	36.627	37.3673		36.1752	36.3981	36.3623		Student's	0.0359462	0.101106	0.562785		+
FOSL1	FOSL1	Fos-related antigen 1	Fos-related antigen 1	P15407	P15407	3	3	3		24.2863	24.6854	24.4758		24.1673	24.0719	24.0396		Student's	0.0326652	0.0948113	0.763333
FRG1	FRG1;FRG1B	Protein FRG1	Protein FRG1;Protein FRG1B	Q14331	Q14331;Q9BZ01	7;4	7;4	7;4		24.9226	25.9056	25.7616		25.4072	25.0246	24.1501		Student's	0.237318	0.373608	0.628821		+
FSCN1	FSCN1	Fascin	Fascin	Q16658	Q16658	7	7	7		27.2712	27.0156	27.522		25.5811	25.8647	25.8552		Student's	0.000972927	0.00870593	0.352913	+	+
FTH1	FTH1	Ferritin heavy chain	Ferritin heavy chain;Ferritin heavy chain, N-terminally processed	P02794	P02794	6	6	6		25.8333	24.3066	24.1061		27.6551	27.6583	27.8506		Welch's	0.0305671	0.0913885	7.84977
FTSJ3	FTSJ3	pre-rRNA processing protein FTSJ3	pre-rRNA processing protein FTSJ3	Q8IY81	Q8IY81	24	24	24		29.6049	29.7251	29.3269		29.6628	29.6586	29.6035		Student's	0.496033	0.618966	1.0639		+
FUBP1	FUBP1	Far upstream element-binding protein 1	Far upstream element-binding protein 1	Q96AE4	Q96AE4	17	14	14		28.0088	27.5768	27.8953		28.4067	28.1895	28.7548		Student's	0.0408467	0.109368	1.54046		+
FUBP3	FUBP3	Far upstream element-binding protein 3	Far upstream element-binding protein 3	Q96I24	Q96I24	14	12	12		26.2506	26.4304	25.7446		28.2425	27.5968	27.8727		Student's	0.00316115	0.0179582	3.392	+	+
FUS	FUS	RNA-binding protein FUS	RNA-binding protein FUS	P35637	P35637	7	5	5		26.4372	27.8684	27.1168		27.0106	27.0534	27.1205		Welch's	0.865756	0.909465	0.946508		+
FXR1	FXR1	Fragile X mental retardation syndrome-related protein 1	Fragile X mental retardation syndrome-related protein 1	P51114	P51114	12	12	10		26.5756	27.1804	26.6354		28.2212	27.7172	27.8053		Student's	0.0106758	0.0423787	2.16959	+
FYTTD1	FYTTD1	UAP56-interacting factor	UAP56-interacting factor	Q96QD9	Q96QD9	6	6	6		25.9482	26.8165	25.9659		25.8374	26.9806	26.0825		Student's	0.905979	0.935376	1.04005		+
G3BP1	G3BP1	Ras GTPase-activating protein-binding protein 1	Ras GTPase-activating protein-binding protein 1	Q13283	Q13283	14	14	13		25.6	27.7301	28.0508		29.9501	29.5376	29.943		Student's	0.0264039	0.0826079	6.42308		+
G3BP2	G3BP2	Ras GTPase-activating protein-binding protein 2	Ras GTPase-activating protein-binding protein 2	Q9UN86	Q9UN86	8	7	7		24.3322	25.9433	25.5297		27.0496	27.0123	26.87		Welch's	0.0696681	0.157689	3.26908		+
GALNT2	GALNT2	Polypeptide N-acetylgalactosaminyltransferase 2	Polypeptide N-acetylgalactosaminyltransferase 2;Polypeptide N-acetylgalactosaminyltransferase 2 soluble form	Q10471	Q10471	5	5	5		25.348	24.5182	23.4723		23.3796	22.5906	21.962		Student's	0.0570166	0.13793	0.286761
GAPDH	GAPDH	Glyceraldehyde-3-phosphate dehydrogenase	Glyceraldehyde-3-phosphate dehydrogenase	P04406	P04406;O14556	13;1	13;1	13;1		30.4942	30.172	30.5879		29.666	30.1263	29.7927		Student's	0.040468	0.108691	0.680004
GAR1	GAR1	H/ACA ribonucleoprotein complex subunit 1	H/ACA ribonucleoprotein complex subunit 1	Q9NY12	Q9NY12	7	7	7		28.5564	28.6743	28.4573		28.5161	28.2261	28.7932		Student's	0.786156	0.855191	0.965356		+
GATAD2A	GATAD2A	Transcriptional repressor p66-alpha	Transcriptional repressor p66-alpha	Q86YP4	Q86YP4	8	7	7		27.1049	26.223	24.8778		25.8352	26.1613	25.4786		Student's	0.73721	0.81815	0.844687		+
GATAD2B	GATAD2B	Transcriptional repressor p66-beta	Transcriptional repressor p66-beta	Q8WXI9	Q8WXI9	15	15	14		25.9235	26.523	23.7853		28.2719	28.1085	28.3463		Welch's	0.075344	0.166393	7.11897		+
GIPC1	GIPC1	PDZ domain-containing protein GIPC1	PDZ domain-containing protein GIPC1	O14908	O14908	6	6	6		24.8351	25.5946	25.7922		25.0663	24.7594	25.4758		Student's	0.43973	0.562529	0.808417
GJB3	GJB3	Gap junction beta-3 protein	Gap junction beta-3 protein	O75712	O75712	2	2	2		21.2278	20.7018	21.161		22.9604	23.0415	23.8948		Student's	0.00266682	0.0158813	4.81883	+
GLG1	GLG1	Golgi apparatus protein 1	Golgi apparatus protein 1	Q92896	Q92896	9	9	9		25.9531	26.3437	25.7071		26.1618	25.825	24.0472		Student's	0.38998	0.520878	0.63437
GLIPR2	GLIPR2	Golgi-associated plant pathogenesis-related protein 1	Golgi-associated plant pathogenesis-related protein 1	Q9H4G4	Q9H4G4	3	3	3		24.8191	25.6414	24.9591		26.385	24.8823	24.886		Student's	0.685422	0.778254	1.18472		+
GLTSCR2	GLTSCR2	Glioma tumor suppressor candidate region gene 2 protein	Glioma tumor suppressor candidate region gene 2 protein	Q9NZM5	Q9NZM5	10	10	10		27.8202	27.5694	27.3843		27.3836	27.5615	27.4561		Student's	0.414117	0.544277	0.917496		+
GLYR1	GLYR1	Putative oxidoreductase GLYR1	Putative oxidoreductase GLYR1	Q49A26	Q49A26	5	5	5		23.9466	24.6279	24.2016		25.4541	25.5696	24.6242		Student's	0.0555721	0.136083	1.94164		+
GMPS	GMPS	GMP synthase [glutamine-hydrolyzing]	GMP synthase [glutamine-hydrolyzing]	P49915	P49915	8	8	8		23.6415	23.4689	23.8404		24.4805	23.7835	24.2261		Student's	0.0897123	0.189174	1.42714		+
GNAI2	GNAI2	Guanine nucleotide-binding protein G(i) subunit alpha-2	Guanine nucleotide-binding protein G(i) subunit alpha-2	P04899	P04899;P11488;P09471;P19087;A8MTJ3	12;2;2;2;2	12;2;2;2;2	6;0;0;0;0		28.3486	28.1889	27.9572		28.5196	28.2574	28.2049		Student's	0.338763	0.47181	1.11915		+
GNAI3	GNAI3	Guanine nucleotide-binding protein G(k) subunit alpha	Guanine nucleotide-binding protein G(k) subunit alpha	P08754	P08754	10	4	4		26.0317	25.8396	25.7071		26.4649	26.034	25.7242		Student's	0.411389	0.542343	1.16061		+
GNB1	GNB1	Guanine nucleotide-binding protein G(I)/G(S)/G(T) subunit beta-1	Guanine nucleotide-binding protein G(I)/G(S)/G(T) subunit beta-1	P62873	P62873	12	12	6		28.3298	28.1502	28.3963		28.5542	28.751	28.2005		Student's	0.301523	0.439435	1.15654		+
GNB2	GNB2	Guanine nucleotide-binding protein G(I)/G(S)/G(T) subunit beta-2	Guanine nucleotide-binding protein G(I)/G(S)/G(T) subunit beta-2	P62879	P62879;Q9BRK4	10;1	5;1	2;0		26.2123	26.5894	26.0209		26.7748	26.4995	26.3003		Student's	0.311107	0.447903	1.18976
GNB2L1	GNB2L1	Guanine nucleotide-binding protein subunit beta-2-like 1	Guanine nucleotide-binding protein subunit beta-2-like 1;Guanine nucleotide-binding protein subunit beta-2-like 1, N-terminally processed	P63244	P63244	4	4	4		23.8761	26.3834	24.412		23.8039	23.7542	23.4987		Welch's	0.253657	0.391175	0.43379			+
GNG12	GNG12	Guanine nucleotide-binding protein G(I)/G(S)/G(O) subunit gamma-12	Guanine nucleotide-binding protein G(I)/G(S)/G(O) subunit gamma-12	Q9UBI6	Q9UBI6	4	4	4		27.0139	25.2725	25.1485		26.4504	26.351	25.9112		Student's	0.53273	0.653427	1.3434
GNL2	GNL2	Nucleolar GTP-binding protein 2	Nucleolar GTP-binding protein 2	Q13823	Q13823	16	16	16		26.9042	27.4777	26.1446		27.337	27.7363	27.4191		Student's	0.180828	0.311046	1.57495		+
GNL3	GNL3	Guanine nucleotide-binding protein-like 3	Guanine nucleotide-binding protein-like 3	Q9BVP2	Q9BVP2	18	18	18		27.611	28.1502	26.9432		28.7342	28.716	28.4606		Student's	0.0412141	0.109911	2.0977		+
GNL3L	GNL3L	Guanine nucleotide-binding protein-like 3-like protein	Guanine nucleotide-binding protein-like 3-like protein	Q9NVN8	Q9NVN8	6	6	6		21.2278	20.7018	21.161		27.4941	27.2871	26.6329		Student's	3.80147e-05	0.00243173	68.9675	+	+
GOLGA2	GOLGA2	Golgin subfamily A member 2	Golgin subfamily A member 2	Q08379	Q08379	8	8	8		25.4099	24.9283	25.7812		25.3526	25.2663	25.3257		Welch's	0.835808	0.888271	0.960411
GOLGA3	GOLGA3	Golgin subfamily A member 3	Golgin subfamily A member 3	Q08378	Q08378	5	5	5		21.2278	20.7018	21.161		23.8654	23.9217	24.2462		Student's	0.000126407	0.00292012	7.89475	+
GOLGA7	GOLGA7;GOLGA7B	Golgin subfamily A member 7	Golgin subfamily A member 7;Golgin subfamily A member 7B	Q7Z5G4	Q7Z5G4;Q2TAP0	2;1	2;1	2;1		22.0939	22.5451	22.6445		22.16	22.4989	23.106		Student's	0.64675	0.743214	1.11768		+
GOLGB1	GOLGB1	Golgin subfamily B member 1	Golgin subfamily B member 1	Q14789	Q14789	19	19	19		23.2196	23.521	23.2692		24.5195	26.712	25.3845		Welch's	0.0716414	0.160473	4.60139		+
GPATCH4	GPATCH4	G patch domain-containing protein 4	G patch domain-containing protein 4	Q5T3I0	Q5T3I0	6	6	6		24.3471	24.3713	23.6803		24.1103	24.1934	24.266		Student's	0.817282	0.878276	1.04026
GPRC5A	GPRC5A	Retinoic acid-induced protein 3	Retinoic acid-induced protein 3	Q8NFJ5	Q8NFJ5	5	5	5		24.8974	26.7653	26.1681		28.0429	28.3222	27.7225		Student's	0.0225135	0.0734986	4.24449
GRN	GRN	Granulins	Granulins;Acrogranin;Paragranulin;Granulin-1;Granulin-2;Granulin-3;Granulin-4;Granulin-5;Granulin-6;Granulin-7	P28799	P28799	3	3	3		23.9564	23.986	24.8027		19.659	20.9883	20.7984		Student's	0.00165288	0.0117956	0.0734829	+	+
GRWD1	GRWD1	Glutamate-rich WD repeat-containing protein 1	Glutamate-rich WD repeat-containing protein 1	Q9BQ67	Q9BQ67	6	6	6		26.6333	24.231	26.1765		27.4436	25.6704	27.4265		Student's	0.283549	0.421552	2.24475		+
GSN	GSN	Gelsolin	Gelsolin	P06396	CON__Q3SX14;P06396	20;13	20;13	20;13		29.9333	29.8252	29.3814		29.7037	29.8884	29.5157		Student's	0.959942	0.970632	0.99261		+
GSTP1	GSTP1	Glutathione S-transferase P	Glutathione S-transferase P	P09211	P09211	2	2	2		24.255	24.7243	25.1743		25.0435	25.5353	25.2969		Student's	0.129156	0.245282	1.48872		+
GTF2F1	GTF2F1	General transcription factor IIF subunit 1	General transcription factor IIF subunit 1	P35269	P35269	6	6	6		23.5921	23.4952	23.9745		24.4113	23.3855	24.8988		Student's	0.310467	0.447559	1.4586
GTF2I	GTF2I	General transcription factor II-I	General transcription factor II-I	P78347	P78347;Q86UP8;Q6EKJ0	20;1;1	20;1;1	20;1;1		28.0609	28.4423	28.2854		29.1009	28.7541	28.5835		Student's	0.0431361	0.113561	1.4641		+
GTF3C1	GTF3C1	General transcription factor 3C polypeptide 1	General transcription factor 3C polypeptide 1	Q12789	Q12789	5	5	5		25.0286	25.3487	25.8984		25.8594	25.7372	25.6502		Student's	0.282874	0.421425	1.25156
GTF3C2	GTF3C2	General transcription factor 3C polypeptide 2	General transcription factor 3C polypeptide 2	Q8WUA4	Q8WUA4	2	2	2		21.2278	20.7018	21.161		22.93	23.704	23.2446		Student's	0.00125677	0.010002	4.79883	+
GTF3C3	GTF3C3	General transcription factor 3C polypeptide 3	General transcription factor 3C polypeptide 3	Q9Y5Q9	Q9Y5Q9	2	2	2		23.6536	23.4952	21.4642		23.949	23.576	22.3835		Student's	0.63755	0.735503	1.34892
GTF3C4	GTF3C4	General transcription factor 3C polypeptide 4	General transcription factor 3C polypeptide 4	Q9UKN8	Q9UKN8	3	3	3		21.2278	20.7018	21.161		22.3493	23.4477	22.6438		Student's	0.00832666	0.0359503	3.44241	+
GTF3C5	GTF3C5	General transcription factor 3C polypeptide 5	General transcription factor 3C polypeptide 5	Q9Y5Q8	Q9Y5Q8	3	3	3		21.2278	20.7018	21.161		23.6527	23.0431	23.3952		Student's	0.000646764	0.00706143	5.04013	+
GTPBP4	GTPBP4	Nucleolar GTP-binding protein 1	Nucleolar GTP-binding protein 1	Q9BZE4	Q9BZE4	28	28	28		29.8875	30.23	29.7053		30.2454	30.232	29.7435		Student's	0.588165	0.698629	1.09632		+
H1F0	H1F0	Histone H1.0	Histone H1.0;Histone H1.0, N-terminally processed	P07305	P07305	5	5	5		29.3188	27.7756	28.7561		24.2154	24.1861	25.7457		Student's	0.004685	0.023317	0.0669361	+	+
H1FX	H1FX	Histone H1x	Histone H1x	Q92522	Q92522	4	4	4		25.3628	24.6279	25.8984		26.3819	27.1889	27.4115		Student's	0.0245868	0.0784868	3.24392		+
H2AFV	H2AFV;H2AFZ	Histone H2A.V	Histone H2A.V;Histone H2A.Z	Q71UI9	Q71UI9;P0C0S5	5;5	3;3	3;3		31.495	31.0134	30.6716		31.7883	31.8365	32.3179		Student's	0.0346105	0.0989146	1.89334		+
H2AFX	H2AFX	Histone H2AX	Histone H2AX	P16104	P16104	11	5	4		28.3251	28.6912	28.2997		26.3834	27.9148	28.1606		Student's	0.170173	0.297458	0.51678		+
H2AFY	H2AFY	Core histone macro-H2A.1	Core histone macro-H2A.1	O75367	O75367	20	20	18		31.7236	31.7362	31.5726		31.8745	32.0259	31.8531		Student's	0.0335912	0.0966867	1.1813		+
H2AFY2	H2AFY2	Core histone macro-H2A.2	Core histone macro-H2A.2	Q9P0M6	Q9P0M6	16	14	14		28.1057	28.5464	28.564		26.8759	27.73	26.9956		Student's	0.017032	0.0594742	0.433818		+
H3F3A	H3F3A	Histone H3.3	Histone H3.3	P84243	P84243	5	1	1		29.2827	31.6343	32.3191		30.2454	28.6965	31.7802		Student's	0.548358	0.665505	0.559425		+
HABP2	HABP2	Hyaluronan-binding protein 2	Hyaluronan-binding protein 2;Hyaluronan-binding protein 2 50 kDa heavy chain;Hyaluronan-binding protein 2 50 kDa heavy chain alternate form;Hyaluronan-binding protein 2 27 kDa light chain;Hyaluronan-binding protein 2 27 kDa light chain alternate form	Q14520	Q14520	3	3	3		29.1311	28.3599	28.1009		28.067	28.1472	28.2093		Welch's	0.334691	0.468025	0.763405
HACD3	HACD3	Very-long-chain (3R)-3-hydroxyacyl-CoA dehydratase 3	Very-long-chain (3R)-3-hydroxyacyl-CoA dehydratase 3	Q9P035	Q9P035	2	2	2		23.433	24.3139	24.6699		24.514	24.4159	23.2837		Student's	0.906128	0.935376	0.954133
HADHB	HADHB	Trifunctional enzyme subunit beta, mitochondrial	Trifunctional enzyme subunit beta, mitochondrial;3-ketoacyl-CoA thiolase	P55084	P55084	3	3	3		23.9661	23.0687	24.0418		23.528	23.3468	23.6364		Student's	0.591644	0.700787	0.877527		+
HAT1	HAT1	Histone acetyltransferase type B catalytic subunit	Histone acetyltransferase type B catalytic subunit	O14929	O14929	2	2	2		21.2278	20.7018	21.161		22.2039	22.5899	21.8076		Student's	0.0139056	0.0510958	2.25054
HCFC1	HCFC1	Host cell factor 1	Host cell factor 1;HCF N-terminal chain 1;HCF N-terminal chain 2;HCF N-terminal chain 3;HCF N-terminal chain 4;HCF N-terminal chain 5;HCF N-terminal chain 6;HCF C-terminal chain 1;HCF C-terminal chain 2;HCF C-terminal chain 3;HCF C-terminal chain 4;HCF C-terminal chain 5;HCF C-terminal chain 6	P51610	P51610	20	20	20		27.4292	27.3542	26.7068		27.7294	27.6107	27.0155		Student's	0.416146	0.545833	1.22133
HDAC1	HDAC1	Histone deacetylase 1	Histone deacetylase 1	Q13547	Q13547;O15379	16;1	16;1	11;0		28.0779	28.5685	27.0612		28.0478	28.1519	28.0188		Welch's	0.738649	0.818772	1.12528		+
HDAC2	HDAC2	Histone deacetylase 2	Histone deacetylase 2	Q92769	Q92769	12	7	7		25.8172	25.7626	25.8648		26.281	26.4816	25.8921		Student's	0.0831548	0.178395	1.32256
HDGF	HDGF	Hepatoma-derived growth factor	Hepatoma-derived growth factor	P51858	P51858	5	5	5		21.2278	20.7018	21.161		25.4541	25.1353	26.8368		Student's	0.000950922	0.00859813	27.4465	+	+
HDLBP	HDLBP	Vigilin	Vigilin	Q00341	Q00341	6	6	6		24.255	23.6079	23.6311		24.1319	23.8588	23.5098		Student's	0.994031	0.996285	1.00154
HEATR1	HEATR1	HEAT repeat-containing protein 1	HEAT repeat-containing protein 1;HEAT repeat-containing protein 1, N-terminally processed	Q9H583	Q9H583	27	27	27		29.0008	29.2456	28.7801		28.7372	28.9144	28.4198		Student's	0.182315	0.312068	0.801987		+
HGFAC	HGFAC	Hepatocyte growth factor activator	Hepatocyte growth factor activator;Hepatocyte growth factor activator short chain;Hepatocyte growth factor activator long chain	Q04756	CON__ENSEMBL:ENSBTAP00000023055;Q04756	2;2	2;2	2;2		24.3693	24.6161	25.1046		24.4289	24.5359	24.143		Student's	0.253686	0.391175	0.79695
HGS	HGS	Hepatocyte growth factor-regulated tyrosine kinase substrate	Hepatocyte growth factor-regulated tyrosine kinase substrate	O14964	O14964	3	3	3		21.2278	20.7018	21.161		23.1169	23.4477	23.2313		Student's	0.000309316	0.00456572	4.70803	+	+
HIST1H1A	HIST1H1A	Histone H1.1	Histone H1.1	Q02539	Q02539	10	5	5		23.758	22.5	22.9426		23.1312	23.5074	27.7995		Student's	0.320818	0.456763	3.35395		+
HIST1H1B	HIST1H1B	Histone H1.5	Histone H1.5	P16401	P16401	15	11	11		32.2177	30.9668	31.7572		31.3006	31.2429	32.7524		Student's	0.856984	0.902771	1.08525		+
HIST1H1C	HIST1H1C	Histone H1.2	Histone H1.2	P16403	P16403	15	6	5		29.9867	29.0947	30.1546		29.244	29.7796	30.8342		Student's	0.735118	0.817754	1.1545		+
HIST1H1D	HIST1H1D	Histone H1.3	Histone H1.3	P16402	P16402;P22492;REV__P16402	16;3;1	16;3;1	7;0;1		33.2564	32.117	32.6687		32.7085	32.5478	33.6429		Student's	0.579268	0.692795	1.21901
HIST1H1E	HIST1H1E	Histone H1.4	Histone H1.4	P10412	P10412	13	3	3		28.9247	27.4377	28.0733		27.6034	28.217	29.2044		Student's	0.772523	0.844397	1.14581		+
HIST1H2AJ	HIST1H2AJ;HIST1H2AH;HIST1H2AG;H2AFJ;HIST1H2AC	Histone H2A type 1-J	Histone H2A type 1-J;Histone H2A type 1-H;Histone H2A type 1;Histone H2A.J;Histone H2A type 1-C	Q99878	Q99878;Q96KK5;P0C0S8;Q9BTM1;Q93077;REV__Q8NB25	11;11;11;10;10;1	11;11;11;10;10;1	0;0;0;0;0;0		36.6612	35.9036	36.1161		36.0525	36.8761	37.0631		Student's	0.318489	0.4557	1.3537
HIST1H2BM	HIST1H2BM;HIST1H2BN;HIST1H2BH;HIST2H2BF;HIST1H2BC;HIST1H2BD;HIST1H2BK;H2BFS	Histone H2B type 1-M	Histone H2B type 1-M;Histone H2B type 1-N;Histone H2B type 1-H;Histone H2B type 2-F;Histone H2B type 1-C/E/F/G/I;Histone H2B type 1-D;Histone H2B type 1-K;Histone H2B type F-S	Q99879	Q99879;Q99877;Q93079;Q5QNW6;P62807;P58876;O60814;P57053	11;11;11;11;11;11;11;10	11;11;11;11;11;11;11;10	0;0;0;0;0;0;0;0		36.2697	35.4859	35.6373		35.7635	35.9543	36.325		Student's	0.498241	0.620824	1.16201
HIST1H3A	HIST1H3A;HIST3H3	Histone H3.1	Histone H3.1;Histone H3.1t	P68431	P68431;Q16695;Q6NXT2	7;6;2	7;6;2	1;0;0		35.5488	34.8038	35.2414		35.0681	35.4606	35.2953		Student's	0.769272	0.843513	1.05459
HIST1H4A	HIST1H4A	Histone H4	Histone H4	P62805	P62805	13	13	13		36.2246	36.2092	36.1201		36.3199	36.6094	36.4733		Student's	0.0344355	0.0986238	1.21664
HIST2H2AA3	HIST2H2AA3;HIST2H2AC	Histone H2A type 2-A	Histone H2A type 2-A;Histone H2A type 2-C	Q6FI13	Q6FI13;Q16777	11;10	1;1	1;1		26.8914	27.7883	29.6766		23.7017	25.825	29.7495		Student's	0.434692	0.557737	0.3092
HIST2H2AB	HIST2H2AB	Histone H2A type 2-B	Histone H2A type 2-B	Q8IUE6	Q8IUE6	8	2	2		30.0682	30.7557	29.9618		30.5527	30.8719	30.9643		Student's	0.127265	0.243088	1.44834		+
HIST2H2BE	HIST2H2BE;HIST1H2BB;HIST1H2BO;HIST1H2BJ	Histone H2B type 2-E	Histone H2B type 2-E;Histone H2B type 1-B;Histone H2B type 1-O;Histone H2B type 1-J	Q16778	Q16778;P33778;P23527;P06899;Q6DRA6;Q6DN03	11;11;11;11;5;5	2;2;2;2;2;2	0;0;0;0;0;0		30.4622	30.9735	30.8256		31.1651	30.8792	31.7191		Student's	0.158885	0.282571	1.41488
HIST2H3A	HIST2H3A	Histone H3.2	Histone H3.2	Q71DI3	Q71DI3	7	1	1		30.2161	30.6329	29.2384		28.9501	31.413	31.5007		Student's	0.559949	0.674359	1.50749
HIST2H3PS2	HIST2H3PS2	Histone H3	Histone H3	Q5TEC6	Q5TEC6	7	3	3		31.9823	31.5561	31.6292		32.1558	32.2396	32.107		Student's	0.0315686	0.0927194	1.36124
HLA-A	HLA-A	HLA class I histocompatibility antigen, A-68 alpha chain	HLA class I histocompatibility antigen, A-68 alpha chain	P01891	P01891;P01893;Q31612;Q95604	3;1;1;1	3;1;1;1	3;1;1;1		24.4126	25.5767	24.5033		23.8217	24.6572	24.5069		Student's	0.330428	0.463943	0.706018		+
HMG20A	HMG20A	High mobility group protein 20A	High mobility group protein 20A	Q9NP66	Q9NP66	6	6	6		25.4727	25.2193	25.5881		26.4792	26.4588	27.3578		Student's	0.0132657	0.0492686	2.52897	+
HMGA1	HMGA1	High mobility group protein HMG-I/HMG-Y	High mobility group protein HMG-I/HMG-Y	P17096	P17096	6	6	6		29.3424	30.0485	29.6856		29.5133	29.9721	30.2516		Student's	0.498865	0.621154	1.16488		+
HMGA2	HMGA2	High mobility group protein HMGI-C	High mobility group protein HMGI-C	P52926	P52926	5	5	5		28.1964	28.1254	28.2709		25.8015	26.1481	26.056		Student's	3.97133e-05	0.00243173	0.218288	+	+
HMGB1	HMGB1	High mobility group protein B1	High mobility group protein B1	P09429	P09429;B2RPK0	9;4	7;2	7;2		28.8041	28.3212	28.4184		28.8559	28.8156	29.9561		Student's	0.158826	0.282571	1.61846		+
HMGB2	HMGB2	High mobility group protein B2	High mobility group protein B2	P26583	P26583	2	2	2		24.8509	25.3165	25.1046		26.4416	26.7247	27.2691		Student's	0.00344257	0.0189341	3.29698	+	+
HMGN1	HMGN1	Non-histone chromosomal protein HMG-14	Non-histone chromosomal protein HMG-14	P05114	P05114	5	5	5		25.1991	26.5245	26.4497		24.7568	25.3474	25.6375		Student's	0.181647	0.311523	0.570172
HMGN2	HMGN2	Non-histone chromosomal protein HMG-17	Non-histone chromosomal protein HMG-17	P05204	P05204	2	1	0		27.3004	27.7234	27.1911		27.1785	27.3871	28.5146		Student's	0.552729	0.669399	1.2213		+
HMGN4	HMGN4	High mobility group nucleosome-binding domain-containing protein 4	High mobility group nucleosome-binding domain-containing protein 4	O00479	O00479	4	4	3		27.498	26.6571	27.6774		25.5052	26.8349	26.768		Student's	0.16473	0.290294	0.532885
HNRNPA0	HNRNPA0	Heterogeneous nuclear ribonucleoprotein A0	Heterogeneous nuclear ribonucleoprotein A0	Q13151	Q13151	11	11	11		29.5931	30.9046	30.635		30.0015	30.232	30.0936		Student's	0.543991	0.662534	0.830169		+
HNRNPA1	HNRNPA1	Heterogeneous nuclear ribonucleoprotein A1	Heterogeneous nuclear ribonucleoprotein A1;Heterogeneous nuclear ribonucleoprotein A1, N-terminally processed	P09651	P09651	21	20	8		32.1356	33.2389	32.7986		32.636	32.6518	32.7996		Student's	0.93406	0.954509	0.980365		+
HNRNPA2B1	HNRNPA2B1	Heterogeneous nuclear ribonucleoproteins A2/B1	Heterogeneous nuclear ribonucleoproteins A2/B1	P22626	P22626	22	22	21		33.09	33.7965	33.389		33.5826	33.5368	33.7238		Student's	0.423111	0.548582	1.14017		+
HNRNPA3	HNRNPA3	Heterogeneous nuclear ribonucleoprotein A3	Heterogeneous nuclear ribonucleoprotein A3	P51991	P51991	19	16	16		31.1976	31.7244	31.4575		31.6967	31.7714	31.5628		Student's	0.255764	0.392627	1.1624		+
HNRNPAB	HNRNPAB	Heterogeneous nuclear ribonucleoprotein A/B	Heterogeneous nuclear ribonucleoprotein A/B	Q99729	Q99729	9	9	9		27.611	28.1889	27.889		28.1371	27.5687	28.0819		Student's	0.900137	0.931418	1.02307		+
HNRNPC	HNRNPC;HNRNPCL4;HNRNPCL1;HNRNPCL3;HNRNPCL2	Heterogeneous nuclear ribonucleoproteins C1/C2	Heterogeneous nuclear ribonucleoproteins C1/C2;Heterogeneous nuclear ribonucleoprotein C-like 4;Heterogeneous nuclear ribonucleoprotein C-like 1;Heterogeneous nuclear ribonucleoprotein C-like 3;Heterogeneous nuclear ribonucleoprotein C-like 2	P07910	P07910;P0DMR1;O60812;B7ZW38;B2RXH8;Q86SE5	20;10;10;10;10;1	20;10;10;10;10;1	20;10;10;10;10;1		32.9019	33.1312	32.8701		33.0702	33.1987	33.4308		Student's	0.118229	0.227628	1.20202		+
HNRNPD	HNRNPD	Heterogeneous nuclear ribonucleoprotein D0	Heterogeneous nuclear ribonucleoprotein D0	Q14103	Q14103	16	16	15		30.1507	31.0836	30.7592		30.1686	30.3515	30.8485		Student's	0.57386	0.687756	0.865547		+
HNRNPDL	HNRNPDL	Heterogeneous nuclear ribonucleoprotein D-like	Heterogeneous nuclear ribonucleoprotein D-like	O14979	O14979	11	10	10		27.3004	28.8287	28.128		29.5908	29.1524	29.8614		Student's	0.0410603	0.109769	2.73052
HNRNPF	HNRNPF	Heterogeneous nuclear ribonucleoprotein F	Heterogeneous nuclear ribonucleoprotein F;Heterogeneous nuclear ribonucleoprotein F, N-terminally processed	P52597	P52597	15	15	13		31.2916	30.9116	30.8813		31.8067	31.5877	31.8061		Student's	0.00946513	0.0392939	1.63054		+
HNRNPH1	HNRNPH1	Heterogeneous nuclear ribonucleoprotein H	Heterogeneous nuclear ribonucleoprotein H;Heterogeneous nuclear ribonucleoprotein H, N-terminally processed	P31943	P31943	12	10	5		29.9161	30.3181	30.193		30.5869	30.4716	31.0095		Student's	0.053745	0.133181	1.46097		+
HNRNPH3	HNRNPH3	Heterogeneous nuclear ribonucleoprotein H3	Heterogeneous nuclear ribonucleoprotein H3	P31942	P31942	7	7	7		29.112	29.3294	29.3612		29.1831	29.1643	28.8809		Student's	0.201108	0.330659	0.875727		+
HNRNPK	HNRNPK	Heterogeneous nuclear ribonucleoprotein K	Heterogeneous nuclear ribonucleoprotein K	P61978	P61978	22	22	22		31.7938	31.835	31.8111		32.6193	32.3088	32.4559		Welch's	0.0172244	0.0598521	1.56704		+
HNRNPL	HNRNPL	Heterogeneous nuclear ribonucleoprotein L	Heterogeneous nuclear ribonucleoprotein L	P14866	P14866;M0QYT0	24;9	24;9	23;8		31.3157	31.6427	31.1311		31.4895	31.2485	31.1545		Student's	0.733383	0.816604	0.955492		+
HNRNPLL	HNRNPLL	Heterogeneous nuclear ribonucleoprotein L-like	Heterogeneous nuclear ribonucleoprotein L-like	Q8WVV9	Q8WVV9	4	3	3		23.5539	23.8199	23.2692		19.659	20.9883	20.7984		Student's	0.00231696	0.0147653	0.119429	+	+
HNRNPM	HNRNPM	Heterogeneous nuclear ribonucleoprotein M	Heterogeneous nuclear ribonucleoprotein M	P52272	P52272	37	37	37		32.1854	31.9478	31.8192		31.747	32.0259	32.0017		Student's	0.692867	0.785159	0.959758		+
HNRNPR	HNRNPR	Heterogeneous nuclear ribonucleoprotein R	Heterogeneous nuclear ribonucleoprotein R	O43390	O43390	30	30	22		30.7539	31.5291	31.1442		31.3262	31.3251	31.281		Welch's	0.53042	0.652191	1.12382		+
HNRNPU	HNRNPU	Heterogeneous nuclear ribonucleoprotein U	Heterogeneous nuclear ribonucleoprotein U	Q00839	Q00839	36	36	36		33.8293	33.6813	33.3755		33.8387	33.8488	33.4546		Student's	0.670486	0.765901	1.06096		+
HNRNPUL1	HNRNPUL1	Heterogeneous nuclear ribonucleoprotein U-like protein 1	Heterogeneous nuclear ribonucleoprotein U-like protein 1	Q9BUJ2	Q9BUJ2	13	13	13		27.2712	27.6485	26.6354		27.1608	27.4425	27.0449		Student's	0.927038	0.95071	1.02174
HNRNPUL2	HNRNPUL2;HNRNPUL2-BSCL2	Heterogeneous nuclear ribonucleoprotein U-like protein 2	Heterogeneous nuclear ribonucleoprotein U-like protein 2	Q1KMD3	Q1KMD3;H3BQZ7	27;25	27;25	27;25		30.5357	30.9395	30.5782		30.3285	30.5736	30.0816		Student's	0.13571	0.253101	0.781017		+
HP1BP3	HP1BP3	Heterochromatin protein 1-binding protein 3	Heterochromatin protein 1-binding protein 3	Q5SSJ5	Q5SSJ5	15	15	15		29.4678	29.1613	29.1309		29.3507	29.9309	29.7267		Student's	0.107396	0.212519	1.33426		+
HPCAL1	HPCAL1;HPCA	Hippocalcin-like protein 1	Hippocalcin-like protein 1;Neuron-specific calcium-binding protein hippocalcin	P37235	P37235;P84074;P61601	5;3;2	5;3;2	5;3;2		24.7476	24.118	24.4336		25.0243	26.6861	25.7528		Student's	0.0541116	0.133501	2.61712		+
HRNR	HRNR	Hornerin	Hornerin	Q86YZ3	CON__Q86YZ3;Q86YZ3	5;5	5;5	5;5		26.7854	23.0695	23.6924		23.4951	23.6199	21.9371		Student's	0.303468	0.441153	0.353938
HSP90AA1	HSP90AA1	Heat shock protein HSP 90-alpha	Heat shock protein HSP 90-alpha	P07900	P07900;Q58FG0;Q14568;Q58FG1	29;7;5;1	29;7;5;1	18;3;2;1		30.6442	30.4111	30.5391		30.835	31.0756	31.2491		Student's	0.019283	0.0655545	1.43567
HSP90AB1	HSP90AB1	Heat shock protein HSP 90-beta	Heat shock protein HSP 90-beta	P08238	P08238;Q58FF7;Q58FF6	28;11;4	17;5;0	15;4;0		29.4678	29.382	29.6135		29.3004	29.5684	29.8753		Student's	0.6294	0.730003	1.067
HSP90AB2P	HSP90AB2P	Putative heat shock protein HSP 90-beta 2	Putative heat shock protein HSP 90-beta 2	Q58FF8	Q58FF8	6	1	1		21.2278	20.7018	21.161		23.293	24.94	24.7469		Student's	0.00378227	0.0199146	9.82492	+
HSP90B1	HSP90B1	Endoplasmin	Endoplasmin	P14625	P14625;Q58FF3	12;3	11;3	11;3		26.7576	27.5987	28.1961		24.6998	23.5421	21.8812		Student's	0.0107235	0.0423787	0.0565985	+
HSPA1B	HSPA1B;HSPA1A	Heat shock 70 kDa protein 1B	Heat shock 70 kDa protein 1B;Heat shock 70 kDa protein 1A	P0DMV9	P0DMV9;P0DMV8	30;30	26;26	12;12		29.7192	29.3251	29.4574		31.8212	31.7316	32.0113		Student's	7.789e-05	0.00247309	5.11289	+
HSPA5	HSPA5	78 kDa glucose-regulated protein	78 kDa glucose-regulated protein	P11021	P11021	31	29	29		31.3335	31.0329	31.3827		30.2979	30.1504	30.6512		Student's	0.00872614	0.0370271	0.542178		+
HSPA6	HSPA6;HSPA7	Heat shock 70 kDa protein 6	Heat shock 70 kDa protein 6;Putative heat shock 70 kDa protein 7	P17066	P17066;P48741	10;6	1;1	1;1		30.0823	29.6923	30.0608		30.6367	30.6689	30.559		Student's	0.00662956	0.0302936	1.59816
HSPA8	HSPA8	Heat shock cognate 71 kDa protein	Heat shock cognate 71 kDa protein	P11142	P11142	38	38	25		32.7839	32.9855	32.8467		33.4354	33.1943	33.6636		Student's	0.0194816	0.0659701	1.47331		+
HSPA9	HSPA9	Stress-70 protein, mitochondrial	Stress-70 protein, mitochondrial	P38646	P38646	10	9	9		25.634	25.152	25.7187		25.9646	25.5382	26.2205		Student's	0.201434	0.330659	1.3252		+
HSPB1	HSPB1	Heat shock protein beta-1	Heat shock protein beta-1	P04792	P04792	5	5	5		26.2184	24.622	25.7071		26.6152	23.5074	26.9024		Student's	0.899596	0.931418	1.11664		+	+	+
HSPD1	HSPD1	60 kDa heat shock protein, mitochondrial	60 kDa heat shock protein, mitochondrial	P10809	P10809	12	12	12		27.0714	26.89	26.9554		27.5968	27.3628	27.404		Student's	0.00574424	0.0270435	1.39691
HSPG2	HSPG2	Basement membrane-specific heparan sulfate proteoglycan core protein	Basement membrane-specific heparan sulfate proteoglycan core protein;Endorepellin;LG3 peptide	P98160	P98160	60	60	60		29.6901	28.2452	30.0745		28.7462	28.5306	27.7937		Student's	0.193238	0.321878	0.507063		+
HSPH1	HSPH1	Heat shock protein 105 kDa	Heat shock protein 105 kDa	Q92598	Q92598;O95757	19;3	19;3	18;2		26.1687	25.4705	26.4497		28.6974	29.1548	29.0662		Student's	0.000804956	0.00789863	7.69088	+	+
HTATSF1	HTATSF1	HIV Tat-specific factor 1	HIV Tat-specific factor 1	O43719	O43719	6	6	6		24.5022	24.1512	23.7853		25.9214	25.1353	25.5987		Student's	0.0103147	0.0413305	2.6492	+
HTRA1	HTRA1	Serine protease HTRA1	Serine protease HTRA1	Q92743	Q92743	14	14	14		28.3625	28.0377	29.3702		30.4908	29.8884	29.7941		Student's	0.0324693	0.0945044	2.76569		+
IARS	IARS	Isoleucine--tRNA ligase, cytoplasmic	Isoleucine--tRNA ligase, cytoplasmic	P41252	P41252	10	10	10		24.7532	23.521	24.7636		26.3956	25.4459	24.7469		Student's	0.134024	0.251515	2.27137		+
IFI16	IFI16	Gamma-interferon-inducible protein 16	Gamma-interferon-inducible protein 16	Q16666	Q16666;Q6K0P9	17;3	17;3	17;3		26.5287	26.9369	26.5935		28.234	28.3432	27.8672		Student's	0.00158997	0.011586	2.75439	+
IGF1	IGF1	Insulin-like growth factor I	Insulin-like growth factor I	P05019	P05019	3	3	3		26.3301	25.9386	25.8778		26.1386	26.5113	26.2922		Student's	0.211032	0.341323	1.20181
IGF2	IGF2	Insulin-like growth factor II	Insulin-like growth factor II;Insulin-like growth factor II;Insulin-like growth factor II Ala-25 Del;Preptin	P01344	P01344	3	3	3		32.4585	31.9444	31.9542		31.8918	31.3357	31.966		Student's	0.21214	0.342551	0.764276		+
IGF2BP2	IGF2BP2	Insulin-like growth factor 2 mRNA-binding protein 2	Insulin-like growth factor 2 mRNA-binding protein 2	Q9Y6M1	Q9Y6M1	14	14	14		24.9076	24.0491	24.4689		27.2969	27.8343	26.3867		Student's	0.00530319	0.0256544	6.48642	+
IGF2BP3	IGF2BP3	Insulin-like growth factor 2 mRNA-binding protein 3	Insulin-like growth factor 2 mRNA-binding protein 3	O00425	O00425;Q9NZI8	7;1	7;1	7;1		26.9902	27.1509	27.1277		27.097	26.9592	26.116		Student's	0.304599	0.441773	0.776168		+
IGFBP2	IGFBP2	Insulin-like growth factor-binding protein 2	Insulin-like growth factor-binding protein 2	P18065	P18065	7	7	7		29.3494	28.9926	28.4271		29.1986	28.751	29.3062		Student's	0.636585	0.734881	1.11902		+
IGFBP3	IGFBP3	Insulin-like growth factor-binding protein 3	Insulin-like growth factor-binding protein 3	P17936	P17936	3	3	3		27.3845	27.09	26.5456		27.8172	27.3546	27.7704		Student's	0.0889067	0.188164	1.55903		+
IGFBP4	IGFBP4	Insulin-like growth factor-binding protein 4	Insulin-like growth factor-binding protein 4	P22692	P22692	4	4	4		26.1875	26.2644	25.9634		26.1618	24.8174	25.4116		Student's	0.166299	0.292166	0.626411		+
IGFBP5	IGFBP5	Insulin-like growth factor-binding protein 5	Insulin-like growth factor-binding protein 5	P24593	P24593	4	4	4		27.8468	27.5768	28.0451		27.1155	27.9644	27.2355		Student's	0.266476	0.404753	0.766072		+
IGFBP7	IGFBP7	Insulin-like growth factor-binding protein 7	Insulin-like growth factor-binding protein 7	Q16270	Q16270	4	4	4		26.5287	25.8815	26.1359		19.659	20.9883	20.7984		Student's	0.000235142	0.00398127	0.0192345	+	+
IGHG1	IGHG1;IGHG3	Ig gamma-1 chain C region	Ig gamma-1 chain C region;Ig gamma-3 chain C region	P01857	P01857;P01860;P01859;P01861	3;2;1;1	3;2;1;1	3;2;1;1		25.801	24.7834	25.4584		25.1856	25.5295	25.0168		Student's	0.772378	0.844397	0.930683		+
IGHM	IGHM	Ig mu chain C region	Ig mu chain C region;Ig mu heavy chain disease protein	P01871	P01871;P04220	8;4	8;4	8;4		27.7013	27.3015	28.0164		27.4214	26.7374	25.8196		Student's	0.116774	0.225832	0.495308
IGKV3-11	IGKV3-11;IGKV1-8;IGKC	Ig kappa chain C region	Ig kappa chain C region	A0A087WZW8	A0A087WZW8;A0A087WWV8;P01834	4;4;4	4;4;4	4;4;4		26.7854	26.397	27.3291		27.2888	26.2291	25.3162		Student's	0.425492	0.549876	0.678706
IGLC3	IGLC3;IGLC2;IGLC1;IGLC6;IGLL5	Ig lambda-3 chain C regions	Ig lambda-3 chain C regions;Ig lambda-2 chain C regions;Ig lambda-1 chain C regions;Ig lambda-6 chain C region;Immunoglobulin lambda-like polypeptide 5	P0CG06	P0CG06;P0CG05;P0CG04;P0CF74;B9A064	2;2;1;1;1	2;2;1;1;1	2;2;1;1;1		25.2716	25.2038	25.0454		25.9646	24.7545	24.2126		Welch's	0.742028	0.821441	0.872761
IK	IK	Protein Red	Protein Red	Q13123	Q13123	11	11	11		25.0052	26.3834	25.736		25.7364	25.5724	26.768		Student's	0.592443	0.700787	1.2461		+
ILF2	ILF2	Interleukin enhancer-binding factor 2	Interleukin enhancer-binding factor 2	Q12905	Q12905	18	18	18		30.5459	31.1915	30.5686		31.0833	31.1735	31.2598		Student's	0.137233	0.255115	1.32275		+
ILF3	ILF3	Interleukin enhancer-binding factor 3	Interleukin enhancer-binding factor 3	Q12906	Q12906	29	29	26		31.9442	32.0773	31.7144		31.857	31.8402	31.828		Welch's	0.576164	0.689561	0.952488		+
ILK	ILK	Integrin-linked protein kinase	Integrin-linked protein kinase	Q13418	Q13418	9	9	9		27.1904	24.5802	26.9058		21.7734	23.2662	23.149		Student's	0.0216119	0.0713646	0.0886376		+	+	+
IMMT	IMMT	MICOS complex subunit MIC60	MICOS complex subunit MIC60	Q16891	Q16891	14	14	14		26.9539	26.6571	26.6551		26.5488	26.6328	26.7204		Student's	0.335487	0.46838	0.919311		+
IMP3	IMP3	U3 small nucleolar ribonucleoprotein protein IMP3	U3 small nucleolar ribonucleoprotein protein IMP3	Q9NV31	Q9NV31	5	5	5		25.9822	25.6327	25.9973		26.0398	26.1538	25.8508		Student's	0.386262	0.516312	1.10502
IMP4	IMP4	U3 small nucleolar ribonucleoprotein protein IMP4	U3 small nucleolar ribonucleoprotein protein IMP4	Q96G21	Q96G21	7	7	7		26.4054	26.6711	26.4092		26.5213	26.0462	26.2408		Student's	0.23966	0.375924	0.855158		+
IMPDH2	IMPDH2	Inosine-5-monophosphate dehydrogenase 2	Inosine-5-monophosphate dehydrogenase 2	P12268	P12268	9	9	9		24.0231	23.7234	24.5369		24.0585	25.6303	26.5261		Student's	0.159436	0.282986	2.48034		+
INCENP	INCENP	Inner centromere protein	Inner centromere protein	Q9NQS7	Q9NQS7	6	6	6		25.4099	25.8169	25.1615		24.7708	24.1565	24.1851		Student's	0.0168699	0.059096	0.469126
INF2	INF2	Inverted formin-2	Inverted formin-2	Q27J81	Q27J81	2	2	2		21.2278	20.7018	21.161		22.9619	23.3727	22.4213		Student's	0.00418754	0.0215877	3.70232	+
INIP	INIP	SOSS complex subunit C	SOSS complex subunit C	Q9NRY2	Q9NRY2	2	2	2		23.9661	23.2417	23.2229		23.2802	24.1861	23.4987		Student's	0.652459	0.7492	1.1314
INTS1	INTS1	Integrator complex subunit 1	Integrator complex subunit 1	Q8N201	Q8N201	10	10	10		23.1525	25.387	22.8854		25.8506	24.4711	24.0922		Student's	0.356304	0.489528	1.99494
INTS3	INTS3	Integrator complex subunit 3	Integrator complex subunit 3	Q68E01	Q68E01	8	8	8		26.4684	25.6211	26.0694		25.2266	25.7646	25.6653		Student's	0.165175	0.290486	0.706732
INTS6	INTS6	Integrator complex subunit 6	Integrator complex subunit 6	Q9UL03	Q9UL03	3	3	3		21.2278	20.7018	21.161		23.7675	22.3583	26.8028		Welch's	0.127386	0.243088	9.7092
IPO5	IPO5	Importin-5	Importin-5	O00410	O00410	6	6	6		24.3839	24.2154	24.2183		24.7568	24.553	24.6344		Student's	0.00988468	0.0401667	1.29734		+
IPO7	IPO7	Importin-7	Importin-7	O95373	O95373	5	5	5		24.6178	24.9236	24.8621		24.8117	23.2524	24.1214		Student's	0.183816	0.313479	0.599027		+
IQGAP1	IQGAP1	Ras GTPase-activating-like protein IQGAP1	Ras GTPase-activating-like protein IQGAP1	P46940	P46940	79	79	77		32.2336	32.5043	33.0771		32.43	32.7084	32.3637		Student's	0.718939	0.80415	0.930219		+
IQGAP3	IQGAP3	Ras GTPase-activating-like protein IQGAP3	Ras GTPase-activating-like protein IQGAP3	Q86VI3	Q86VI3	4	2	2		21.6012	21.6841	21.6486		19.659	20.9883	20.7984		Welch's	0.106822	0.212081	0.446658		+
IRF2BP2	IRF2BP2	Interferon regulatory factor 2-binding protein 2	Interferon regulatory factor 2-binding protein 2	Q7Z5L9	Q7Z5L9;Q9H1B7	7;1	7;1	7;1		25.1316	24.8095	24.2752		25.6609	25.3605	26.1736		Student's	0.04493	0.116683	1.99016		+
ISOC1	ISOC1	Isochorismatase domain-containing protein 1	Isochorismatase domain-containing protein 1	Q96CN7	Q96CN7	5	5	5		27.523	27.2562	27.7973		26.8093	25.1123	27.0254		Student's	0.124885	0.239641	0.432327
ISY1	ISY1	Pre-mRNA-splicing factor ISY1 homolog	Pre-mRNA-splicing factor ISY1 homolog	Q9ULR0	Q9ULR0	6	6	6		23.9268	25.7546	23.6924		26.4649	25.825	27.1569		Student's	0.0555369	0.136083	4.06796
ITGA3	ITGA3	Integrin alpha-3	Integrin alpha-3;Integrin alpha-3 heavy chain;Integrin alpha-3 light chain	P26006	P26006	7	7	7		27.2111	26.2191	26.9676		26.326	26.0133	26.025		Student's	0.0981645	0.202062	0.625108		+	+	+
ITGA6	ITGA6	Integrin alpha-6	Integrin alpha-6;Integrin alpha-6 heavy chain;Integrin alpha-6 light chain;Processed integrin alpha-6	P23229	P23229	32	32	32		30.586	30.0613	30.6806		29.9369	30.232	30.5327		Student's	0.464171	0.586411	0.865275		+	+	+
ITGAV	ITGAV	Integrin alpha-V	Integrin alpha-V;Integrin alpha-V heavy chain;Integrin alpha-V light chain	P06756	P06756	10	10	10		26.1792	24.9044	25.9732		19.659	20.9883	20.7984		Student's	0.000815466	0.00791185	0.0271355	+	+	+	+
ITGB1	ITGB1	Integrin beta-1	Integrin beta-1	P05556	P05556	9	9	9		27.6032	27.0796	27.6626		27.0399	26.6192	27.3734		Student's	0.200963	0.330659	0.738343		+	+	+
ITGB4	ITGB4	Integrin beta-4	Integrin beta-4	P16144	P16144	60	60	60		31.3684	30.7944	31.3437		30.7619	30.9975	31.0533		Student's	0.327526	0.462213	0.851872		+	+	+
ITPR3	ITPR3	Inositol 1,4,5-trisphosphate receptor type 3	Inositol 1,4,5-trisphosphate receptor type 3	Q14573	Q14573;Q14643	32;4	32;4	28;1		27.7158	28.4463	27.804		27.3683	27.4269	26.8368		Student's	0.0588261	0.140884	0.583149		+
JUP	JUP	Junction plakoglobin	Junction plakoglobin	P14923	P14923	36	36	32		30.7362	30.6915	30.3821		31.3109	31.3979	31.3926		Student's	0.00265359	0.0158674	1.69802
KANK1	KANK1	KN motif and ankyrin repeat domain-containing protein 1	KN motif and ankyrin repeat domain-containing protein 1	Q14678	Q14678	6	6	6		24.3546	24.622	23.9039		25.0588	24.8686	24.0996		Student's	0.348776	0.482254	1.30329		+
KANK2	KANK2	KN motif and ankyrin repeat domain-containing protein 2	KN motif and ankyrin repeat domain-containing protein 2	Q63ZY3	Q63ZY3	7	7	7		25.3591	24.657	24.9442		23.1872	24.2436	23.8606		Student's	0.0297727	0.0904839	0.428391		+
KARS	KARS	Lysine--tRNA ligase	Lysine--tRNA ligase	Q15046	Q15046	10	10	10		25.5328	25.4041	25.6685		26.4649	26.2381	26.1306		Student's	0.00398135	0.0207728	1.67327		+
KAT7	KAT7	Histone acetyltransferase KAT7	Histone acetyltransferase KAT7	O95251	O95251	3	3	3		21.2278	20.7018	21.161		24.3072	24.6938	23.4764		Student's	0.00137981	0.0105908	8.74772	+
KDM1A	KDM1A	Lysine-specific histone demethylase 1A	Lysine-specific histone demethylase 1A	O60341	O60341	5	5	5		23.4047	24.6967	24.7692		24.5733	25.4943	25.0401		Student's	0.222564	0.35491	1.67681
KDM2A	KDM2A	Lysine-specific demethylase 2A	Lysine-specific demethylase 2A	Q9Y2K7	Q9Y2K7	7	7	7		24.624	25.4007	23.9646		26.0966	25.0968	25.4871		Student's	0.151463	0.274708	1.86224
KHDRBS1	KHDRBS1	KH domain-containing, RNA-binding, signal transduction-associated protein 1	KH domain-containing, RNA-binding, signal transduction-associated protein 1	Q07666	Q07666;Q5VWX1;O75525	9;3;1	9;3;1	9;3;1		28.6273	29.241	29.206		29.0532	29.084	29.4298		Student's	0.51938	0.641609	1.12057		+
KHSRP	KHSRP	Far upstream element-binding protein 2	Far upstream element-binding protein 2	Q92945	Q92945	28	28	25		29.9098	29.6638	29.5476		29.8271	29.9585	30.6183		Student's	0.184616	0.313812	1.34499
KIAA0020	KIAA0020	Pumilio domain-containing protein KIAA0020	Pumilio domain-containing protein KIAA0020	Q15397	Q15397	23	23	23		28.7973	29.0354	28.5719		29.766	29.5594	29.745		Student's	0.00397407	0.0207728	1.85139		+
KIAA0101	KIAA0101	PCNA-associated factor	PCNA-associated factor	Q15004	Q15004	8	8	8		28.9371	29.1321	28.9346		29.6338	28.8306	29.4223		Student's	0.302924	0.440732	1.22628		+
KIAA1217	KIAA1217	Sickle tail protein homolog	Sickle tail protein homolog	Q5T5P2	Q5T5P2	12	12	12		23.9067	24.4665	26.6536		24.5466	25.7939	24.1921		Student's	0.873212	0.914231	0.892092		+
KIAA1429	KIAA1429	Protein virilizer homolog	Protein virilizer homolog	Q69YN4	Q69YN4	7	7	7		26.4735	26.4271	25.0077		25.3433	24.7935	24.0086		Student's	0.112084	0.218969	0.419201
KIAA1522	KIAA1522	Uncharacterized protein KIAA1522	Uncharacterized protein KIAA1522	Q9P206	Q9P206	4	4	4		23.8966	24.1347	23.8725		24.6998	25.2239	25.3539		Student's	0.00656425	0.0302305	2.1804	+
KIF22	KIF22	Kinesin-like protein KIF22	Kinesin-like protein KIF22	Q14807	Q14807	5	5	5		23.6293	24.2618	23.8512		25.7317	23.764	24.5235		Student's	0.276001	0.414758	1.69231		+
KIF23	KIF23	Kinesin-like protein KIF23	Kinesin-like protein KIF23	Q02241	Q02241	10	10	10		26.7092	26.1425	23.6559		25.1469	24.9914	26.1378		Student's	0.942443	0.959669	0.947929		+
KIF2A	KIF2A	Kinesin-like protein KIF2A	Kinesin-like protein KIF2A	O00139	O00139	4	3	3		24.1734	22.8749	23.8404		23.0224	23.4477	22.7478		Student's	0.273785	0.412949	0.679768		+
KIF2C	KIF2C	Kinesin-like protein KIF2C	Kinesin-like protein KIF2C	Q99661	Q99661	6	6	5		21.2278	20.7018	21.161		22.2276	22.3757	22.564		Student's	0.00209739	0.013842	2.56492	+	+
KIF4A	KIF4A;KIF4B	Chromosome-associated kinesin KIF4A	Chromosome-associated kinesin KIF4A;Chromosome-associated kinesin KIF4B	O95239	O95239;Q2VIQ3;Q9Y496;Q6ZMV9	7;4;1;1	7;4;1;1	7;4;1;1		24.3546	24.7781	23.8076		25.1821	24.2007	24.6088		Student's	0.430387	0.553446	1.27493
KIF5B	KIF5B	Kinesin-1 heavy chain	Kinesin-1 heavy chain	P33176	P33176;Q12840	20;7	20;7	13;0		26.9168	26.9484	27.1807		27.1155	27.1033	27.1658		Student's	0.256723	0.393399	1.08138
KIFC1	KIFC1	Kinesin-like protein KIFC1	Kinesin-like protein KIFC1	Q9BW19	Q9BW19	15	15	15		25.0424	27.3281	26.7873		26.3604	25.4703	24.6496		Student's	0.352131	0.485728	0.538683		+
KLC2	KLC2	Kinesin light chain 2	Kinesin light chain 2	Q9H0B6	Q9H0B6	5	5	3		23.617	23.7884	24.1847		23.602	23.8122	23.6957		Student's	0.421202	0.54827	0.894988		+
KPNA2	KPNA2	Importin subunit alpha-1	Importin subunit alpha-1	P52292	P52292	9	9	9		28.0437	27.7883	27.1597		27.097	25.6357	27.5204		Student's	0.219961	0.352059	0.531119		+
KPNA3	KPNA3	Importin subunit alpha-4	Importin subunit alpha-4	O00505	O00505	5	3	3		24.9862	24.3572	24.7465		23.9244	25.0123	24.1358		Student's	0.422745	0.548582	0.790529		+
KPNA4	KPNA4	Importin subunit alpha-3	Importin subunit alpha-3	O00629	O00629	7	7	5		26.8127	26.7783	26.3893		26.9396	27.2344	26.8809		Student's	0.1091	0.214597	1.2818		+
KPNB1	KPNB1	Importin subunit beta-1	Importin subunit beta-1	Q14974	Q14974	23	23	23		29.9549	29.8252	29.4361		29.7925	29.6073	29.9163		Student's	0.862253	0.907441	1.02333		+
KRAS	KRAS;NRAS;HRAS	GTPase KRas	GTPase KRas;GTPase KRas, N-terminally processed;GTPase NRas;GTPase HRas;GTPase HRas, N-terminally processed	P01116	P01116;P01111;P01112	6;3;3	6;3;3	6;3;3		27.18	27.978	27.7421		27.674	28.467	27.6347		Student's	0.462867	0.585593	1.22422		+
KRI1	KRI1	Protein KRI1 homolog	Protein KRI1 homolog	Q8N9T8	Q8N9T8	6	6	6		25.8359	25.5827	24.6393		25.1217	24.4469	25.0246		Student's	0.310291	0.447559	0.712893
KRR1	KRR1	KRR1 small subunit processome component homolog	KRR1 small subunit processome component homolog	Q13601	Q13601	8	8	8		27.0826	27.1509	26.9796		26.8867	26.5634	27.8053		Welch's	0.973353	0.980289	1.00982		+
KRT1	KRT1	Keratin, type II cytoskeletal 1	Keratin, type II cytoskeletal 1	P04264	P04264;CON__P04264	38;37	26;25	22;21		33.4209	32.9237	32.9908		32.6131	31.7397	31.7346		Student's	0.0307375	0.0913885	0.472142		+
KRT10	KRT10	Keratin, type I cytoskeletal 10	Keratin, type I cytoskeletal 10	P13645	CON__P13645;P13645;CON__P02535-1;CON__Q7Z3Y7;Q7Z3Y7;CON__Q7Z3Y8;Q7Z3Y8;CON__A2AB72;CON__Q7Z3Y9;Q7Z3Y9	36;36;9;4;4;3;3;1;1;1	31;31;7;2;2;2;2;0;0;0	28;28;6;0;0;0;0;0;0;0		33.0276	32.8267	32.6507		32.4347	31.5608	31.3429		Student's	0.0396293	0.10761	0.481122		+
KRT14	KRT14	Keratin, type I cytoskeletal 14	Keratin, type I cytoskeletal 14	P02533	CON__P02533;P02533	50;50	50;50	12;12		36.2984	36.2375	36.3253		38.0322	37.9767	37.6429		Student's	0.000211745	0.00373674	3.02489	+
KRT15	KRT15	Keratin, type I cytoskeletal 15	Keratin, type I cytoskeletal 15	P19012	CON__P19012;P19012	31;29	22;20	12;10		27.6568	29.1565	30.1284		30.7768	32.1638	30.6431		Student's	0.0632319	0.146579	4.6395
KRT16	KRT16	Keratin, type I cytoskeletal 16	Keratin, type I cytoskeletal 16	P08779	CON__P08779;P08779;CON__Q9Z2K1;CON__Q3ZAW8	35;35;13;13	17;17;3;3	15;15;3;3		29.4065	29.6191	29.5515		30.5953	29.7436	29.943		Student's	0.0983694	0.202243	1.48272
KRT17	KRT17	Keratin, type I cytoskeletal 17	Keratin, type I cytoskeletal 17	Q04695	CON__Q04695;Q04695;CON__P35900;CON__Q9D312;P35900;CON__Q8N1A0;CON__Q9C075;CON__Q99PS0;Q8N1A0;Q9C075	48;48;3;3;3;1;1;1;1;1	29;29;0;0;0;0;1;1;0;1	7;7;0;0;0;0;0;0;0;0		35.0527	34.8702	35.3681		35.6381	35.9166	35.5544		Student's	0.0291278	0.089033	1.52202
KRT18	KRT18	Keratin, type I cytoskeletal 18	Keratin, type I cytoskeletal 18	P05783	P05783;CON__H-INV:HIT000015463	37;5	36;5	21;3		34.5794	34.6905	34.3445		33.8832	33.83	33.791		Student's	0.00262296	0.0157834	0.614124		+
KRT19	KRT19	Keratin, type I cytoskeletal 19	Keratin, type I cytoskeletal 19	P08727	CON__P08727;P08727	30;30	16;16	14;14		24.7248	26.6055	30.9424		27.916	28.8483	27.5412		Student's	0.736958	0.81815	1.59947		+
KRT2	KRT2	Keratin, type II cytoskeletal 2 epidermal	Keratin, type II cytoskeletal 2 epidermal	P35908	CON__P35908;P35908;CON__Q7Z794;Q7Z794;CON__Q9R0H5	39;39;5;5;3	28;28;1;1;1	21;21;0;0;0		32.9661	32.1556	32.3417		31.7163	31.1676	30.8766		Student's	0.0237338	0.0765404	0.42504		+
KRT24	KRT24	Keratin, type I cytoskeletal 24	Keratin, type I cytoskeletal 24	Q2M2I5	CON__Q2M2I5;Q2M2I5	4;4	1;1	1;1		28.7021	28.5125	29.3702		29.1607	29.9169	28.4643		Student's	0.55326	0.669573	1.24748
KRT5	KRT5	Keratin, type II cytoskeletal 5	Keratin, type II cytoskeletal 5	P13647	CON__P13647;P13647	52;52	30;30	10;10		35.0794	35.0566	35.6063		37.0244	37.3887	36.7557		Student's	0.00213777	0.0139318	3.50359	+	+
KRT6A	KRT6A	Keratin, type II cytoskeletal 6A	Keratin, type II cytoskeletal 6A	P02538	CON__P02538;P02538;CON__Q8VED5;CON__P07744;CON__REFSEQ:XP_932229	55;55;12;8;2	55;55;12;8;2	2;2;0;0;0		37.255	37.0849	37.0109		38.017	37.8871	37.5957		Student's	0.00762997	0.0342259	1.64299
KRT6B	KRT6B	Keratin, type II cytoskeletal 6B	Keratin, type II cytoskeletal 6B	P04259	P04259	54	3	2		28.877	28.3768	29.0375		28.5473	27.78	27.6217		Student's	0.088443	0.187643	0.582056
KRT7	KRT7	Keratin, type II cytoskeletal 7	Keratin, type II cytoskeletal 7	P08729	CON__Q3KNV1;P08729	34;34	1;1	1;1		26.2	26.5894	26.2918		19.659	20.9883	20.7984		Student's	0.000167953	0.00329608	0.0169982	+
KRT72	KRT72	Keratin, type II cytoskeletal 72	Keratin, type II cytoskeletal 72	Q14CN4	CON__Q14CN4-1;CON__Q6IME9;Q14CN4;CON__Q3SY84;Q3SY84	7;7;7;3;3	1;1;1;1;1	0;0;0;0;0		26.2286	25.8839	25.6655		26.0552	24.5009	24.5984		Student's	0.173443	0.301344	0.545439
KRT8	KRT8	Keratin, type II cytoskeletal 8	Keratin, type II cytoskeletal 8	P05787	CON__P05787;P05787;CON__H-INV:HIT000292931;CON__H-INV:HIT000016045;CON__REFSEQ:XP_092267	35;35;15;5;2	22;22;10;1;2	14;14;5;1;1		28.7973	28.4058	31.9394		30.2454	30.702	30.186		Welch's	0.614394	0.719362	1.58406
KRT83	KRT83;KRT86;KRT81;KRT87P	Keratin, type II cuticular Hb3	Keratin, type II cuticular Hb3;Keratin, type II cuticular Hb6;Keratin, type II cuticular Hb1;Putative keratin-87 protein	P78385	CON__Q6NT21;P78385;CON__O43790;CON__P78385;CON__Q14533;O43790;Q14533;A6NCN2	12;12;11;11;11;11;11;7	11;11;10;10;10;10;10;7	3;3;3;2;3;3;3;2		21.2278	20.7018	21.161		26.8867	26.5776	29.1978		Student's	0.00150218	0.0111303	92.017	+
KRT9	KRT9	Keratin, type I cytoskeletal 9	Keratin, type I cytoskeletal 9	P35527	P35527;CON__P35527	28;27	27;26	27;26		32.3835	31.5107	31.863		31.3364	30.4128	30.3647		Student's	0.0400671	0.10795	0.430933
KTN1	KTN1	Kinectin	Kinectin	Q86UP2	Q86UP2	30	30	30		26.9042	26.3749	26.8803		28.3048	28.2033	28.5391		Student's	0.00121621	0.00988847	3.09356	+	+	+	+
LAD1	LAD1	Ladinin-1	Ladinin-1	O00515	O00515	28	28	28		31.5417	31.4104	31.4731		31.0953	31.0564	31.5541		Student's	0.218081	0.350023	0.846872
LAMA3	LAMA3	Laminin subunit alpha-3	Laminin subunit alpha-3	Q16787	Q16787	115	115	115		37.5536	36.7358	37.6248		36.0003	36.2125	36.0066		Student's	0.0137527	0.0507498	0.425844
LAMA5	LAMA5	Laminin subunit alpha-5	Laminin subunit alpha-5	O15230	O15230	20	20	20		21.2278	20.7018	21.161		26.5213	27.2254	25.6401		Student's	0.000369113	0.00501936	43.1731	+	+
LAMB1	LAMB1	Laminin subunit beta-1	Laminin subunit beta-1	P07942	P07942	33	33	33		30.0396	28.6364	29.046		27.674	27.2433	27.7406		Student's	0.0191862	0.0653542	0.310348		+
LAMB3	LAMB3	Laminin subunit beta-3	Laminin subunit beta-3	Q13751	Q13751	80	80	80		37.4294	36.6642	37.3506		36.3034	36.532	36.1301		Student's	0.0374244	0.104077	0.564005
LAMC1	LAMC1	Laminin subunit gamma-1	Laminin subunit gamma-1	P11047	P11047	40	40	40		30.3618	29.2659	29.6491		29.4088	29.2932	29.5542		Student's	0.360647	0.493923	0.789933		+
LAMC2	LAMC2	Laminin subunit gamma-2	Laminin subunit gamma-2	Q13753	Q13753	80	80	80		36.8001	35.859	36.9455		35.5711	35.8732	35.6118		Student's	0.0740821	0.164659	0.554994
LAMTOR1	LAMTOR1	Ragulator complex protein LAMTOR1	Ragulator complex protein LAMTOR1	Q6IAA8	Q6IAA8	3	3	3		23.6293	23.5958	23.7279		23.7858	25.0968	25.6477		Welch's	0.162782	0.287743	2.28538		+
LARP4	LARP4	La-related protein 4	La-related protein 4	Q71RC2	Q71RC2	5	5	5		26.9293	25.9316	25.2846		25.5679	25.4023	25.1476		Student's	0.242838	0.380422	0.625939		+
LAS1L	LAS1L	Ribosomal biogenesis protein LAS1L	Ribosomal biogenesis protein LAS1L	Q9Y4W2	Q9Y4W2	12	12	12		26.3892	27.0796	25.0593		27.2474	26.1947	26.7913		Student's	0.441873	0.564434	1.48292
LASP1	LASP1	LIM and SH3 domain protein 1	LIM and SH3 domain protein 1	Q14847	Q14847	8	8	8		26.4735	26.3611	26.5143		26.4001	26.5634	26.9956		Student's	0.32972	0.463702	1.15142		+	+	+
LBR	LBR	Lamin-B receptor	Lamin-B receptor	Q14739	Q14739	5	5	5		26.532	25.302	25.77		26.0165	25.5468	26.3355		Student's	0.828683	0.885604	1.07047		+
LCP1	LCP1	Plastin-2	Plastin-2	P13796	P13796	13	8	8		25.9008	26.4517	26.6981		19.659	20.9883	20.7984		Student's	0.000251448	0.00409113	0.0171187	+	+
LDHA	LDHA	L-lactate dehydrogenase A chain	L-lactate dehydrogenase A chain	P00338	P00338	10	10	9		28.532	28.1103	28.7317		27.6865	27.6107	28.0434		Student's	0.040289	0.108379	0.625119		+
LDHB	LDHB	L-lactate dehydrogenase B chain	L-lactate dehydrogenase B chain	P07195	P07195;Q6ZMR3;P07864	8;1;1	7;0;0	7;0;0		26.3015	26.018	26.5809		19.659	20.9883	20.7984		Student's	0.000198872	0.00361529	0.0177232	+	+
LDLR	LDLR	Low-density lipoprotein receptor	Low-density lipoprotein receptor	P01130	P01130	2	2	2		21.2278	20.7018	21.161		22.4599	22.2895	22.0639		Student's	0.00351015	0.0191836	2.36349	+
LEMD2	LEMD2	LEM domain-containing protein 2	LEM domain-containing protein 2	Q8NC56	Q8NC56	11	11	11		26.057	26.1036	25.9805		26.843	27.0227	27.2608		Student's	0.00139872	0.0106413	1.99332
LEMD3	LEMD3	Inner nuclear membrane protein Man1	Inner nuclear membrane protein Man1	Q9Y2U8	Q9Y2U8	12	12	12		26.5451	25.2947	25.9925		25.7388	25.4643	25.5481		Student's	0.386121	0.516312	0.778967
LENG1	LENG1	Leukocyte receptor cluster member 1	Leukocyte receptor cluster member 1	Q96BZ8	Q96BZ8	4	4	4		24.9523	25.9571	25.3196		24.4231	24.6938	24.6646		Student's	0.0559462	0.136083	0.568077		+
LEO1	LEO1	RNA polymerase-associated protein LEO1	RNA polymerase-associated protein LEO1	Q8WVC0	Q8WVC0	4	4	4		23.7354	23.8405	23.3102		24.5084	23.9987	25.214		Student's	0.0714651	0.160286	1.9252
LEPRE1	LEPRE1	Prolyl 3-hydroxylase 1	Prolyl 3-hydroxylase 1	Q32P28	Q32P28	3	3	3		24.3471	23.9952	24.8191		19.659	20.9883	20.7984		Student's	0.00122998	0.00988847	0.0667424	+	+
LGALS1	LGALS1	Galectin-1	Galectin-1	P09382	P09382	10	10	10		32.0734	30.8469	32.6731		30.8702	30.7504	30.4418		Student's	0.10011	0.204361	0.442261		+
LGALS3	LGALS3	Galectin-3	Galectin-3	P17931	P17931	3	3	3		24.5089	23.9103	24.4048		25.1398	24.164	24.7375		Student's	0.296217	0.433235	1.32479		+
LGALS8	LGALS8	Galectin-8	Galectin-8	O00214	O00214	9	9	9		27.611	28.4058	27.9572		25.1856	25.7144	25.9447		Student's	0.00178841	0.0123544	0.192585	+	+
LIG3	LIG3	DNA ligase 3	DNA ligase 3	P49916	P49916	8	8	8		27.0256	23.5464	25.9732		22.4983	22.5655	23.2044		Student's	0.0590134	0.140936	0.14773
LIMA1	LIMA1	LIM domain and actin-binding protein 1	LIM domain and actin-binding protein 1	Q9UHB6	Q9UHB6;Q9BT23	40;1	40;1	40;1		31.6065	31.7402	31.8393		31.6157	31.5054	31.9856		Student's	0.876865	0.915989	0.981841		+
LIMS1	LIMS1	LIM and senescent cell antigen-like-containing domain protein 1	LIM and senescent cell antigen-like-containing domain protein 1	P48059	P48059;Q7Z4I7;A0A0A6YYD2	9;4;3	9;4;3	9;4;3		28.7558	27.6693	28.7457		26.7514	25.6809	26.5938		Student's	0.0140339	0.0513571	0.241777		+	+	+
LIN7C	LIN7C	Protein lin-7 homolog C	Protein lin-7 homolog C	Q9NUP9	Q9NUP9	2	2	2		21.2278	20.7018	21.161		24.3632	24.1934	24.9072		Student's	0.000218844	0.00377944	10.9872	+	+
LIPG	LIPG	Endothelial lipase	Endothelial lipase	Q9Y5X9	Q9Y5X9	2	2	2		23.0867	22.4238	22.2389		19.659	20.9883	20.7984		Student's	0.0126222	0.0474921	0.233057	+
LLPH	LLPH	Protein LLP homolog	Protein LLP homolog	Q9BRT6	Q9BRT6	2	2	2		25.3919	26.2699	25.7812		25.7269	25.7497	26.3244		Student's	0.728522	0.812763	1.08623		+
LMNA	LMNA	Prelamin-A/C	Prelamin-A/C;Lamin-A/C	P02545	P02545;REV__Q5VX52	55;1	55;1	53;1		34.548	34.2638	34.2221		35.5766	35.8285	35.3764		Student's	0.00167317	0.0118912	2.37712	+	+
LMNB1	LMNB1	Lamin-B1	Lamin-B1	P20700	P20700	38	36	34		31.6065	31.8053	31.5965		32.1701	32.1846	31.828		Student's	0.0440496	0.115438	1.31174		+
LMNB2	LMNB2	Lamin-B2	Lamin-B2	Q03252	Q03252	38	34	34		31.3157	31.2701	31.0913		30.8134	30.95	30.8555		Student's	0.0113561	0.0441569	0.783102		+
LMO7	LMO7	LIM domain only protein 7	LIM domain only protein 7	Q8WWI1	Q8WWI1	16	16	16		27.8468	27.8072	27.594		19.659	20.9883	20.7984		Student's	6.69812e-05	0.00247309	0.0064905	+	+
LOXL2	LOXL2	Lysyl oxidase homolog 2	Lysyl oxidase homolog 2	Q9Y4K0	Q9Y4K0	6	6	6		21.2278	20.7018	21.161		26.8975	26.5916	26.2188		Student's	2.72464e-05	0.00243173	46.4974	+	+
LRCH1	LRCH1	Leucine-rich repeat and calponin homology domain-containing protein 1	Leucine-rich repeat and calponin homology domain-containing protein 1	Q9Y2L9	Q9Y2L9	6	6	4		24.1046	25.038	24.4619		19.659	20.9883	20.7984		Student's	0.00122331	0.00988847	0.0602495	+	+
LRCH3	LRCH3	Leucine-rich repeat and calponin homology domain-containing protein 3	Leucine-rich repeat and calponin homology domain-containing protein 3	Q96II8	Q96II8	3	1	1		23.5279	23.142	23.9039		22.7657	23.1469	23.616		Student's	0.350498	0.484247	0.785456
LRPPRC	LRPPRC	Leucine-rich PPR motif-containing protein, mitochondrial	Leucine-rich PPR motif-containing protein, mitochondrial	P42704	P42704	7	7	7		22.548	23.0211	23.3612		25.8196	22.176	21.3745		Student's	0.920973	0.945613	1.10695		+
LRRC59	LRRC59	Leucine-rich repeat-containing protein 59	Leucine-rich repeat-containing protein 59	Q96AG4	Q96AG4	10	10	10		28.4862	28.8528	28.8658		28.4913	28.2793	29.012		Student's	0.604524	0.711665	0.907045		+
LRRFIP1	LRRFIP1	Leucine-rich repeat flightless-interacting protein 1	Leucine-rich repeat flightless-interacting protein 1	Q32MZ4	Q32MZ4	9	8	8		24.8404	23.6079	24.115		24.695	25.3959	24.9932		Student's	0.110574	0.216265	1.79037		+
LRRFIP2	LRRFIP2	Leucine-rich repeat flightless-interacting protein 2	Leucine-rich repeat flightless-interacting protein 2	Q9Y608	Q9Y608	10	10	9		26.5353	27.0046	26.6369		26.865	25.9945	27.1205		Student's	0.867738	0.910993	0.955563		+
LSG1	LSG1	Large subunit GTPase 1 homolog	Large subunit GTPase 1 homolog	Q9H089	Q9H089	12	12	12		26.3376	27.4377	26.5649		25.8128	26.6192	25.2676		Student's	0.16343	0.288593	0.543294		+
LSM14A	LSM14A	Protein LSM14 homolog A	Protein LSM14 homolog A	Q8ND56	Q8ND56	6	5	5		25.6125	26.739	26.4959		25.1925	25.5266	24.9447		Student's	0.0497527	0.126543	0.479232		+
LSM14B	LSM14B	Protein LSM14 homolog B	Protein LSM14 homolog B	Q9BX40	Q9BX40	10	10	9		27.357	27.8503	27.0612		26.8759	27.0635	26.8028		Student's	0.10429	0.210162	0.702818		+
LSM2	LSM2	U6 snRNA-associated Sm-like protein LSm2	U6 snRNA-associated Sm-like protein LSm2	Q9Y333	Q9Y333	3	3	3		26.6784	26.1364	25.5198		25.1994	24.9181	25.6375		Student's	0.0949461	0.197319	0.551014
LSM4	LSM4	U6 snRNA-associated Sm-like protein LSm4	U6 snRNA-associated Sm-like protein LSm4	Q9Y4Z0	Q9Y4Z0	2	2	2		24.8666	24.8452	24.5033		24.7191	24.7495	24.847		Student's	0.80016	0.864753	1.0235		+
LSM6	LSM6	U6 snRNA-associated Sm-like protein LSm6	U6 snRNA-associated Sm-like protein LSm6	P62312	P62312	5	5	5		24.9572	23.8095	25.7616		25.9808	25.6598	25.063		Student's	0.311856	0.448439	1.65303
LSM8	LSM8	U6 snRNA-associated Sm-like protein LSm8	U6 snRNA-associated Sm-like protein LSm8	O95777	O95777	3	3	3		25.9653	24.5802	25.6534		26.176	25.7671	26.7082		Student's	0.177555	0.306637	1.76228
LTBP1	LTBP1	Latent-transforming growth factor beta-binding protein 1	Latent-transforming growth factor beta-binding protein 1	Q14766	Q14766	15	15	15		27.8986	27.5841	27.6325		19.659	20.9883	20.7984		Student's	7.1228e-05	0.00247309	0.00669276	+	+
LTBP2	LTBP2	Latent-transforming growth factor beta-binding protein 2	Latent-transforming growth factor beta-binding protein 2	Q14767	Q14767	10	10	10		26.7293	26.6258	27.0837		19.659	20.9883	20.7984		Student's	0.000132723	0.00293862	0.0124212	+	+
LUC7L3	LUC7L3	Luc7-like protein 3	Luc7-like protein 3	O95232	O95232	7	6	6		25.0146	24.6396	24.9241		25.0048	25.7646	26.7082		Student's	0.128465	0.244608	1.95398		+
LUZP1	LUZP1	Leucine zipper protein 1	Leucine zipper protein 1	Q86V48	Q86V48	41	41	41		30.1238	29.8815	30.0745		28.77	28.9857	28.6812		Student's	0.000483431	0.00564832	0.430983	+	+
LYAR	LYAR	Cell growth-regulating nucleolar protein	Cell growth-regulating nucleolar protein	Q9NX58	Q9NX58	16	16	16		28.3486	28.5722	27.7973		29.288	29.2626	29.8891		Student's	0.0157821	0.0560816	2.36289		+
MACF1	MACF1	Microtubule-actin cross-linking factor 1, isoforms 1/2/3/5	Microtubule-actin cross-linking factor 1, isoforms 1/2/3/5	Q9UPN3	Q9UPN3	135	134	134		31.1715	31.237	31.4418		30.3486	30.5914	29.8188		Student's	0.0131072	0.0487848	0.489542	+	+	+	+
MAD1L1	MAD1L1	Mitotic spindle assembly checkpoint protein MAD1	Mitotic spindle assembly checkpoint protein MAD1	Q9Y6D9	Q9Y6D9	3	3	3		23.7009	23.799	24.1328		24.0203	24.164	23.4876		Student's	0.959829	0.970632	1.0091
MAEA	MAEA	Macrophage erythroblast attacher	Macrophage erythroblast attacher	Q7L5Y9	Q7L5Y9	2	2	2		21.2278	20.7018	21.161		23.5171	23.2662	23.0424		Student's	0.000473433	0.00564832	4.74052	+
MAFF	MAFF	Transcription factor MafF	Transcription factor MafF	Q9ULX9	Q9ULX9;O60675;O15525	4;1;1	4;1;1	4;1;1		24.2707	24.4599	25.1046		24.4635	24.3123	25.2106		Student's	0.89969	0.931418	1.03553
MAGEA4	MAGEA4;MAGEA1;MAGEA8	Melanoma-associated antigen 4	Melanoma-associated antigen 4;Melanoma-associated antigen 1;Melanoma-associated antigen 8	P43358	P43358;P43355;P43361	2;1;1	2;1;1	2;1;1		21.2278	20.7018	21.161		23.5388	23.3727	23.9365		Student's	0.000388916	0.00515348	6.00347	+	+
MAGOHB	MAGOHB	Protein mago nashi homolog 2	Protein mago nashi homolog 2	Q96A72	Q96A72	4	4	1		26.8261	26.7912	27.1384		26.2695	27.5687	26.768		Student's	0.905498	0.935376	0.966048		+
MAK16	MAK16	Protein MAK16 homolog	Protein MAK16 homolog	Q9BXY0	Q9BXY0	5	5	5		24.239	25.2193	24.4265		25.9483	25.8131	25.9405		Welch's	0.0488229	0.1251	2.41561		+
MAN2A1	MAN2A1	Alpha-mannosidase 2	Alpha-mannosidase 2	Q16706	Q16706	5	5	5		25.1359	24.2844	24.4048		19.659	20.9883	20.7984		Student's	0.00111456	0.00962421	0.0572556	+
MAP4	MAP4	Microtubule-associated protein 4	Microtubule-associated protein 4	P27816	P27816	8	8	8		24.7305	24.2693	25.073		25.0961	25.9712	24.5614		Student's	0.333826	0.467573	1.43257		+
MAP7	MAP7	Ensconsin	Ensconsin	Q14244	Q14244	17	17	17		27.9301	27.5319	28.4052		27.0782	27.5399	28.0961		Student's	0.377676	0.510811	0.766149
MAP7D1	MAP7D1	MAP7 domain-containing protein 1	MAP7 domain-containing protein 1	Q3KQU3	Q3KQU3	7	7	7		24.255	24.9425	24.9981		24.9405	25.1084	25.2208		Student's	0.229149	0.362399	1.28169		+
MAP7D3	MAP7D3	MAP7 domain-containing protein 3	MAP7 domain-containing protein 3	Q8IWC1	Q8IWC1	6	6	6		25.9134	28.0377	27.0034		28.7432	26.9913	28.486		Student's	0.25561	0.392627	2.12676
MAPRE1	MAPRE1	Microtubule-associated protein RP/EB family member 1	Microtubule-associated protein RP/EB family member 1	Q15691	Q15691	2	2	2		23.2196	23.1575	24.0418		24.2018	23.5535	23.985		Student's	0.268214	0.407034	1.35705		+
MARCKS	MARCKS	Myristoylated alanine-rich C-kinase substrate	Myristoylated alanine-rich C-kinase substrate	P29966	P29966	5	5	5		24.7588	24.7991	24.7748		24.9446	25.449	25.9027		Welch's	0.14147	0.260085	1.57409		+	+	+
MARK2	MARK2	Serine/threonine-protein kinase MARK2	Serine/threonine-protein kinase MARK2	Q7KZI7	Q7KZI7;Q96L34	18;2	18;2	14;0		28.0437	29.0061	29.0517		26.4649	27.0835	26.3512		Student's	0.00664398	0.0302936	0.238606	+	+
MARK3	MARK3;MARK1	MAP/microtubule affinity-regulating kinase 3	MAP/microtubule affinity-regulating kinase 3;Serine/threonine-protein kinase MARK1	P27448	P27448;Q9P0L2	13;7	9;3	9;3		25.0921	26.829	26.2036		22.5819	22.5232	23.9282		Student's	0.0114456	0.0442205	0.122384	+
MARS	MARS	Methionine--tRNA ligase, cytoplasmic	Methionine--tRNA ligase, cytoplasmic	P56192	P56192	6	6	6		25.6672	25.4834	24.2911		25.2063	25.4883	24.8204		Student's	0.961294	0.971419	1.01707		+
MAT2A	MAT2A;MAT1A	S-adenosylmethionine synthase isoform type-2	S-adenosylmethionine synthase isoform type-2;S-adenosylmethionine synthase isoform type-1	P31153	P31153;Q00266	4;2	4;2	4;2		24.5222	23.7234	24.0512		23.5388	24.8913	23.6464		Student's	0.88865	0.925346	0.950401		+
MATN2	MATN2	Matrilin-2	Matrilin-2	O00339	O00339	11	11	11		21.2278	20.7018	21.161		26.2645	27.7676	26.2873		Student's	0.000393896	0.00515348	53.5549	+	+
MATR3	MATR3	Matrin-3	Matrin-3	P43243	P43243	38	38	38		32.0158	32.3899	31.9207		32.3642	32.2815	32.3959		Student's	0.180611	0.310983	1.17972		+
MAZ	MAZ;VEZF1;PATZ1	Myc-associated zinc finger protein	Myc-associated zinc finger protein;Vascular endothelial zinc finger 1;POZ-, AT hook-, and zinc finger-containing protein 1	P56270	P56270;Q14119;Q9HBE1	2;1;1	2;1;1	2;1;1		23.1977	22.9349	23.5272		23.5813	22.764	23.2313		Student's	0.928835	0.951423	0.980927
MB21D1	MB21D1	Cyclic GMP-AMP synthase	Cyclic GMP-AMP synthase	Q8N884	Q8N884	4	4	4		24.7588	24.3066	23.7396		23.9078	24.459	24.4446		Student's	0.995388	0.996285	1.00148
MBD2	MBD2	Methyl-CpG-binding domain protein 2	Methyl-CpG-binding domain protein 2	Q9UBB5	Q9UBB5	6	6	6		26.3149	25.6642	25.9112		26.0047	25.9797	25.7481		Student's	0.811489	0.873717	0.964195
MBD3	MBD3	Methyl-CpG-binding domain protein 3	Methyl-CpG-binding domain protein 3	O95983	O95983	4	4	4		24.19	24.6854	26.6536		26.1223	24.9487	25.7992		Student's	0.61862	0.723155	1.36326
MBNL1	MBNL1	Muscleblind-like protein 1	Muscleblind-like protein 1	Q9NR56	Q9NR56;Q5VZF2;Q9NUK0	5;2;1	5;2;1	5;2;1		24.5022	24.83	25.1657		26.1278	26.3109	26.3927		Student's	0.00221543	0.0143705	2.72166	+	+
MCM2	MCM2	DNA replication licensing factor MCM2	DNA replication licensing factor MCM2	P49736	P49736	4	4	4		21.2278	20.7018	21.161		25.8196	26.3444	26.1647		Student's	2.31876e-05	0.00243173	33.8095	+	+
MCM3	MCM3	DNA replication licensing factor MCM3	DNA replication licensing factor MCM3	P25205	P25205	17	17	17		23.385	23.7454	22.9175		26.7748	24.8958	25.7409		Student's	0.0144543	0.0526637	5.48148		+
MCM4	MCM4	DNA replication licensing factor MCM4	DNA replication licensing factor MCM4	P33991	P33991	10	10	10		21.2278	20.7018	21.161		25.9483	25.9409	26.7444		Student's	7.87199e-05	0.00247309	36.2774	+
MCM5	MCM5	DNA replication licensing factor MCM5	DNA replication licensing factor MCM5	P33992	P33992	5	5	5		21.2278	20.7018	21.161		25.6634	25.5696	25.0856		Student's	5.48654e-05	0.00243173	21.2485	+
MCM6	MCM6	DNA replication licensing factor MCM6	DNA replication licensing factor MCM6	Q14566	Q14566	6	6	6		23.0867	22.922	23.5272		25.494	24.3715	24.6546		Student's	0.0122085	0.0464453	3.16324	+	+
MCM7	MCM7	DNA replication licensing factor MCM7	DNA replication licensing factor MCM7	P33993	P33993	6	6	6		23.7009	23.3233	21.4642		26.0456	25.8179	23.3093		Student's	0.116671	0.225832	4.68523
MDC1	MDC1	Mediator of DNA damage checkpoint protein 1	Mediator of DNA damage checkpoint protein 1	Q14676	Q14676	15	15	15		23.8021	22.8023	22.3323		27.1873	26.3328	28.0038		Student's	0.00294029	0.0171029	18.3253	+
MDK	MDK	Midkine	Midkine	P21741	P21741	8	8	8		30.0367	29.4758	30.2056		23.241	22.2958	23.2179		Student's	5.22685e-05	0.00243173	0.0078788	+	+
MDN1	MDN1	Midasin	Midasin	Q9NU22	Q9NU22	8	8	8		24.6959	24.3139	25.1743		24.7381	24.5473	24.4618		Student's	0.607868	0.714142	0.903991		+
MED14	MED14	Mediator of RNA polymerase II transcription subunit 14	Mediator of RNA polymerase II transcription subunit 14	O60244	O60244	3	3	3		25.2949	23.9768	24.8621		23.692	23.9987	23.4876		Student's	0.0766831	0.168918	0.505178
MED15	MED15	Mediator of RNA polymerase II transcription subunit 15	Mediator of RNA polymerase II transcription subunit 15	Q96RN5	Q96RN5	3	3	3		23.9466	23.8405	23.9142		24.3571	23.7243	25.0246		Welch's	0.33836	0.471629	1.38344
MED16	MED16	Mediator of RNA polymerase II transcription subunit 16	Mediator of RNA polymerase II transcription subunit 16	Q9Y2X0	Q9Y2X0	3	3	3		23.0235	23.353	24.0418		23.5917	23.5306	22.7688		Student's	0.683123	0.776976	0.885301
MED20	MED20	Mediator of RNA polymerase II transcription subunit 20	Mediator of RNA polymerase II transcription subunit 20	Q9H944	Q9H944	2	2	2		23.7354	23.3196	24.2672		23.0532	23.4599	24.2058		Student's	0.667743	0.763703	0.869864
MED23	MED23	Mediator of RNA polymerase II transcription subunit 23	Mediator of RNA polymerase II transcription subunit 23	Q9ULK4	Q9ULK4	2	2	2		21.2278	20.7018	21.161		22.7674	23.3337	23.8948		Student's	0.003234	0.018252	4.93062	+	+
MED4	MED4	Mediator of RNA polymerase II transcription subunit 4	Mediator of RNA polymerase II transcription subunit 4	Q9NPJ6	Q9NPJ6	2	2	2		21.2278	20.7018	21.161		24.3198	25.7246	26.0289		Student's	0.00142701	0.010715	20.0785	+
MFAP1	MFAP1	Microfibrillar-associated protein 1	Microfibrillar-associated protein 1	P55081	P55081;Q00653	8;1	8;1	8;1		26.5369	26.4854	26.4773		27.2641	27.2784	27.673		Welch's	0.0195715	0.0661449	1.87291
MFGE8	MFGE8	Lactadherin	Lactadherin;Lactadherin short form;Medin	Q08431	Q08431	3	3	3		21.2278	20.7018	21.161		24.2154	24.3056	24.8248		Student's	0.000170408	0.00330668	10.6916	+	+
MGST1	MGST1	Microsomal glutathione S-transferase 1	Microsomal glutathione S-transferase 1	P10620	P10620	2	2	2		25.5263	25.9479	25.8595		19.659	20.9883	20.7984		Student's	0.000260013	0.0041418	0.0254533	+
MIF	MIF	Macrophage migration inhibitory factor	Macrophage migration inhibitory factor	P14174	P14174	2	2	2		25.637	26.3868	23.6803		24.8472	24.3123	25.0706		Student's	0.58892	0.699013	0.711338		+
MINA	MINA	Bifunctional lysine-specific demethylase and histidyl-hydroxylase MINA	Bifunctional lysine-specific demethylase and histidyl-hydroxylase MINA	Q8IUF8	Q8IUF8	2	2	2		21.2278	20.7018	21.161		23.2542	23.5306	24.1851		Student's	0.00122621	0.00988847	6.17506	+
MISP	MISP	Mitotic interactor and substrate of PLK1	Mitotic interactor and substrate of PLK1	Q8IVT2	Q8IVT2	22	22	22		21.2278	20.7018	21.161		29.0013	28.9669	29.478		Student's	4.08554e-06	0.00141114	277.916	+
MKI67	MKI67	Antigen KI-67	Antigen KI-67	P46013	P46013	76	76	76		30.6251	30.5806	30.0085		30.2347	29.7404	30.3548		Student's	0.341661	0.475079	0.815201		+
MLLT4	MLLT4	Afadin	Afadin	P55196	P55196	10	10	10		24.5866	23.6079	24.9089		25.5652	24.1565	25.617		Student's	0.294377	0.431488	1.6761		+
MMP14	MMP14	Matrix metalloproteinase-14	Matrix metalloproteinase-14	P50281	P50281	3	3	3		27.498	25.667	26.1574		24.2356	26.0092	26.1068		Student's	0.292705	0.430645	0.503364			+
MMP28	MMP28	Matrix metalloproteinase-28	Matrix metalloproteinase-28	Q9H239	Q9H239	4	4	4		21.2278	20.7018	21.161		25.494	24.3123	25.8128		Student's	0.00100329	0.00884024	18.078	+
MOGS	MOGS	Mannosyl-oligosaccharide glucosidase	Mannosyl-oligosaccharide glucosidase	Q13724	Q13724	16	16	16		28.3532	29.3964	29.1415		26.589	27.8693	26.5805		Student's	0.0213187	0.0706669	0.25868		+
MORF4L2	MORF4L2	Mortality factor 4-like protein 2	Mortality factor 4-like protein 2	Q15014	Q15014	9	9	8		27.4811	27.7034	27.67		28.5473	28.3348	28.2815		Student's	0.00195686	0.0132529	1.70494		+
MPG	MPG	DNA-3-methyladenine glycosylase	DNA-3-methyladenine glycosylase	P29372	P29372	8	8	8		24.4478	27.8381	27.3662		25.0625	26.6861	24.518		Student's	0.415731	0.545833	0.457397		+
MPHOSPH10	MPHOSPH10	U3 small nucleolar ribonucleoprotein protein MPP10	U3 small nucleolar ribonucleoprotein protein MPP10	O00566	O00566	12	12	12		26.7436	26.829	26.0115		26.5351	26.5304	27.7704		Student's	0.440158	0.562659	1.33538		+
MPHOSPH6	MPHOSPH6	M-phase phosphoprotein 6	M-phase phosphoprotein 6	Q99547	Q99547	3	3	3		24.0043	23.6079	24.1847		25.0397	25.2663	26.2102		Student's	0.0166231	0.0584684	2.9754
MPHOSPH8	MPHOSPH8	M-phase phosphoprotein 8	M-phase phosphoprotein 8	Q99549	Q99549	5	5	5		23.5668	22.9458	24.33		23.5061	23.5191	22.8472		Student's	0.518778	0.641324	0.799186
MPRIP	MPRIP	Myosin phosphatase Rho-interacting protein	Myosin phosphatase Rho-interacting protein	Q6WCQ1	Q6WCQ1	27	27	26		29.0589	29.2569	28.9648		28.4067	28.6194	28.2136		Student's	0.00945755	0.0392939	0.624044		+
MRE11A	MRE11A	Double-strand break repair protein MRE11A	Double-strand break repair protein MRE11A	P49959	P49959	21	21	21		26.8394	27.1608	26.4909		29.0653	29.007	28.9135		Student's	0.000400853	0.00516745	4.48429	+
MRPL11	MRPL11	39S ribosomal protein L11, mitochondrial	39S ribosomal protein L11, mitochondrial	Q9Y3B7	Q9Y3B7	8	8	8		26.7576	26.7257	26.6878		26.3117	25.7597	24.7039		Welch's	0.138194	0.255799	0.456296		+
MRPL14	MRPL14	39S ribosomal protein L14, mitochondrial	39S ribosomal protein L14, mitochondrial	Q6P1L8	Q6P1L8	4	4	4		24.6723	24.2541	25.6534		23.4385	25.0731	24.0086		Student's	0.339489	0.47244	0.621339		+
MRPL16	MRPL16	39S ribosomal protein L16, mitochondrial	39S ribosomal protein L16, mitochondrial	Q9NX20	Q9NX20	4	4	4		26.0432	26.1036	26.3489		23.891	23.904	23.5532		Student's	8.72117e-05	0.00247309	0.191779	+
MRPL32	MRPL32	39S ribosomal protein L32, mitochondrial	39S ribosomal protein L32, mitochondrial	Q9BYC8	Q9BYC8	2	2	2		24.3693	24.657	24.5566		19.659	20.9883	20.7984		Student's	0.000670987	0.00715305	0.0605497	+
MRPS11	MRPS11	28S ribosomal protein S11, mitochondrial	28S ribosomal protein S11, mitochondrial	P82912	P82912	2	2	2		25.8333	24.3572	24.6331		19.659	20.9883	20.7984		Student's	0.0019144	0.0130679	0.0454587	+	+
MRPS12	MRPS12	28S ribosomal protein S12, mitochondrial	28S ribosomal protein S12, mitochondrial	O15235	O15235	4	4	4		25.9309	26.2038	27.1597		23.6123	25.8739	23.6564		Student's	0.0698713	0.157942	0.241381		+
MRPS7	MRPS7	28S ribosomal protein S7, mitochondrial	28S ribosomal protein S7, mitochondrial	Q9Y2R9	Q9Y2R9	3	3	3		25.0239	24.9044	25.0912		23.989	24.5243	24.0699		Student's	0.0097921	0.039945	0.569563
MRTO4	MRTO4	mRNA turnover protein 4 homolog	mRNA turnover protein 4 homolog	Q9UKD2	Q9UKD2	11	11	11		25.3847	26.3136	26.1338		26.7395	26.9263	26.3035		Student's	0.103492	0.209041	1.63858		+
MSN	MSN	Moesin	Moesin	P26038	P26038	40	40	29		31.8608	31.8313	32.1972		31.3663	31.6657	31.4962		Student's	0.035876	0.101106	0.730166		+	+	+
MT1X	MT1X;MT2A;MT1G;MT1H;MT1A;MT1M	Metallothionein-1X	Metallothionein-1X;Metallothionein-2;Metallothionein-1G;Metallothionein-1H;Metallothionein-1A;Metallothionein-1M	P80297	P80297;P02795;P13640;P80294;P04731;Q8N339	2;2;2;1;1;1	2;2;2;1;1;1	1;1;1;1;1;0		26.7293	25.3309	25.8276		26.691	24.4469	26.2775		Student's	0.853855	0.90135	0.896574
MTA1	MTA1	Metastasis-associated protein MTA1	Metastasis-associated protein MTA1	Q13330	Q13330	6	5	5		24.4478	24.8701	24.4689		24.9929	24.7495	24.3672		Student's	0.661689	0.759056	1.07745		+
MTA2	MTA2	Metastasis-associated protein MTA2	Metastasis-associated protein MTA2	O94776	O94776;Q9BTC8	22;2	22;2	21;1		29.0184	28.9058	28.1807		28.7963	28.8365	28.3893		Student's	0.930855	0.95226	0.981051
MVP	MVP	Major vault protein	Major vault protein	Q14764	Q14764	17	17	17		23.3548	23.4285	26.5841		27.0782	27.1227	25.2775		Student's	0.171857	0.299795	4.10391		+
MYBBP1A	MYBBP1A	Myb-binding protein 1A	Myb-binding protein 1A	Q9BQG0	Q9BQG0	46	46	46		29.508	29.6226	29.2556		29.5098	29.5467	29.4504		Student's	0.737443	0.81815	1.02829		+
MYCBP	MYCBP	C-Myc-binding protein	C-Myc-binding protein	Q99417	Q99417	3	3	3		24.3546	24.143	24.2016		23.7675	23.9564	24.4034		Student's	0.391996	0.523167	0.876247
MYH10	MYH10	Myosin-10	Myosin-10	P35580	P35580;P13533	96;2	78;1	71;0		31.0332	31.3237	30.7761		29.1964	28.8889	28.5902		Student's	0.000800189	0.00789863	0.224923	+	+
MYH14	MYH14	Myosin-14	Myosin-14	Q7Z406	Q7Z406	11	2	2		28.5197	28.7822	28.7422		27.8285	27.8402	26.9024		Student's	0.0226747	0.0737462	0.448234		+
MYH9	MYH9	Myosin-9	Myosin-9	P35579	P35579;REV__Q9UKV3;P13535;Q9UKX3;Q9Y623;P12882;P11055;Q9UKX2;A7E2Y1	155;1;1;1;1;1;1;1;1	155;1;1;1;1;1;1;1;1	129;1;0;0;0;0;0;0;0		36.8526	36.8477	36.9116		35.7539	35.8962	35.0127		Welch's	0.0399943	0.107922	0.40154		+	+	+
MYL1	MYL1;MYL3	Myosin light chain 1/3, skeletal muscle isoform	Myosin light chain 1/3, skeletal muscle isoform;Myosin light chain 3	P05976	P05976;P08590	2;2	2;2	2;2		26.2123	24.7407	24.7636		19.659	20.9883	20.7984		Student's	0.00174643	0.0121933	0.0369842	+
MYL12A	MYL12A;MYL12B	Myosin regulatory light chain 12A	Myosin regulatory light chain 12A;Myosin regulatory light chain 12B	P19105	P19105;O14950	11;11	11;11	4;4		32.4476	32.4315	32.6348		31.9788	32.0934	32.3076		Student's	0.0314154	0.0925843	0.769475		+
MYL6	MYL6	Myosin light polypeptide 6	Myosin light polypeptide 6	P60660	P60660	9	9	7		33.7207	33.3186	33.647		33.1331	33.054	33.3184		Student's	0.0546688	0.134683	0.761214		+
MYO10	MYO10	Unconventional myosin-X	Unconventional myosin-X	Q9HD67	Q9HD67	2	2	2		23.9661	24.4599	22.0277		25.2367	24.6033	24.4789		Student's	0.173245	0.301304	2.44257
MYO18A	MYO18A	Unconventional myosin-XVIIIa	Unconventional myosin-XVIIIa	Q92614	Q92614	25	25	25		27.3478	27.562	27.4375		27.6927	27.8636	27.3262		Student's	0.353851	0.48771	1.13162
MYO1B	MYO1B	Unconventional myosin-Ib	Unconventional myosin-Ib	O43795	O43795;Q9UBC5;Q8N1T3	44;3;1	44;3;1	44;3;1		31.0831	31.4154	31.4259		30.7544	30.7102	30.1634		Student's	0.0256846	0.0811701	0.588253		+
MYO1C	MYO1C	Unconventional myosin-Ic	Unconventional myosin-Ic	O00159	O00159	15	15	15		26.2645	26.8039	27.3102		25.8128	26.7748	26.3973		Student's	0.322183	0.457951	0.724689		+
MYO1D	MYO1D	Unconventional myosin-Id	Unconventional myosin-Id	O94832	O94832	3	3	3		22.9169	22.88	22.7348		23.1312	23.6199	23.4189		Student's	0.0230566	0.074707	1.46011		+
MYO5A	MYO5A	Unconventional myosin-Va	Unconventional myosin-Va	Q9Y4I1	Q9Y4I1;Q9NQX4;Q9ULV0	7;1;1	7;1;1	7;1;1		24.9425	25.1274	25.2203		19.659	20.9883	20.7984		Student's	0.000400949	0.00516745	0.0408134	+	+
MYO6	MYO6	Unconventional myosin-VI	Unconventional myosin-VI	Q9UM54	Q9UM54	20	20	20		26.8786	27.6624	27.8175		27.0687	26.7748	25.3631		Student's	0.155514	0.278892	0.48276		+
MYOF	MYOF	Myoferlin	Myoferlin	Q9NZM1	Q9NZM1	28	28	28		27.31	27.2562	26.028		27.3527	27.6913	25.5096		Student's	0.987275	0.990717	0.990673		+
NACA	NACA	Nascent polypeptide-associated complex subunit alpha, muscle-specific form	Nascent polypeptide-associated complex subunit alpha, muscle-specific form	E9PAV3	E9PAV3;Q9BZK3	4;1	4;1	4;1		27.0139	26.9369	27.2813		26.1241	25.5468	27.6603		Student's	0.377711	0.510811	0.644554		+
NAP1L1	NAP1L1	Nucleosome assembly protein 1-like 1	Nucleosome assembly protein 1-like 1	P55209	P55209;Q99733	4;1	4;1	4;1		25.4205	24.5433	24.9641		24.3198	25.1913	25.7194		Student's	0.84391	0.894679	1.07242		+
NAT10	NAT10	N-acetyltransferase 10	N-acetyltransferase 10	Q9H0A0	Q9H0A0	46	46	46		30.4184	30.7079	30.2427		31.9625	31.8953	31.4168		Student's	0.00400805	0.0207865	2.46541	+	+
NBN	NBN	Nibrin	Nibrin	O60934	O60934	12	12	12		23.8449	24.9978	24.115		26.843	26.2697	25.4235		Student's	0.0261514	0.0824151	3.62883
NCBP1	NCBP1	Nuclear cap-binding protein subunit 1	Nuclear cap-binding protein subunit 1	Q09161	Q09161	4	4	4		25.047	24.9283	27.0612		25.129	25.1692	25.5151		Student's	0.59291	0.70086	0.753796		+
NCBP2-AS2	NCBP2-AS2	Uncharacterized protein NCBP2-AS2	Uncharacterized protein NCBP2-AS2	Q69YL0	Q69YL0	3	3	3		25.3847	24.83	24.8137		25.1786	24.8079	26.1378		Student's	0.451563	0.574263	1.28819
NCKAP1	NCKAP1	Nck-associated protein 1	Nck-associated protein 1	Q9Y2A7	Q9Y2A7	3	3	3		22.9657	23.3636	24.4336		22.3838	23.1138	22.0068		Student's	0.117364	0.226494	0.47102		+
NCL	NCL	Nucleolin	Nucleolin	P19338	P19338;REV__P19338	39;1	39;1	39;1		33.0865	32.9936	32.6642		33.5609	33.5937	33.7238		Student's	0.00662525	0.0302936	1.63735		+
NCOA5	NCOA5	Nuclear receptor coactivator 5	Nuclear receptor coactivator 5	Q9HCD5	Q9HCD5	8	8	8		24.8029	25.5827	24.412		24.7615	25.1046	24.7795		Student's	0.89534	0.92868	0.96548		+
NCOR1	NCOR1	Nuclear receptor corepressor 1	Nuclear receptor corepressor 1	O75376	O75376	5	5	5		22.0939	22.5	23.3612		23.8306	24.4159	22.1035		Student's	0.368489	0.501088	1.73906
NDE1	NDE1	Nuclear distribution protein nudE homolog 1	Nuclear distribution protein nudE homolog 1	Q9NXR1	Q9NXR1;Q9GZM8	3;1	3;1	3;1		23.0867	22.8519	22.3501		19.659	20.9883	20.7984		Student's	0.00822666	0.035787	0.205755	+
NDUFA9	NDUFA9	NADH dehydrogenase [ubiquinone] 1 alpha subcomplex subunit 9, mitochondrial	NADH dehydrogenase [ubiquinone] 1 alpha subcomplex subunit 9, mitochondrial	Q16795	Q16795	2	2	2		23.8449	23.3256	23.2229		19.659	20.9883	20.7984		Student's	0.00285959	0.0167529	0.126521	+	+
NELFA	NELFA	Negative elongation factor A	Negative elongation factor A	Q9H3P2	Q9H3P2	4	4	4		21.2278	20.7018	21.161		25.0924	24.8174	24.7795		Student's	3.62785e-05	0.00243173	14.5834	+
NELFB	NELFB	Negative elongation factor B	Negative elongation factor B	Q8WX92	Q8WX92	5	5	5		21.2278	20.7018	21.161		24.0585	24.3056	24.7232		Student's	0.000197633	0.00361529	10.0716	+	+
NELFE	NELFE	Negative elongation factor E	Negative elongation factor E	P18615	P18615	2	2	2		21.2278	20.7018	21.161		24.1462	22.8503	23.734		Student's	0.00362239	0.0195525	5.84262	+
NET1	NET1	Neuroepithelial cell-transforming gene 1 protein	Neuroepithelial cell-transforming gene 1 protein	Q7Z628	Q7Z628;Q9NR81	4;1	4;1	4;1		24.3546	24.5433	24.0324		26.391	24.2223	23.9929		Student's	0.512653	0.635116	1.47289
NF2	NF2	Merlin	Merlin	P35240	P35240	6	6	6		24.7017	25.5215	26.0986		24.615	24.1187	24.2126		Student's	0.0601068	0.142003	0.458442			+
NGDN	NGDN	Neuroguidin	Neuroguidin	Q8NEJ9	Q8NEJ9	4	4	4		24.9523	26.3783	25.0454		25.8396	25.287	26.1068		Student's	0.611869	0.717378	1.21907		+
NHP2	NHP2	H/ACA ribonucleoprotein complex subunit 2	H/ACA ribonucleoprotein complex subunit 2	Q9NX24	Q9NX24	6	6	6		27.3478	27.6485	27.3384		27.5361	27.7614	28.0088		Student's	0.130005	0.246453	1.25169		+
NHP2L1	NHP2L1	NHP2-like protein 1	NHP2-like protein 1;NHP2-like protein 1, N-terminally processed	P55769	P55769	10	10	10		29.6547	29.8566	29.4805		30.6449	30.4128	30.8555		Student's	0.00438458	0.0222711	1.96401		+
NID1	NID1	Nidogen-1	Nidogen-1	P14543	P14543	14	14	14		27.5637	25.4962	25.8463		24.1103	24.7295	24.5507		Student's	0.0505606	0.128032	0.279598		+
NIFK	NIFK	MKI67 FHA domain-interacting nucleolar phosphoprotein	MKI67 FHA domain-interacting nucleolar phosphoprotein	Q9BYG3	Q9BYG3	9	9	9		28.0609	28.4343	28.1703		28.6341	28.5306	28.0961		Student's	0.374219	0.508478	1.14746
NIP7	NIP7	60S ribosome subunit biogenesis protein NIP7 homolog	60S ribosome subunit biogenesis protein NIP7 homolog	Q9Y221	Q9Y221	5	5	5		25.7735	27.8922	27.3843		27.3913	26.673	27.5204		Student's	0.809207	0.871803	1.13146		+
NIPBL	NIPBL	Nipped-B-like protein	Nipped-B-like protein	Q6KC79	Q6KC79	8	8	8		24.6483	24.8701	24.3146		23.8654	23.831	23.6464		Student's	0.00905035	0.0379718	0.562504
NKRF	NKRF	NF-kappa-B-repressing factor	NF-kappa-B-repressing factor	O15226	O15226	17	17	17		26.4089	27.2093	25.8357		26.0798	24.8548	25.0011		Student's	0.102079	0.207156	0.443586
NME1	NME1	Nucleoside diphosphate kinase A	Nucleoside diphosphate kinase A	P15531	P15531	4	4	2		27.438	26.9484	27.0837		27.3605	26.8699	27.6917		Student's	0.61889	0.723155	1.11006		+
NME2	NME2;NME2P1	Nucleoside diphosphate kinase B	Nucleoside diphosphate kinase B;Putative nucleoside diphosphate kinase	P22392	P22392;O60361	3;2	1;1	1;1		23.1977	23.3292	22.2898		23.4385	23.3982	23.6663		Student's	0.170893	0.298415	1.47643
NO66	NO66	Bifunctional lysine-specific demethylase and histidyl-hydroxylase NO66	Bifunctional lysine-specific demethylase and histidyl-hydroxylase NO66	Q9H6W3	Q9H6W3	6	6	6		23.5279	24.7515	23.7626		23.1312	23.0822	24.3425		Student's	0.424232	0.549212	0.709395		+
NOB1	NOB1	RNA-binding protein NOB1	RNA-binding protein NOB1	Q9ULX3	Q9ULX3	9	9	9		25.6125	28.4895	27.8569		27.61	27.7236	27.0155		Student's	0.892088	0.927535	1.09435		+
NOC2L	NOC2L	Nucleolar complex protein 2 homolog	Nucleolar complex protein 2 homolog	Q9Y3T9	Q9Y3T9	11	11	11		28.7628	28.7244	28.4008		28.2636	28.2793	28.1515		Student's	0.0307835	0.0913885	0.758999		+
NOC3L	NOC3L	Nucleolar complex protein 3 homolog	Nucleolar complex protein 3 homolog	Q8WTT2	Q8WTT2	18	18	18		27.31	28.4262	27.4972		28.6405	28.4972	28.4679		Welch's	0.146034	0.266316	1.73
NOC4L	NOC4L	Nucleolar complex protein 4 homolog	Nucleolar complex protein 4 homolog	Q9BVI4	Q9BVI4	11	11	11		27.3845	27.6274	27.5625		27.6865	27.5615	27.9528		Student's	0.200304	0.330081	1.15573		+
NOL10	NOL10	Nucleolar protein 10	Nucleolar protein 10	Q9BSC4	Q9BSC4	11	11	11		27.2614	27.1804	26.6922		26.6536	26.9806	25.9914		Student's	0.214363	0.34534	0.705744		+
NOL11	NOL11	Nucleolar protein 11	Nucleolar protein 11	Q9H8H0	Q9H8H0	11	11	11		27.3478	27.3797	27.3662		27.2888	27.3463	26.9236		Welch's	0.31002	0.447559	0.883738
NOL12	NOL12	Nucleolar protein 12	Nucleolar protein 12	V9GYY5	V9GYY5;Q9UGY1	3;3	3;3	3;3		25.0286	25.7332	26.1912		25.8352	25.9343	26.9652		Student's	0.296266	0.433235	1.50934		+
NOL6	NOL6	Nucleolar protein 6	Nucleolar protein 6	Q9H6R4	Q9H6R4	18	18	18		28.5725	28.6224	28.1961		27.674	27.9036	27.1569		Student's	0.0266734	0.0833001	0.541301
NOL7	NOL7	Nucleolar protein 7	Nucleolar protein 7	Q9UMY1	Q9UMY1	9	9	9		27.31	27.2562	27.3477		27.2557	27.2784	27.7406		Student's	0.494457	0.61834	1.08696		+
NOL8	NOL8	Nucleolar protein 8	Nucleolar protein 8	Q76FK4	Q76FK4	5	5	5		23.9564	23.9391	23.3918		23.7017	24.7887	24.2725		Student's	0.248625	0.385782	1.40625
NOL9	NOL9	Polynucleotide 5-hydroxyl-kinase NOL9	Polynucleotide 5-hydroxyl-kinase NOL9	Q5SY16	Q5SY16	11	11	11		25.493	26.5074	25.5977		26.0047	26.4138	24.6293		Student's	0.784932	0.855191	0.880612
NOLC1	NOLC1	Nucleolar and coiled-body phosphoprotein 1	Nucleolar and coiled-body phosphoprotein 1	Q14978	Q14978	21	21	21		30.2288	29.5873	29.2988		29.082	29.4817	29.9821		Student's	0.642692	0.739953	0.876802		+
NOM1	NOM1	Nucleolar MIF4G domain-containing protein 1	Nucleolar MIF4G domain-containing protein 1	Q5C9Z4	Q5C9Z4	3	3	3		24.1221	23.8708	23.6924		23.7675	23.7443	22.6189		Student's	0.263881	0.401872	0.698258
NONO	NONO	Non-POU domain-containing octamer-binding protein	Non-POU domain-containing octamer-binding protein	Q15233	Q15233	30	29	26		31.9051	32.5043	31.6059		31.434	31.3826	31.0838		Student's	0.0692011	0.157044	0.613452		+
NOP10	NOP10	H/ACA ribonucleoprotein complex subunit 3	H/ACA ribonucleoprotein complex subunit 3	Q9NPE3	Q9NPE3	2	2	2		25.2156	25.5215	23.9745		24.5084	24.4097	23.4536		Student's	0.250171	0.387485	0.582394		+
NOP14	NOP14	Nucleolar protein 14	Nucleolar protein 14	P78316	P78316	19	19	19		27.6493	27.9499	27.4634		27.9884	28.1036	28.1651		Student's	0.0576792	0.138542	1.3178		+
NOP16	NOP16	Nucleolar protein 16	Nucleolar protein 16	Q9Y3C1	Q9Y3C1	9	9	9		27.9363	27.9039	27.7905		27.8783	27.5758	28.5801		Welch's	0.696863	0.788564	1.0977		+
NOP2	NOP2	Probable 28S rRNA (cytosine(4447)-C(5))-methyltransferase	Probable 28S rRNA (cytosine(4447)-C(5))-methyltransferase	P46087	P46087	29	29	29		30.3961	30.3808	30.1546		30.1228	30.1859	29.9163		Student's	0.105107	0.210706	0.849401		+
NOP56	NOP56	Nucleolar protein 56	Nucleolar protein 56	O00567	O00567	29	29	29		31.2233	31.329	30.9349		31.6031	31.6866	31.5585		Student's	0.0213856	0.0707529	1.36954		+
NOP58	NOP58	Nucleolar protein 58	Nucleolar protein 58	Q9Y2X3	Q9Y2X3	21	21	21		30.3961	30.5894	30.193		30.9709	31.1007	31.1254		Student's	0.00560552	0.0265954	1.59421		+
NOP9	NOP9	Nucleolar protein 9	Nucleolar protein 9	Q86U38	Q86U38	6	6	6		24.6664	24.8602	24.8137		24.5029	24.4891	25.1618		Student's	0.800021	0.864753	0.957844		+
NPM1	NPM1	Nucleophosmin	Nucleophosmin	P06748	P06748	17	17	17		33.8293	33.74	33.6357		34.8375	34.6156	35.2444		Student's	0.00376715	0.0198956	2.24095	+	+
NPM3	NPM3	Nucleoplasmin-3	Nucleoplasmin-3	O75607	O75607	4	4	4		27.0938	26.89	26.5777		27.2474	26.8467	27.5274		Student's	0.227485	0.361422	1.27749
NSA2	NSA2	Ribosome biogenesis protein NSA2 homolog	Ribosome biogenesis protein NSA2 homolog	O95478	O95478	7	7	7		27.31	27.9668	27.1911		27.5292	27.6847	26.9446		Student's	0.77026	0.844061	0.930996		+
NSFL1C	NSFL1C	NSFL1 cofactor p47	NSFL1 cofactor p47	Q9UNZ2	Q9UNZ2	2	2	2		21.2278	20.7018	21.161		22.2367	22.6978	23.0026		Student's	0.00432426	0.0220947	3.06421	+	+
NSMCE4A	NSMCE4A	Non-structural maintenance of chromosomes element 4 homolog A	Non-structural maintenance of chromosomes element 4 homolog A	Q9NXX6	Q9NXX6	3	3	3		24.5866	24.8751	24.7465		24.3135	24.1934	23.3467		Student's	0.0676332	0.15491	0.580414
NSRP1	NSRP1	Nuclear speckle splicing regulatory protein 1	Nuclear speckle splicing regulatory protein 1	Q9H0G5	Q9H0G5	3	3	3		21.2278	20.7018	21.161		21.8633	22.3757	22.7062		Student's	0.0122097	0.0464453	2.43664	+
NSUN2	NSUN2	tRNA (cytosine(34)-C(5))-methyltransferase	tRNA (cytosine(34)-C(5))-methyltransferase	Q08J23	Q08J23	11	11	11		24.9276	26.2134	24.3975		26.0106	26.0744	26.3307		Student's	0.154954	0.278465	1.94405		+
NSUN5	NSUN5;NSUN5P2	Probable 28S rRNA (cytosine-C(5))-methyltransferase	Probable 28S rRNA (cytosine-C(5))-methyltransferase;Putative methyltransferase NSUN5C	Q96P11	Q96P11;Q63ZY6;Q3KNT7	12;6;3	12;6;3	12;6;3		26.6946	27.7946	26.7873		26.1458	26.5634	25.3845		Student's	0.0978274	0.201608	0.479327		+
NT5E	NT5E	5-nucleotidase	5-nucleotidase	P21589	P21589	17	17	17		28.9184	28.9344	29.7405		28.4769	28.4203	29.0394		Student's	0.175326	0.303395	0.681971		+
NUDC	NUDC	Nuclear migration protein nudC	Nuclear migration protein nudC	Q9Y266	Q9Y266	4	4	4		25.4896	24.7991	25.022		25.4132	24.9181	25.3162		Student's	0.680994	0.775265	1.08091		+
NUDT21	NUDT21	Cleavage and polyadenylation specificity factor subunit 5	Cleavage and polyadenylation specificity factor subunit 5	O43809	O43809	8	8	8		26.6086	26.4501	26.4909		26.7155	26.8231	27.0546		Student's	0.0348234	0.0989146	1.27269		+
NUFIP2	NUFIP2	Nuclear fragile X mental retardation-interacting protein 2	Nuclear fragile X mental retardation-interacting protein 2	Q7Z417	Q7Z417	3	3	3		24.6362	24.7887	24.7057		25.5598	25.1391	23.9116		Welch's	0.77738	0.848632	1.11727		+
NUMA1	NUMA1	Nuclear mitotic apparatus protein 1	Nuclear mitotic apparatus protein 1	Q14980	Q14980	75	75	75		31.4137	31.5061	31.3772		30.7084	30.6002	30.6016		Student's	0.000110616	0.00280932	0.576114		+
NUMB	NUMB	Protein numb homolog	Protein numb homolog	P49757	P49757	6	6	5		26.313	25.7887	25.7446		25.6356	25.9409	25.8705		Student's	0.550742	0.667461	0.911868
NUP107	NUP107	Nuclear pore complex protein Nup107	Nuclear pore complex protein Nup107	P57740	P57740	13	13	13		25.8829	25.9409	25.6008		25.3893	26.2973	25.5481		Student's	0.842628	0.893869	0.957048
NUP133	NUP133	Nuclear pore complex protein Nup133	Nuclear pore complex protein Nup133	Q8WUM0	Q8WUM0	16	16	16		26.0177	27.6967	27.804		27.5968	27.9481	27.3342		Student's	0.495221	0.618399	1.36938		+
NUP153	NUP153	Nuclear pore complex protein Nup153	Nuclear pore complex protein Nup153	P49790	P49790	34	34	34		28.7767	28.7374	28.414		28.6881	28.6568	28.5598		Student's	0.951618	0.967301	0.994589
NUP155	NUP155	Nuclear pore complex protein Nup155	Nuclear pore complex protein Nup155	O75694	O75694	17	17	17		27.5954	27.8197	27.6249		27.487	27.6038	27.555		Student's	0.167663	0.294262	0.912943		+
NUP160	NUP160	Nuclear pore complex protein Nup160	Nuclear pore complex protein Nup160	Q12769	Q12769	12	12	12		26.5369	26.6315	26.6819		26.6152	26.904	26.5261		Student's	0.621762	0.724844	1.04607		+
NUP188	NUP188	Nucleoporin NUP188 homolog	Nucleoporin NUP188 homolog	Q5SRE5	Q5SRE5	3	3	3		21.2278	20.7018	21.161		23.4839	23.4599	23.8692		Student's	0.000263767	0.0041418	5.95513	+
NUP205	NUP205	Nuclear pore complex protein Nup205	Nuclear pore complex protein Nup205	Q92621	Q92621	20	20	20		27.6568	27.6415	27.3933		27.2219	27.419	26.7444		Student's	0.116114	0.225567	0.739464		+
NUP214	NUP214	Nuclear pore complex protein Nup214	Nuclear pore complex protein Nup214	P35658	P35658	20	20	20		26.9168	27.4698	27.7561		26.8759	27.1889	26.5938		Student's	0.174917	0.30299	0.709712
NUP35	NUP35	Nucleoporin NUP53	Nucleoporin NUP53	Q8NFH5	Q8NFH5	5	5	5		26.2366	26.3296	25.795		26.135	26.0195	26.2659		Student's	0.91772	0.943957	1.01379		+
NUP37	NUP37	Nucleoporin Nup37	Nucleoporin Nup37	Q8NFH4	Q8NFH4	5	5	5		25.5328	25.1601	25.2325		24.2489	25.7347	25.0285		Student's	0.53059	0.652191	0.809748
NUP43	NUP43	Nucleoporin Nup43	Nucleoporin Nup43	Q8NFH3	Q8NFH3	3	3	3		25.1658	24.8751	24.6879		25.3054	24.7495	24.7422		Student's	0.926661	0.95071	1.01592		+
NUP50	NUP50	Nuclear pore complex protein Nup50	Nuclear pore complex protein Nup50	Q9UKX7	Q9UKX7	17	17	17		28.0835	28.0848	26.8279		28.8021	28.5985	28.9427		Student's	0.0605728	0.142527	2.16704		+
NUP54	NUP54	Nucleoporin p54	Nucleoporin p54	Q7Z3B4	Q7Z3B4	6	6	6		26.3728	26.6986	26.2098		26.6281	26.5492	27.0254		Student's	0.209929	0.34074	1.23725		+
NUP62	NUP62	Nuclear pore glycoprotein p62	Nuclear pore glycoprotein p62	P37198	P37198	6	6	6		26.5612	27.3542	27.1277		27.5566	27.419	28.0724		Student's	0.096175	0.199303	1.58923
NUP85	NUP85	Nuclear pore complex protein Nup85	Nuclear pore complex protein Nup85	Q9BW27	Q9BW27	7	7	7		24.9025	27.0372	26.7141		26.7395	26.7247	26.4537		Welch's	0.591913	0.700787	1.33921		+
NUP88	NUP88	Nuclear pore complex protein Nup88	Nuclear pore complex protein Nup88	Q99567	Q99567	9	9	9		26.4718	26.5864	26.8674		26.4649	26.6991	26.3355		Student's	0.420822	0.54827	0.906218
NUP93	NUP93	Nuclear pore complex protein Nup93	Nuclear pore complex protein Nup93	Q8N1F7	Q8N1F7	24	24	24		29.0474	29.1346	28.9068		29.0915	29.1137	28.842		Student's	0.905141	0.935376	0.990414		+
NUP98	NUP98	Nuclear pore complex protein Nup98-Nup96	Nuclear pore complex protein Nup98-Nup96;Nuclear pore complex protein Nup98;Nuclear pore complex protein Nup96	P52948	P52948	20	20	20		27.4554	27.1706	26.8543		27.0496	26.6861	26.7444		Student's	0.182475	0.312068	0.793639
NUPL1	NUPL1	Nucleoporin p58/p45	Nucleoporin p58/p45	Q9BVL2	Q9BVL2	4	4	4		24.4478	24.4466	25.1135		25.196	25.3767	25.7738		Student's	0.0496643	0.126505	1.71658
NUSAP1	NUSAP1	Nucleolar and spindle-associated protein 1	Nucleolar and spindle-associated protein 1	Q9BXS6	Q9BXS6	7	7	7		25.0099	24.8898	24.4689		24.552	24.319	25.6828		Student's	0.897939	0.930817	1.04373
NVL	NVL	Nuclear valosin-containing protein-like	Nuclear valosin-containing protein-like	O15381	O15381	3	3	3		24.4055	24.4332	24.7579		23.9244	24.5643	24.8774		Student's	0.812003	0.873725	0.948147
NXF1	NXF1	Nuclear RNA export factor 1	Nuclear RNA export factor 1	Q9UBU9	Q9UBU9	17	17	17		28.0552	28.9	28.4868		27.937	27.9315	27.8617		Welch's	0.142891	0.26169	0.673347		+
NXT1	NXT1;NXT2	NTF2-related export protein 1	NTF2-related export protein 1;NTF2-related export protein 2	Q9UKK6	Q9UKK6;Q9NPJ8	3;2	3;2	3;2		25.1488	25.8195	25.4962		25.1035	24.8686	24.4958		Student's	0.064178	0.147978	0.630463		+
OCIAD2	OCIAD2	OCIA domain-containing protein 2	OCIA domain-containing protein 2	Q56VL3	Q56VL3	5	5	5		24.7644	26.4822	26.67		25.2666	25.3959	25.1114		Welch's	0.359797	0.49346	0.609526
OGT	OGT	UDP-N-acetylglucosamine--peptide N-acetylglucosaminyltransferase 110 kDa subunit	UDP-N-acetylglucosamine--peptide N-acetylglucosaminyltransferase 110 kDa subunit	O15294	O15294	3	3	3		24.8457	24.5983	26.0649		24.2087	23.6938	24.266		Student's	0.0848188	0.181514	0.462178		+
OLFML3	OLFML3	Olfactomedin-like protein 3	Olfactomedin-like protein 3	Q9NRN5	Q9NRN5	3	3	3		23.488	23.2926	23.9039		22.8886	23.576	23.3219		Student's	0.329308	0.4635	0.812615		+
OSBPL8	OSBPL8	Oxysterol-binding protein-related protein 8	Oxysterol-binding protein-related protein 8	Q9BZF1	Q9BZF1	4	4	4		23.433	23.6897	24.0324		23.3796	23.0263	22.6858		Student's	0.060387	0.14247	0.620808
P4HA1	P4HA1	Prolyl 4-hydroxylase subunit alpha-1	Prolyl 4-hydroxylase subunit alpha-1	P13674	P13674	8	8	8		26.4319	26.2476	27.3291		26.1494	26.3177	26.2341		Welch's	0.321297	0.457067	0.73928		+
P4HB	P4HB	Protein disulfide-isomerase	Protein disulfide-isomerase	P07237	P07237	20	20	20		28.4301	28.1697	29.4763		27.5361	27.8283	28.2939		Student's	0.152041	0.274708	0.57199		+
PA2G4	PA2G4	Proliferation-associated protein 2G4	Proliferation-associated protein 2G4	Q9UQ80	Q9UQ80	4	4	4		24.7532	23.799	25.7616		19.659	20.9883	20.7984		Student's	0.00363906	0.0195784	0.0511416	+	+
PABPC1	PABPC1;PABPC3	Polyadenylate-binding protein 1	Polyadenylate-binding protein 1;Polyadenylate-binding protein 3	P11940	P11940;Q9H361;Q4VXU2;Q96DU9;Q5JQF8	26;13;7;2;1	26;13;7;2;1	20;11;5;2;1		29.2024	29.6068	29.4404		30.2979	29.9027	29.8332		Student's	0.0331558	0.0957527	1.51016			+
PABPC4	PABPC4	Polyadenylate-binding protein 4	Polyadenylate-binding protein 4	Q13310	Q13310;P0CB38	15;2	9;2	9;2		26.5867	26.6986	26.4056		26.7514	26.6192	26.3323		Student's	0.980066	0.9852	1.00277		+
PABPN1	PABPN1	Polyadenylate-binding protein 2	Polyadenylate-binding protein 2	Q86U42	Q86U42;A6NDY0	8;1	8;1	8;1		26.5977	27.3104	25.9708		27.6677	28.0536	28.0819		Student's	0.0330539	0.0956182	2.47617		+
PACSIN3	PACSIN3	Protein kinase C and casein kinase substrate in neurons protein 3	Protein kinase C and casein kinase substrate in neurons protein 3	Q9UKS6	Q9UKS6	7	7	7		25.0832	24.3713	24.7057		25.9888	25.5237	26.6329		Student's	0.0253514	0.0804815	2.5112
PAF1	PAF1	RNA polymerase II-associated factor 1 homolog	RNA polymerase II-associated factor 1 homolog	Q8N7H5	Q8N7H5	3	3	3		24.1046	24.4466	24.5697		25.0435	25.3342	25.7715		Student's	0.0163131	0.0578494	2.01314
PAICS	PAICS	Multifunctional protein ADE2	Multifunctional protein ADE2;Phosphoribosylaminoimidazole-succinocarboxamide synthase;Phosphoribosylaminoimidazole carboxylase	P22234	P22234	4	4	4		24.0231	23.8405	23.9142		23.3796	23.5306	23.149		Student's	0.00960939	0.039702	0.67229		+
PAK1IP1	PAK1IP1	p21-activated protein kinase-interacting protein 1	p21-activated protein kinase-interacting protein 1	Q9NWT1	Q9NWT1	8	8	8		26.0706	27.7432	26.646		24.7191	26.0724	25.4294		Student's	0.0873871	0.185859	0.375533		+
PALLD	PALLD	Palladin	Palladin	Q8WX93	Q8WX93;Q86TC9	7;1	7;1	7;1		25.2755	25.3663	25.7756		25.4455	25.2558	24.1214		Student's	0.294571	0.431488	0.691812		+	+	+
PAM16	PAM16	Mitochondrial import inner membrane translocase subunit TIM16	Mitochondrial import inner membrane translocase subunit TIM16	Q9Y3D7	Q9Y3D7	3	3	3		26.3562	25.7305	25.6835		25.9626	26.2732	25.604		Student's	0.940178	0.958493	1.01621
PARN	PARN	Poly(A)-specific ribonuclease PARN	Poly(A)-specific ribonuclease PARN	O95453	O95453	9	9	9		26.4837	26.6373	25.5396		27.1697	27.033	26.0844		Student's	0.325314	0.461263	1.45616
PARP1	PARP1	Poly [ADP-ribose] polymerase 1	Poly [ADP-ribose] polymerase 1	P09874	P09874	20	20	20		28.7905	28.3471	28.2997		28.9051	28.5774	28.5356		Student's	0.37729	0.510811	1.1436		+
PARVA	PARVA	Alpha-parvin	Alpha-parvin	Q9NVD7	Q9NVD7	2	2	2		24.0689	24.1917	24.7692		23.6427	23.576	23.585		Welch's	0.0738866	0.164436	0.597878		+	+	+
PAWR	PAWR	PRKC apoptosis WT1 regulator protein	PRKC apoptosis WT1 regulator protein	Q96IZ0	Q96IZ0	10	10	10		27.8067	27.7627	27.6551		27.376	26.8231	27.4561		Student's	0.0623606	0.145367	0.695857		+
PAXBP1	PAXBP1	PAX3- and PAX7-binding protein 1	PAX3- and PAX7-binding protein 1	Q9Y5B6	Q9Y5B6	4	4	4		22.9952	22.1999	22.2389		21.6373	22.8779	23.106		Student's	0.911121	0.939407	1.04417
PCBP1	PCBP1	Poly(rC)-binding protein 1	Poly(rC)-binding protein 1	Q15365	Q15365;P57723	11;1	11;1	8;0		29.6974	29.382	29.3881		29.763	29.5285	29.5068		Student's	0.452403	0.574908	1.07941
PCBP2	PCBP2	Poly(rC)-binding protein 2	Poly(rC)-binding protein 2	Q15366	Q15366	9	6	5		28.3345	28.0483	27.9328		28.0184	28.0738	27.958		Student's	0.514966	0.637068	0.940511		+
PCF11	PCF11	Pre-mRNA cleavage complex 2 protein Pcf11	Pre-mRNA cleavage complex 2 protein Pcf11	O94913	O94913	3	3	3		23.541	23.2032	24.2266		19.659	20.9883	20.7984		Student's	0.00345808	0.0189591	0.110719	+
PCID2	PCID2	PCI domain-containing protein 2	PCI domain-containing protein 2	Q5JVF3	Q5JVF3	3	3	3		21.2278	20.7018	21.161		23.1454	23.2662	21.8944		Student's	0.0206664	0.0688539	3.33682		+
PCM1	PCM1	Pericentriolar material 1 protein	Pericentriolar material 1 protein	Q15154	Q15154	4	4	4		25.0562	25.302	25.1311		23.5495	24.459	24.5984		Student's	0.0462761	0.11946	0.513778		+
PCNA	PCNA	Proliferating cell nuclear antigen	Proliferating cell nuclear antigen	P12004	P12004	8	8	8		28.4777	28.7916	28.3373		29.6723	29.4116	29.6283		Student's	0.00271587	0.0161179	2.04942	+	+
PCYT1A	PCYT1A;PCYT1B	Choline-phosphate cytidylyltransferase A	Choline-phosphate cytidylyltransferase A;Choline-phosphate cytidylyltransferase B	P49585	P49585;Q9Y5K3	4;3	4;3	4;3		22.7834	22.3586	22.9861		24.1812	23.1107	24.0319		Student's	0.0495361	0.126365	2.09249		+
PDCD10	PDCD10	Programmed cell death protein 10	Programmed cell death protein 10	Q9BUL8	Q9BUL8	3	3	3		24.9226	25.7413	24.6331		23.7397	24.6572	24.6395		Student's	0.168827	0.295645	0.593142		+
PDCD11	PDCD11	Protein RRP5 homolog	Protein RRP5 homolog	Q14690	Q14690	44	44	44		29.2229	29.4739	29.0001		28.8889	28.588	28.1241		Student's	0.0555055	0.136083	0.616146		+
PDCD6	PDCD6	Programmed cell death protein 6	Programmed cell death protein 6	O75340	O75340	3	3	3		23.8864	23.6783	23.6436		25.0701	23.5421	25.1004		Welch's	0.244532	0.381588	1.78356
PDCD6IP	PDCD6IP	Programmed cell death 6-interacting protein	Programmed cell death 6-interacting protein	Q8WUM4	Q8WUM4	7	7	7		21.2278	20.7018	21.161		26.5074	26.8231	26.7913		Student's	8.02118e-06	0.00176565	51.1647	+	+
PDGFC	PDGFC	Platelet-derived growth factor C	Platelet-derived growth factor C;Platelet-derived growth factor C, latent form;Platelet-derived growth factor C, receptor-binding form	Q9NRA1	Q9NRA1	3	3	3		24.3471	24.8095	26.0511		24.7661	23.5074	23.7054		Student's	0.168712	0.295645	0.474255
PDIA3	PDIA3	Protein disulfide-isomerase A3	Protein disulfide-isomerase A3	P30101	P30101	11	11	11		27.3754	26.3953	27.6847		24.0509	24.7545	23.92		Student's	0.0033811	0.0186555	0.133042	+	+
PDIA4	PDIA4	Protein disulfide-isomerase A4	Protein disulfide-isomerase A4	P13667	P13667	5	5	5		24.9766	24.2693	25.1135		19.659	20.9883	20.7984		Student's	0.000930516	0.00846563	0.0506054	+
PDIA6	PDIA6	Protein disulfide-isomerase A6	Protein disulfide-isomerase A6	Q15084	Q15084	6	6	6		26.3507	26.3628	26.3766		19.659	20.9883	20.7984		Welch's	0.00493255	0.0242003	0.0169631	+	+
PDLIM1	PDLIM1	PDZ and LIM domain protein 1	PDZ and LIM domain protein 1	O00151	O00151	11	11	11		26.7436	26.9137	27.0499		27.4214	27.7738	28.2898		Student's	0.0257093	0.0811701	1.89995		+
PDLIM4	PDLIM4	PDZ and LIM domain protein 4	PDZ and LIM domain protein 4	P50479	P50479	4	4	4		26.3015	26.0069	26.1974		19.659	20.9883	20.7984		Student's	0.000178665	0.0033907	0.0194147	+	+
PDLIM5	PDLIM5	PDZ and LIM domain protein 5	PDZ and LIM domain protein 5	Q96HC4	Q96HC4	8	8	8		25.4027	25.3129	26.1765		25.9908	25.8693	25.8151		Student's	0.40251	0.532901	1.19831		+
PDLIM7	PDLIM7	PDZ and LIM domain protein 7	PDZ and LIM domain protein 7	Q9NR12	Q9NR12	7	7	7		25.3517	25.2038	26.1995		25.7004	25.6939	24.6496		Student's	0.638505	0.736113	0.848486		+
PDS5A	PDS5A	Sister chromatid cohesion protein PDS5 homolog A	Sister chromatid cohesion protein PDS5 homolog A	Q29RF7	Q29RF7	26	26	22		26.7293	27.3368	26.2761		28.9078	28.4897	28.511		Student's	0.00525178	0.025477	3.61856	+	+
PDS5B	PDS5B	Sister chromatid cohesion protein PDS5 homolog B	Sister chromatid cohesion protein PDS5 homolog B	Q9NTI5	Q9NTI5	12	8	8		28.038	25.8195	25.9877		26.7155	26.8814	26.6329		Welch's	0.874233	0.914476	1.09294		+
PELP1	PELP1	Proline-, glutamic acid- and leucine-rich protein 1	Proline-, glutamic acid- and leucine-rich protein 1	Q8IZL8	Q8IZL8	17	17	17		28.0029	27.9612	26.6937		28.7905	29.007	29.2938		Student's	0.0311559	0.0919764	2.78532		+
PES1	PES1	Pescadillo homolog	Pescadillo homolog	O00541	O00541	18	18	18		30.0134	30.0485	29.8263		29.9888	29.9856	29.4688		Student's	0.47006	0.592551	0.902319		+
PEX11B	PEX11B	Peroxisomal membrane protein 11B	Peroxisomal membrane protein 11B	O96011	O96011	6	6	6		23.9949	24.2541	24.3753		23.6123	25.0691	23.6957		Student's	0.873469	0.914231	0.94449		+
PFKP	PFKP	ATP-dependent 6-phosphofructokinase, platelet type	ATP-dependent 6-phosphofructokinase, platelet type	Q01813	Q01813	2	2	2		21.2278	20.7018	21.161		23.45	23.982	23.7987		Student's	0.000282332	0.00435345	6.55835	+	+
PFN1	PFN1	Profilin-1	Profilin-1	P07737	P07737	6	6	3		26.1896	27.0372	25.901		25.0048	24.5812	25.3288		Student's	0.0254193	0.0805487	0.377786			+
PFN2	PFN2	Profilin-2	Profilin-2	P35080	P35080	2	2	2		24.3471	24.8095	25.6227		19.659	20.9883	20.7984		Student's	0.00134554	0.0103739	0.0459262	+
PGAM5	PGAM5	Serine/threonine-protein phosphatase PGAM5, mitochondrial	Serine/threonine-protein phosphatase PGAM5, mitochondrial	Q96HS1	Q96HS1	9	9	9		27.6341	27.6059	27.3933		27.337	26.9699	26.2016		Student's	0.107878	0.212678	0.612047		+
PGK1	PGK1	Phosphoglycerate kinase 1	Phosphoglycerate kinase 1	P00558	P00558;P07205	10;1	10;1	10;1		26.3746	24.7078	25.9901		25.4599	25.9255	25.9611		Student's	0.871325	0.913648	1.06536		+
PHB	PHB	Prohibitin	Prohibitin	P35232	P35232	5	5	5		24.9474	24.8452	24.3146		25.26	24.007	24.9406		Student's	0.940847	0.958609	1.02348		+
PHB2	PHB2	Prohibitin-2	Prohibitin-2	Q99623	Q99623	3	3	3		23.6774	24.1676	24.0037		19.659	20.9883	20.7984		Student's	0.00139383	0.0106413	0.0903912	+
PHF14	PHF14	PHD finger protein 14	PHD finger protein 14	O94880	O94880	11	11	11		24.2786	24.2844	25.7616		25.6906	25.717	26.1342		Student's	0.105193	0.210706	2.10297
PHF2	PHF2	Lysine-specific demethylase PHF2	Lysine-specific demethylase PHF2	O75151	O75151	4	4	3		23.9268	24.7991	25.7616		23.8654	24.1934	23.9116		Student's	0.19501	0.323492	0.559023
PHF3	PHF3	PHD finger protein 3	PHD finger protein 3	Q92576	Q92576	7	7	7		23.9757	23.2606	24.2183		23.2672	23.3982	23.5639		Student's	0.245019	0.381588	0.753433
PHF5A	PHF5A	PHD finger-like domain-containing protein 5A	PHD finger-like domain-containing protein 5A	Q7RTV0	Q7RTV0	7	7	7		27.8135	27.9443	27.594		28.8752	28.6365	28.9321		Student's	0.00164986	0.0117956	2.04299	+
PHGDH	PHGDH	D-3-phosphoglycerate dehydrogenase	D-3-phosphoglycerate dehydrogenase	O43175	O43175	4	4	4		25.3368	24.6627	24.6879		23.874	23.5535	23.8606		Student's	0.00972894	0.039926	0.455926	+	+
PHIP	PHIP	PH-interacting protein	PH-interacting protein	Q8WWQ0	Q8WWQ0	13	13	13		24.7305	25.1841	25.5689		26.7979	25.9776	24.9156		Student's	0.284741	0.422101	1.66538
PHLDB1	PHLDB1	Pleckstrin homology-like domain family B member 1	Pleckstrin homology-like domain family B member 1	Q86UU1	Q86UU1	10	10	10		25.6309	25.1398	24.6516		19.659	20.9883	20.7984		Student's	0.000750993	0.00768963	0.0395858	+	+
PHLDB2	PHLDB2	Pleckstrin homology-like domain family B member 2	Pleckstrin homology-like domain family B member 2	Q86SQ0	Q86SQ0	13	13	13		26.5353	26.5611	26.0326		26.6409	25.6809	25.6375		Student's	0.351304	0.484974	0.763177		+
PICALM	PICALM	Phosphatidylinositol-binding clathrin assembly protein	Phosphatidylinositol-binding clathrin assembly protein	Q13492	Q13492;O60641	7;2	7;2	7;2		25.9109	26.5879	26.9058		26.4934	26.3477	26.0464		Student's	0.620282	0.724292	0.88737		+
PIP	PIP	Prolactin-inducible protein	Prolactin-inducible protein	P12273	P12273	4	4	4		24.7305	24.7133	24.3146		27.0496	25.7246	25.9794		Student's	0.0176945	0.0611169	3.17122
PKM	PKM	Pyruvate kinase PKM	Pyruvate kinase PKM	P14618	P14618;P30613	20;1	20;1	20;1		30.0309	28.414	29.6398		28.4624	29.1014	28.7398		Student's	0.318081	0.455495	0.662632		+
PKP1	PKP1	Plakophilin-1	Plakophilin-1	Q13835	Q13835	11	11	11		26.3946	26.9019	26.2956		26.7276	26.034	25.7386		Student's	0.354727	0.488527	0.777004
PKP2	PKP2	Plakophilin-2	Plakophilin-2	Q99959	Q99959	30	30	30		23.0119	27.7883	25.4267		30.7544	30.9705	30.3041		Welch's	0.059512	0.141566	38.5148		+
PKP3	PKP3	Plakophilin-3	Plakophilin-3	Q9Y446	Q9Y446	26	26	26		28.2373	28.6189	28.7211		28.6912	28.9777	28.8048		Student's	0.152008	0.274708	1.23016
PLAU	PLAU	Urokinase-type plasminogen activator	Urokinase-type plasminogen activator;Urokinase-type plasminogen activator long chain A;Urokinase-type plasminogen activator short chain A;Urokinase-type plasminogen activator chain B	P00749	P00749	12	12	12		28.7417	28.9926	28.5836		22.7186	23.0756	23.3712		Student's	1.37648e-05	0.00226647	0.0190048	+
PLAUR	PLAUR	Urokinase plasminogen activator surface receptor	Urokinase plasminogen activator surface receptor	Q03405	Q03405	5	5	5		27.498	27.3965	27.9511		23.5495	23.1324	25.8106		Student's	0.0153021	0.0548273	0.0914387			+
PLEC	PLEC	Plectin	Plectin	Q15149	Q15149;REV__Q8IWV8	362;1	362;1	355;1		37.3676	37.1986	37.0529		36.8531	37.0508	36.4174		Student's	0.106089	0.211527	0.740927		+	+	+
PLEK	PLEK	Pleckstrin	Pleckstrin	P08567	P08567	2	2	2		25.5394	24.7729	26.2524		25.9727	25.7093	24.7933		Student's	0.959954	0.970632	0.979584
PLEKHG3	PLEKHG3	Pleckstrin homology domain-containing family G member 3	Pleckstrin homology domain-containing family G member 3	A1L390	A1L390;Q9H7P9	13;1	13;1	13;1		25.2833	27.3882	26.4393		23.1595	23.3205	23.2446		Welch's	0.0351555	0.0996443	0.11433
PLOD1	PLOD1	Procollagen-lysine,2-oxoglutarate 5-dioxygenase 1	Procollagen-lysine,2-oxoglutarate 5-dioxygenase 1	Q02809	Q02809	19	19	19		29.2556	29.1805	29.6874		27.7768	27.9315	28.0961		Student's	0.00140772	0.0106628	0.368651	+	+
PLOD2	PLOD2	Procollagen-lysine,2-oxoglutarate 5-dioxygenase 2	Procollagen-lysine,2-oxoglutarate 5-dioxygenase 2	O00469	O00469	5	5	5		24.1565	23.4421	25.8141		19.659	20.9883	20.7984		Student's	0.00811159	0.0357087	0.062979	+	+
PLOD3	PLOD3	Procollagen-lysine,2-oxoglutarate 5-dioxygenase 3	Procollagen-lysine,2-oxoglutarate 5-dioxygenase 3	O60568	O60568	29	29	29		30.5255	30.2071	30.7845		28.6341	28.9003	28.7638		Student's	0.000695294	0.0073667	0.29945	+	+
PLRG1	PLRG1	Pleiotropic regulator 1	Pleiotropic regulator 1	O43660	O43660	15	15	15		27.3478	27.9556	27.291		27.8115	27.5968	27.5412		Student's	0.631114	0.731009	1.08553		+
PLS3	PLS3	Plastin-3	Plastin-3	P13797	P13797;Q14651	23;3	23;3	18;2		28.864	28.9173	29.5555		29.5535	29.5449	29.9692		Student's	0.0929641	0.193666	1.49166		+
PML	PML	Protein PML	Protein PML	P29590	P29590	21	21	21		29.2948	29.1197	29.1014		26.9806	28.0485	28.0628		Student's	0.0154073	0.05509	0.35981		+
PNN	PNN	Pinin	Pinin	Q9H307	Q9H307	21	21	21		29.4353	29.0743	28.4826		29.2588	29.5285	30.2728		Student's	0.168964	0.295645	1.61249		+
PNO1	PNO1	RNA-binding protein PNO1	RNA-binding protein PNO1	Q9NRX1	Q9NRX1	6	6	6		27.1483	28.0693	27.6325		27.3913	27.3871	26.5536		Student's	0.259179	0.395758	0.70416		+
POGZ	POGZ	Pogo transposable element with ZNF domain	Pogo transposable element with ZNF domain	Q7Z3K3	Q7Z3K3	5	5	5		24.1221	23.7671	23.4583		19.659	20.9883	20.7984		Student's	0.00195332	0.0132529	0.101491	+
POLDIP3	POLDIP3	Polymerase delta-interacting protein 3	Polymerase delta-interacting protein 3	Q9BY77	Q9BY77	19	19	19		29.7354	29.8507	29.9513		29.3368	29.3147	29.1461		Student's	0.00259859	0.0157147	0.668989		+
POLE3	POLE3	DNA polymerase epsilon subunit 3	DNA polymerase epsilon subunit 3	Q9NRF9	Q9NRF9	2	2	2		21.2278	20.7018	21.161		24.9446	24.2294	25.1618		Student's	0.000329031	0.00469617	13.4395	+
POLR1A	POLR1A	DNA-directed RNA polymerase I subunit RPA1	DNA-directed RNA polymerase I subunit RPA1	O95602	O95602	7	7	7		24.9474	24.9842	27.0612		24.7095	25.0771	24.9812		Welch's	0.39985	0.53037	0.598038
POLR1B	POLR1B	DNA-directed RNA polymerase I subunit RPA2	DNA-directed RNA polymerase I subunit RPA2	Q9H9Y6	Q9H9Y6	5	5	5		24.1221	23.9768	23.4863		24.3754	23.6307	24.0996		Student's	0.582188	0.695805	1.1278
POLR1C	POLR1C	DNA-directed RNA polymerases I and III subunit RPAC1	DNA-directed RNA polymerases I and III subunit RPAC1	O15160	O15160	7	7	7		27.6792	25.6557	25.3386		26.1095	26.4527	25.4235		Student's	0.786855	0.855191	0.853053		+
POLR1D	POLR1D	DNA-directed RNA polymerases I and III subunit RPAC2	DNA-directed RNA polymerases I and III subunit RPAC2	Q9Y2S0	Q9Y2S0	3	3	3		21.2278	20.7018	21.161		23.9732	23.7243	24.6446		Student's	0.000654214	0.00706143	8.47843	+	+
POLR1E	POLR1E	DNA-directed RNA polymerase I subunit RPA49	DNA-directed RNA polymerase I subunit RPA49	Q9GZS1	Q9GZS1	7	7	7		25.1054	25.3905	25.7071		26.0891	25.1353	24.9114		Student's	0.958196	0.970632	0.984628
POLR2A	POLR2A	DNA-directed RNA polymerase II subunit RPB1	DNA-directed RNA polymerase II subunit RPB1	P24928	P24928	23	23	23		27.0256	26.878	26.7299		27.3211	27.0534	26.2273		Student's	0.976764	0.983026	0.992722		+
POLR2B	POLR2B	DNA-directed RNA polymerase II subunit RPB2	DNA-directed RNA polymerase II subunit RPB2	P30876	P30876	15	15	15		26.4284	26.6571	26.3802		26.7276	26.6597	25.9384		Student's	0.869471	0.912258	0.968159		+
POLR2C	POLR2C	DNA-directed RNA polymerase II subunit RPB3	DNA-directed RNA polymerase II subunit RPB3	P19387	P19387	3	3	3		24.9814	24.8652	24.9241		19.659	20.9883	20.7984		Welch's	0.00829407	0.0358994	0.0460179	+	+
POLR2D	POLR2D	DNA-directed RNA polymerase II subunit RPB4	DNA-directed RNA polymerase II subunit RPB4	O15514	O15514	4	4	4		23.4469	23.521	21.4642		25.2926	24.5812	25.8128		Student's	0.0337913	0.0971007	5.3448		+
POLR2E	POLR2E	DNA-directed RNA polymerases I, II, and III subunit RPABC1	DNA-directed RNA polymerases I, II, and III subunit RPABC1	P19388	P19388	7	7	7		25.975	27.2926	25.5297		27.5902	26.3948	26.4982		Student's	0.437983	0.560709	1.47624
POLR2H	POLR2H	DNA-directed RNA polymerases I, II, and III subunit RPABC3	DNA-directed RNA polymerases I, II, and III subunit RPABC3	P52434	P52434	4	4	4		26.1475	25.8546	25.7274		26.4504	25.8226	25.7762		Student's	0.692301	0.785032	1.07669		+
POLR2I	POLR2I	DNA-directed RNA polymerase II subunit RPB9	DNA-directed RNA polymerase II subunit RPB9	P36954	P36954	3	3	3		21.2278	20.7018	21.161		25.6021	23.652	25.1512		Student's	0.00352304	0.0191934	13.6571	+
POLR2J3	POLR2J3;POLR2J2;POLR2J	DNA-directed RNA polymerase II subunit RPB11-b2	DNA-directed RNA polymerase II subunit RPB11-b2;DNA-directed RNA polymerase II subunit RPB11-b1;DNA-directed RNA polymerase II subunit RPB11-a	Q9H1A7	Q9H1A7;Q9GZM3;P52435;H0Y980	2;2;2;1	2;2;2;1	2;2;2;1		21.2278	20.7018	21.161		24.4918	23.904	24.8248		Student's	0.000434014	0.00540407	10.3867	+
POM121C	POM121C;POM121	Nuclear envelope pore membrane protein POM 121C	Nuclear envelope pore membrane protein POM 121C;Nuclear envelope pore membrane protein POM 121	A8CG34	A8CG34;Q96HA1;A6NF01;Q6PJE2	8;7;3;1	8;7;3;1	8;7;3;1		24.6423	24.8249	24.4048		24.3072	24.5126	23.4536		Student's	0.198707	0.328389	0.691193
POP1	POP1	Ribonucleases P/MRP protein subunit POP1	Ribonucleases P/MRP protein subunit POP1	Q99575	Q99575	22	22	22		27.8336	27.7301	27.42		28.4624	28.2033	28.0914		Student's	0.0234977	0.0759933	1.50645		+
POTEE	POTEE;POTEF;POTEI	POTE ankyrin domain family member E	POTE ankyrin domain family member E;POTE ankyrin domain family member F;POTE ankyrin domain family member I	Q6S8J3	Q6S8J3;A5A3E0;P0CG38	8;7;6	1;1;1	0;0;0		26.9661	26.9935	27.0384		24.2489	25.7646	27.0926		Welch's	0.255004	0.392506	0.40688
PPAN-P2RY11	PPAN-P2RY11;PPAN	Suppressor of SWI4 1 homolog	Suppressor of SWI4 1 homolog	A0A0B4J1V8	A0A0B4J1V8;Q9NQ55	12;12	12;12	12;12		27.5312	28.0217	26.9432		26.95	26.4107	26.2016		Student's	0.0631952	0.146579	0.507697
PPFIA1	PPFIA1	Liprin-alpha-1	Liprin-alpha-1	Q13136	Q13136;O75335	19;3	19;3	10;0		28.6079	28.381	28.0106		24.3072	24.319	25.1583		Student's	0.000351095	0.00485073	0.0749283	+	+	+	+
PPFIBP1	PPFIBP1	Liprin-beta-1	Liprin-beta-1	Q86W92	Q86W92	18	18	15		28.3625	28.381	28.1009		25.7855	24.2714	27.1569		Welch's	0.0909673	0.191124	0.171525		+
PPHLN1	PPHLN1	Periphilin-1	Periphilin-1	Q8NEY8	Q8NEY8	4	4	4		23.8966	24.6967	23.9039		24.7522	24.2223	25.4499		Student's	0.221207	0.353399	1.56092
PPIA	PPIA	Peptidyl-prolyl cis-trans isomerase A	Peptidyl-prolyl cis-trans isomerase A;Peptidyl-prolyl cis-trans isomerase A, N-terminally processed	P62937	P62937;P0DN26;A0A0B4J2A2;A0A075B767;A0A075B759;Q9Y536;F5H284;P0DN37	9;2;2;2;2;2;2;1	9;2;2;2;2;2;2;1	9;2;2;2;2;2;2;1		29.2875	29.3799	29.8263		29.1787	29.1308	29.2519		Student's	0.141563	0.260085	0.806194		+
PPIB	PPIB	Peptidyl-prolyl cis-trans isomerase B	Peptidyl-prolyl cis-trans isomerase B	P23284	P23284	8	8	8		27.7444	28.0377	28.4315		27.1785	27.2163	27.7406		Student's	0.0618388	0.144709	0.618701		+
PPIE	PPIE	Peptidyl-prolyl cis-trans isomerase E	Peptidyl-prolyl cis-trans isomerase E	Q9UNP9	Q9UNP9	6	6	6		27.3663	27.2562	27.6249		27.4436	26.6991	27.8506		Student's	0.822865	0.881252	0.942983
PPIG	PPIG	Peptidyl-prolyl cis-trans isomerase G	Peptidyl-prolyl cis-trans isomerase G	Q13427	Q13427	2	2	2		22.576	24.2693	24.4336		25.5838	24.8778	25.2577		Student's	0.0778626	0.170214	2.78966
PPIH	PPIH	Peptidyl-prolyl cis-trans isomerase H	Peptidyl-prolyl cis-trans isomerase H	O43447	O43447	3	3	3		23.2112	24.1347	23.6058		24.2686	24.1263	23.8606		Student's	0.212235	0.342551	1.35148		+
PPIL1	PPIL1	Peptidyl-prolyl cis-trans isomerase-like 1	Peptidyl-prolyl cis-trans isomerase-like 1	Q9Y3C6	Q9Y3C6	5	5	5		26.4	26.3243	25.9061		26.0609	26.4906	25.9259		Student's	0.834944	0.888271	0.965284
PPIL4	PPIL4	Peptidyl-prolyl cis-trans isomerase-like 4	Peptidyl-prolyl cis-trans isomerase-like 4	Q8WUA2	Q8WUA2	2	2	2		23.433	23.3403	23.2457		23.6123	24.164	23.359		Student's	0.20153	0.330659	1.29423
PPL	PPL	Periplakin	Periplakin	O60437	O60437	10	10	10		21.2278	20.7018	21.161		25.3771	25.0081	25.4086		Student's	3.53408e-05	0.00243173	18.823	+
PPP1CA	PPP1CA	Serine/threonine-protein phosphatase PP1-alpha catalytic subunit	Serine/threonine-protein phosphatase PP1-alpha catalytic subunit	P62136	P62136	16	16	5		30.4729	30.9869	30.9424		30.2666	30.114	29.8473		Student's	0.0241298	0.0776018	0.605099		+
PPP1CB	PPP1CB	Serine/threonine-protein phosphatase PP1-beta catalytic subunit	Serine/threonine-protein phosphatase PP1-beta catalytic subunit	P62140	P62140	15	5	5		27.0487	27.6485	27.6096		26.9704	26.8467	26.62		Student's	0.0467676	0.120549	0.64923		+
PPP1CC	PPP1CC	Serine/threonine-protein phosphatase PP1-gamma catalytic subunit	Serine/threonine-protein phosphatase PP1-gamma catalytic subunit	P36873	P36873	14	3	3		25.7652	22.634	24.115		19.659	20.9883	20.7984		Student's	0.0206921	0.0688539	0.0775074		+
PPP1R10	PPP1R10	Serine/threonine-protein phosphatase 1 regulatory subunit 10	Serine/threonine-protein phosphatase 1 regulatory subunit 10	Q96QC0	Q96QC0	5	5	5		23.9564	24.0043	24.9089		25.5679	25.1429	25.6877		Student's	0.0285708	0.088268	2.25997
PPP1R12A	PPP1R12A	Protein phosphatase 1 regulatory subunit 12A	Protein phosphatase 1 regulatory subunit 12A	O14974	O14974;O60237	33;1	33;1	33;1		29.4614	29.3737	29.5276		28.2298	27.9481	28.397		Student's	0.000799998	0.00789863	0.416782	+	+
PPP1R13L	PPP1R13L	RelA-associated inhibitor	RelA-associated inhibitor	Q8WUF5	Q8WUF5	2	2	2		24.0043	25.752	24.3604		23.5917	24.3257	22.7968		Student's	0.176675	0.305423	0.455598
PPP1R18	PPP1R18	Phostensin	Phostensin	Q6NYC8	Q6NYC8	14	14	14		28.4212	28.4739	28.797		27.5768	27.3791	27.845		Student's	0.00574694	0.0270435	0.512723		+
PPP1R9B	PPP1R9B	Neurabin-2	Neurabin-2	Q96SB3	Q96SB3;Q9ULJ8	13;1	13;1	13;1		27.4467	27.4856	27.8373		25.6634	24.9787	26.3683		Student's	0.010248	0.0411588	0.264295	+	+
PPP2CA	PPP2CA	Serine/threonine-protein phosphatase 2A catalytic subunit alpha isoform	Serine/threonine-protein phosphatase 2A catalytic subunit alpha isoform	P67775	P67775;E5RI56	4;2	4;2	2;2		25.6612	25.8421	26.0162		25.6979	25.5667	25.1759		Student's	0.127253	0.243088	0.77935		+	+	+
PPP2R1A	PPP2R1A	Serine/threonine-protein phosphatase 2A 65 kDa regulatory subunit A alpha isoform	Serine/threonine-protein phosphatase 2A 65 kDa regulatory subunit A alpha isoform	P30153	P30153;P30154	12;4	12;4	12;4		28.0779	27.8503	28.2215		28.2255	28.5269	28.8781		Student's	0.0856258	0.182788	1.40798		+
PQBP1	PQBP1	Polyglutamine-binding protein 1	Polyglutamine-binding protein 1	O60828	O60828	3	3	3		26.1708	25.5827	25.7274		25.6508	25.3831	26.7913		Student's	0.817758	0.878276	1.08283
PRC1	PRC1	Protein regulator of cytokinesis 1	Protein regulator of cytokinesis 1	O43663	O43663	4	4	4		23.5795	23.8405	23.774		25.1035	24.4284	25.0129		Student's	0.00775439	0.034338	2.16887	+	+
PRDX1	PRDX1	Peroxiredoxin-1	Peroxiredoxin-1	Q06830	Q06830	14	14	11		31.71	31.4968	31.0778		31.148	31.5922	31.3926		Student's	0.833578	0.888082	0.965514		+
PRDX2	PRDX2	Peroxiredoxin-2	Peroxiredoxin-2	P32119	P32119	6	5	5		27.7862	27.7692	27.4112		19.659	20.9883	20.7984		Student's	7.75426e-05	0.00247309	0.00692666	+
PRDX4	PRDX4	Peroxiredoxin-4	Peroxiredoxin-4	Q13162	Q13162	5	3	3		25.637	25.5308	26.1008		26.2038	28.0788	27.0832		Student's	0.0744067	0.164956	2.577		+
PRDX6	PRDX6	Peroxiredoxin-6	Peroxiredoxin-6	P30041	P30041	7	7	7		25.7285	26.0464	26.0986		25.8196	26.5776	26.4464		Student's	0.282998	0.421425	1.25124		+
PRG4	PRG4	Proteoglycan 4	Proteoglycan 4;Proteoglycan 4 C-terminal part	Q92954	Q92954	5	5	5		26.7106	26.1725	26.4109		26.0007	26.6328	25.7692		Student's	0.380132	0.512481	0.813899
PRKAR2A	PRKAR2A	cAMP-dependent protein kinase type II-alpha regulatory subunit	cAMP-dependent protein kinase type II-alpha regulatory subunit	P13861	P13861;P31323	7;1	7;1	7;1		21.2278	20.7018	21.161		25.0625	25.5752	25.1689		Student's	4.88156e-05	0.00243173	18.8785	+	+
PRKCDBP	PRKCDBP	Protein kinase C delta-binding protein	Protein kinase C delta-binding protein	Q969G5	Q969G5	9	9	9		29.0787	28.9087	29.1176		28.6598	27.9965	29.012		Student's	0.190946	0.319274	0.717537
PRKDC	PRKDC	DNA-dependent protein kinase catalytic subunit	DNA-dependent protein kinase catalytic subunit	P78527	P78527	113	113	113		31.5819	31.748	31.3152		32.0329	31.8808	31.2053		Student's	0.607517	0.714142	1.11572
PRMT1	PRMT1	Protein arginine N-methyltransferase 1	Protein arginine N-methyltransferase 1	Q99873	Q99873;Q9NR22	14;1	14;1	14;1		28.6349	28.6945	28.6669		28.7036	28.5415	28.058		Welch's	0.355518	0.488837	0.851991		+
PRNP	PRNP	Major prion protein	Major prion protein	P04156	P04156	6	6	6		27.4811	27.6344	26.9432		27.2969	26.9263	27.5481		Student's	0.746598	0.823882	0.935756		+	+	+
PRPF19	PRPF19	Pre-mRNA-processing factor 19	Pre-mRNA-processing factor 19	Q9UMS4	Q9UMS4	17	17	17		30.3267	30.5894	30.3371		30.8632	30.7504	30.4229		Student's	0.17279	0.300998	1.19836		+
PRPF3	PRPF3	U4/U6 small nuclear ribonucleoprotein Prp3	U4/U6 small nuclear ribonucleoprotein Prp3	O43395	O43395	12	12	12		26.3149	25.6978	25.3424		26.7033	26.7374	26.6835		Welch's	0.0826479	0.177971	1.89614		+
PRPF31	PRPF31	U4/U6 small nuclear ribonucleoprotein Prp31	U4/U6 small nuclear ribonucleoprotein Prp31	Q8WWY3	Q8WWY3	5	5	5		24.3471	25.7386	24.5302		24.6901	25.2801	25.0967		Student's	0.765129	0.840037	1.10981		+
PRPF38A	PRPF38A	Pre-mRNA-splicing factor 38A	Pre-mRNA-splicing factor 38A	Q8NAV1	Q8NAV1	3	3	3		25.101	23.8708	23.8725		23.9161	25.2239	25.1187		Student's	0.466456	0.588866	1.38655
PRPF4	PRPF4	U4/U6 small nuclear ribonucleoprotein Prp4	U4/U6 small nuclear ribonucleoprotein Prp4	O43172	O43172	13	13	13		26.7293	27.3713	26.801		27.5968	27.5106	27.4414		Student's	0.0575959	0.138535	1.46317		+
PRPF40A	PRPF40A	Pre-mRNA-processing factor 40 homolog A	Pre-mRNA-processing factor 40 homolog A	O75400	O75400	12	12	12		27.873	27.3015	27.4288		27.5429	27.8809	28.5768		Student's	0.254278	0.391738	1.38103		+
PRPF4B	PRPF4B	Serine/threonine-protein kinase PRP4 homolog	Serine/threonine-protein kinase PRP4 homolog	Q13523	Q13523	8	8	8		25.7342	24.2918	25.5527		25.855	26.191	26.7204		Student's	0.109942	0.215516	2.08862
PRPF6	PRPF6	Pre-mRNA-processing factor 6	Pre-mRNA-processing factor 6	O94906	O94906	26	26	26		28.4432	28.6844	27.5545		29.0262	28.7852	28.6526		Student's	0.174852	0.30299	1.50936
PRPF8	PRPF8	Pre-mRNA-processing-splicing factor 8	Pre-mRNA-processing-splicing factor 8	Q6P2Q9	Q6P2Q9	74	74	74		30.7001	30.7791	30.4364		30.7392	30.7895	30.2192		Student's	0.802938	0.867214	0.961988
PRRC2A	PRRC2A	Protein PRRC2A	Protein PRRC2A	P48634	P48634	7	5	5		23.9949	24.4665	24.088		23.8654	23.8861	24.6646		Student's	0.889443	0.925346	0.96968		+
PRRC2C	PRRC2C	Protein PRRC2C	Protein PRRC2C	Q9Y520	Q9Y520	16	15	14		26.0661	26.3437	25.9659		26.691	26.4326	26.4479		Student's	0.0471271	0.121294	1.31826
PRSS23	PRSS23	Serine protease 23	Serine protease 23	O95084	O95084	12	12	12		30.0396	29.7916	28.9528		28.1507	27.3709	27.7225		Student's	0.00979544	0.039945	0.278042	+	+
PSIP1	PSIP1	PC4 and SFRS1-interacting protein	PC4 and SFRS1-interacting protein	O75475	O75475	7	7	7		24.0869	24.5862	24.5369		25.0701	24.2079	25.8308		Student's	0.270143	0.409243	1.55072		+
PSMA1	PSMA1	Proteasome subunit alpha type-1	Proteasome subunit alpha type-1;Proteasome subunit alpha type	P25786	P25786;B4DEV8	8;4	8;4	8;4		29.5852	25.706	27.0837		27.2389	27.1889	27.1205		Welch's	0.830901	0.887425	0.826135
PSMA2	PSMA2	Proteasome subunit alpha type-2	Proteasome subunit alpha type-2	P25787	P25787	2	2	2		21.2278	20.7018	21.161		23.9078	25.1542	24.518		Student's	0.000908252	0.00834336	11.2861	+	+
PSMA3	PSMA3	Proteasome subunit alpha type-3	Proteasome subunit alpha type-3	P25788	P25788	2	2	2		21.2278	20.7018	21.161		24.9568	24.7143	24.5932		Student's	4.59977e-05	0.00243173	13.2192	+
PSMA4	PSMA4	Proteasome subunit alpha type-4	Proteasome subunit alpha type-4	P25789	P25789	4	4	4		23.5539	23.4689	24.4478		26.4792	25.6411	23.9032		Student's	0.138104	0.255799	2.86321		+
PSMA5	PSMA5	Proteasome subunit alpha type-5	Proteasome subunit alpha type-5	P28066	P28066	6	6	6		24.1479	24.3285	24.8137		27.0106	27.113	26.2593		Student's	0.00211598	0.013842	5.14885	+	+
PSMA6	PSMA6	Proteasome subunit alpha type-6	Proteasome subunit alpha type-6	P60900	P60900	6	6	6		23.7691	25.3801	24.2911		27.5902	27.6107	27.0056		Student's	0.00473905	0.0235182	7.57914	+	+
PSMA7	PSMA7;PSMA8	Proteasome subunit alpha type-7	Proteasome subunit alpha type-7;Proteasome subunit alpha type-7-like	O14818	O14818;Q8TAA3	6;3	6;3	6;3		24.2863	23.2561	23.9142		26.8206	26.5492	26.62		Student's	0.000802811	0.00789863	7.182	+
PSMB1	PSMB1	Proteasome subunit beta type-1	Proteasome subunit beta type-1	P20618	P20618	7	7	7		24.0231	23.3495	24.1847		26.2294	26.4465	25.093		Student's	0.0135555	0.0502369	4.2005		+
PSMB2	PSMB2	Proteasome subunit beta type-2	Proteasome subunit beta type-2	P49721	P49721	2	2	2		21.2278	20.7018	21.161		25.9524	26.3344	25.959		Student's	1.70609e-05	0.00226647	33.1689	+	+
PSMB4	PSMB4	Proteasome subunit beta type-4	Proteasome subunit beta type-4	P28070	P28070	2	2	2		24.3471	24.1512	24.8191		23.9078	25.4763	24.4618		Student's	0.742483	0.821441	1.12987		+
PSMB5	PSMB5	Proteasome subunit beta type-5	Proteasome subunit beta type-5	P28074	P28074	5	5	5		21.2278	20.7018	21.161		24.985	26.6055	23.969		Student's	0.0061187	0.0284824	17.8305	+	+
PSMB6	PSMB6	Proteasome subunit beta type-6	Proteasome subunit beta type-6	P28072	P28072	3	3	3		21.2278	20.7018	21.161		25.3771	25.2523	24.6942		Student's	0.00010759	0.00277324	16.885	+
PSMC1	PSMC1	26S protease regulatory subunit 4	26S protease regulatory subunit 4	P62191	P62191	12	12	12		26.2763	26.3153	25.5527		27.5152	27.4807	27.2011		Student's	0.00719807	0.0326275	2.55071	+	+
PSMC2	PSMC2	26S protease regulatory subunit 7	26S protease regulatory subunit 7	P35998	P35998	17	17	17		26.8261	26.4287	25.6685		28.1819	28.1424	27.3811		Student's	0.0204073	0.0681691	3.01889
PSMC3	PSMC3	26S protease regulatory subunit 6A	26S protease regulatory subunit 6A	P17980	P17980	9	9	9		24.3246	25.964	24.1239		27.3605	27.033	27.5064		Student's	0.0141	0.0514814	5.64021		+
PSMC4	PSMC4	26S protease regulatory subunit 6B	26S protease regulatory subunit 6B	P43686	P43686	14	14	14		22.2665	22.2387	22.6445		27.2557	27.4347	27.3578		Student's	3.85264e-06	0.00141114	31.2584	+	+
PSMC5	PSMC5	26S protease regulatory subunit 8	26S protease regulatory subunit 8	P62195	P62195;Q8NB90	11;1	11;1	11;1		24.6664	23.9103	24.0697		27.1785	27.6176	26.5938		Student's	0.00148274	0.0110375	7.53977	+	+
PSMC6	PSMC6	26S protease regulatory subunit 10B	26S protease regulatory subunit 10B	P62333	P62333	12	12	12		24.1046	24.1997	24.2183		25.7763	26.0319	27.9266		Welch's	0.0708016	0.159211	5.29295		+
PSMD1	PSMD1	26S proteasome non-ATPase regulatory subunit 1	26S proteasome non-ATPase regulatory subunit 1	Q99460	Q99460	9	9	9		22.9609	23.4009	22.4525		27.3449	26.6991	25.6553		Student's	0.00299038	0.017213	12.3662	+	+
PSMD11	PSMD11	26S proteasome non-ATPase regulatory subunit 11	26S proteasome non-ATPase regulatory subunit 11	O00231	O00231	11	11	11		24.0779	23.701	23.5801		27.376	27.3628	26.6835		Student's	0.000253475	0.00409113	10.2276	+	+
PSMD12	PSMD12	26S proteasome non-ATPase regulatory subunit 12	26S proteasome non-ATPase regulatory subunit 12	O00232	O00232	6	6	6		21.2278	20.7018	21.161		26.076	26.0092	24.4789		Student's	0.00120056	0.00988847	22.4892	+	+
PSMD13	PSMD13	26S proteasome non-ATPase regulatory subunit 13	26S proteasome non-ATPase regulatory subunit 13	Q9UNM6	Q9UNM6	9	9	9		23.7125	24.7834	23.3374		28.2383	27.6176	26.5122		Student's	0.00617465	0.0286656	11.405	+	+
PSMD14	PSMD14	26S proteasome non-ATPase regulatory subunit 14	26S proteasome non-ATPase regulatory subunit 14	O00487	O00487	3	3	3		25.1054	23.9581	26.0649		25.8939	26.2593	25.8263		Student's	0.202212	0.331048	1.93238		+
PSMD2	PSMD2	26S proteasome non-ATPase regulatory subunit 2	26S proteasome non-ATPase regulatory subunit 2	Q13200	Q13200	18	18	18		26.4	25.9316	26.1828		27.2304	28.3052	26.7797		Student's	0.055074	0.135488	2.4066		+
PSMD3	PSMD3	26S proteasome non-ATPase regulatory subunit 3	26S proteasome non-ATPase regulatory subunit 3	O43242	O43242	13	13	13		26.2164	25.7224	24.6578		27.771	28.1987	26.8028		Student's	0.0290804	0.089033	4.166		+
PSMD4	PSMD4	26S proteasome non-ATPase regulatory subunit 4	26S proteasome non-ATPase regulatory subunit 4	P55036	P55036;A2A3N6	6;1	6;1	6;1		21.2278	20.7018	21.161		26.2529	26.0961	26.3729		Student's	9.2014e-06	0.00176565	37.0249	+	+
PSMD6	PSMD6	26S proteasome non-ATPase regulatory subunit 6	26S proteasome non-ATPase regulatory subunit 6	Q15008	Q15008	6	6	6		22.548	23.3572	22.2389		26.3117	24.8778	25.7551		Student's	0.00535794	0.0257032	7.63951	+	+
PSMD7	PSMD7	26S proteasome non-ATPase regulatory subunit 7	26S proteasome non-ATPase regulatory subunit 7	P51665	P51665	7	7	7		24.3911	24.2844	24.5697		25.0998	25.2836	24.6036		Student's	0.0572569	0.138104	1.49547		+
PSMD8	PSMD8	26S proteasome non-ATPase regulatory subunit 8	26S proteasome non-ATPase regulatory subunit 8	P48556	P48556	3	3	3		24.1734	23.8405	23.8725		25.1181	25.3703	24.4789		Student's	0.0228612	0.0742131	2.03776		+
PSME3	PSME3	Proteasome activator complex subunit 3	Proteasome activator complex subunit 3	P61289	P61289	7	7	7		21.2278	23.1564	23.883		25.9318	25.0691	26.5261		Student's	0.0263688	0.0826079	8.49479		+
PSPC1	PSPC1	Paraspeckle component 1	Paraspeckle component 1	Q8WXF1	Q8WXF1	17	14	14		28.6539	29.5007	29.0375		27.9783	28.1183	28.3021		Student's	0.0237555	0.0765404	0.524426		+
PSRC1	PSRC1	Proline/serine-rich coiled-coil protein 1	Proline/serine-rich coiled-coil protein 1	Q6PGN9	Q6PGN9	2	2	2		25.3255	25.3309	24.8082		24.8861	25.0928	25.447		Student's	0.959461	0.970632	0.9911
PTBP1	PTBP1	Polypyrimidine tract-binding protein 1	Polypyrimidine tract-binding protein 1	P26599	P26599	16	16	13		31.2485	31.6427	31.2978		31.9949	31.9517	31.6995		Student's	0.0347181	0.0989146	1.40024		+
PTBP3	PTBP3	Polypyrimidine tract-binding protein 3	Polypyrimidine tract-binding protein 3	O95758	O95758	7	4	4		23.0867	23.5589	23.2917		23.949	23.7542	23.5532		Student's	0.0690876	0.156992	1.35634		+
PTGES	PTGES	Prostaglandin E synthase	Prostaglandin E synthase	O14684	O14684	2	2	2		24.1134	23.7234	24.1061		25.6634	25.4274	25.4614		Student's	0.000490794	0.0056886	2.90079	+
PTGES3	PTGES3	Prostaglandin E synthase 3	Prostaglandin E synthase 3	Q15185	Q15185	2	2	2		23.2674	23.4148	24.2266		24.0126	24.1263	23.5098		Student's	0.523552	0.645378	1.18644		+
PTHLH	PTHLH	Parathyroid hormone-related protein	Parathyroid hormone-related protein;PTHrP[1-36];PTHrP[38-94];Osteostatin	P12272	P12272	8	8	8		31.8567	31.1446	31.3882		28.3209	28.3883	27.7041		Student's	0.000385495	0.00515348	0.099763	+
PTK2	PTK2	Focal adhesion kinase 1	Focal adhesion kinase 1	Q05397	Q05397	4	4	4		23.9757	23.6317	24.4193		23.5171	23.1125	23.2708		Student's	0.0507054	0.128211	0.611843		+	+	+
PTP4A1	PTP4A1	Protein tyrosine phosphatase type IVA 1	Protein tyrosine phosphatase type IVA 1	Q93096	Q93096;Q12974	6;2	6;2	6;2		25.8855	27.0264	27.77		26.391	24.3586	24.6036		Student's	0.102834	0.207994	0.291943		+
PTPRK	PTPRK	Receptor-type tyrosine-protein phosphatase kappa	Receptor-type tyrosine-protein phosphatase kappa	Q15262	Q15262	4	4	4		24.6959	24.231	25.398		19.659	20.9883	20.7984		Student's	0.00131827	0.0103016	0.0510104	+	+
PTRF	PTRF	Polymerase I and transcript release factor	Polymerase I and transcript release factor	Q6NZI2	Q6NZI2	20	20	20		30.6154	30.6833	31.001		32.1471	32.398	32.7753		Student's	0.00154293	0.0113389	3.19007	+
PUF60	PUF60	Poly(U)-binding-splicing factor PUF60	Poly(U)-binding-splicing factor PUF60	Q9UHX1	Q9UHX1	9	9	9		26.4684	25.2193	26.3489		26.8975	27.1796	27.3734		Student's	0.0540089	0.133501	2.2007		+
PURA	PURA	Transcriptional activator protein Pur-alpha	Transcriptional activator protein Pur-alpha	Q00577	Q00577	4	4	4		24.19	23.9103	23.8725		24.8251	24.5416	25.2905		Student's	0.0203739	0.0681691	1.85935		+
PWP1	PWP1	Periodic tryptophan protein 1 homolog	Periodic tryptophan protein 1 homolog	Q13610	Q13610	7	7	7		25.0788	24.8198	25.1657		26.7514	27.2784	26.9855		Student's	0.000424223	0.00534769	3.95507	+
PWP2	PWP2	Periodic tryptophan protein 2 homolog	Periodic tryptophan protein 2 homolog	Q15269	Q15269;A0A0B4J2E5;A0A096LPI6	15;14;1	15;14;1	15;14;1		27.0601	27.3193	26.5856		28.1416	28.2079	27.8281		Student's	0.0119035	0.0455818	2.10069	+
PXDN	PXDN	Peroxidasin homolog	Peroxidasin homolog	Q92626	Q92626	10	10	10		24.7532	26.4071	23.8619		19.659	20.9883	20.7984		Student's	0.00607539	0.0283573	0.0434202	+	+
PXMP2	PXMP2	Peroxisomal membrane protein 2	Peroxisomal membrane protein 2	Q9NR77	Q9NR77	2	2	2		23.1977	23.3035	23.2917		23.8217	24.1032	23.4189		Student's	0.06217	0.145288	1.43097
PXN	PXN	Paxillin	Paxillin	P49023	P49023	11	11	11		26.8656	26.1384	27.3006		24.3509	25.9145	25.3845		Student's	0.0530549	0.132422	0.341136		+	+	+
QARS	QARS	Glutamine--tRNA ligase	Glutamine--tRNA ligase	P47897	P47897	7	7	7		24.7755	25.5524	24.682		26.4934	24.8732	24.6596		Student's	0.625265	0.72716	1.26469		+
QKI	QKI	Protein quaking	Protein quaking	Q96PU8	Q96PU8	6	6	6		24.7075	25.0598	25.0912		27.0006	26.9592	27.2011		Student's	0.000128001	0.00292012	4.28948	+	+
QPCTL	QPCTL	Glutaminyl-peptide cyclotransferase-like protein	Glutaminyl-peptide cyclotransferase-like protein	Q9NXS2	Q9NXS2	2	2	2		24.8298	24.7887	24.8934		19.659	20.9883	20.7984		Welch's	0.00868308	0.036984	0.0488536	+	+
QSOX1	QSOX1	Sulfhydryl oxidase 1	Sulfhydryl oxidase 1	O00391	O00391	3	3	3		25.7735	25.0158	24.4827		23.9811	23.7243	25.5616		Student's	0.384913	0.515706	0.629221
RAB10	RAB10	Ras-related protein Rab-10	Ras-related protein Rab-10	P61026	P61026	3	1	1		23.6774	24.0134	24.1061		23.1454	23.3337	22.3006		Student's	0.0428366	0.113117	0.498021		+
RAB13	RAB13	Ras-related protein Rab-13	Ras-related protein Rab-13	P51153	P51153	4	2	1		25.7955	25.7033	25.2447		19.659	20.9883	20.7984		Student's	0.000341764	0.0047599	0.0291719	+
RAB35	RAB35	Ras-related protein Rab-35	Ras-related protein Rab-35	Q15286	Q15286	3	3	3		23.2734	23.9675	23.5137		23.3307	23.4719	23.0427		Student's	0.274368	0.413468	0.810512		+
RAB5C	RAB5C	Ras-related protein Rab-5C	Ras-related protein Rab-5C	P51148	P51148;K7ERQ8;P61020;P20339	3;2;1;1	3;2;1;1	3;2;1;1		24.6723	23.5713	24.5033		23.6123	23.831	24.0086		Student's	0.297872	0.434848	0.741421		+
RAB7A	RAB7A	Ras-related protein Rab-7a	Ras-related protein Rab-7a	P51149	P51149	3	3	3		23.5795	23.8302	23.8512		23.2802	24.1861	23.715		Student's	0.927952	0.951082	0.98177		+
RAB8A	RAB8A;RAB8B	Ras-related protein Rab-8A	Ras-related protein Rab-8A;Ras-related protein Rab-8B	P61006	P61006;Q92930;P59190;P20337;P20336;Q96E17	4;3;1;1;1;1	4;3;1;1;1;1	2;1;0;0;0;0		27.5717	27.1004	27.4023		26.0666	26.468	25.9914		Student's	0.00425889	0.0218902	0.440499	+
RAC1	RAC1;RAC3	Ras-related C3 botulinum toxin substrate 1	Ras-related C3 botulinum toxin substrate 1;Ras-related C3 botulinum toxin substrate 3	P63000	P63000;P60763	10;5	10;5	4;1		32.0663	31.4828	31.3661		31.415	31.2982	30.9643		Student's	0.181307	0.31125	0.751287		+	+	+
RAC2	RAC2	Ras-related C3 botulinum toxin substrate 2	Ras-related C3 botulinum toxin substrate 2	P15153	P15153;P17081;Q9H4E5	9;1;1	3;0;0	3;0;0		26.6024	24.1512	25.5264		24.3448	24.7295	23.5425		Student's	0.197454	0.326632	0.428954
RACGAP1	RACGAP1	Rac GTPase-activating protein 1	Rac GTPase-activating protein 1	Q9H0H5	Q9H0H5	10	10	10		26.8127	26.585	25.3834		26.6662	23.5648	27.9053		Student's	0.882505	0.920886	0.86159		+
RAD18	RAD18	E3 ubiquitin-protein ligase RAD18	E3 ubiquitin-protein ligase RAD18	Q9NS91	Q9NS91	4	4	4		21.2278	20.7018	21.161		23.5917	23.4232	23.4987		Student's	0.000136863	0.00295453	5.55706	+
RAD21	RAD21	Double-strand-break repair protein rad21 homolog	Double-strand-break repair protein rad21 homolog	O60216	O60216	18	18	15		26.5189	27.1509	26.801		27.7414	27.9752	27.7879		Student's	0.00673423	0.0306053	2.01565	+	+
RAD23B	RAD23B	UV excision repair protein RAD23 homolog B	UV excision repair protein RAD23 homolog B	P54727	P54727;P54725	4;1	4;1	4;1		21.2278	20.7018	21.161		25.5811	25.2131	25.7242		Student's	3.75053e-05	0.00243173	22.2535	+
RAD50	RAD50	DNA repair protein RAD50	DNA repair protein RAD50	Q92878	Q92878	34	34	34		26.4752	27.8259	27.3477		29.1562	29.0664	28.6332		Student's	0.0153006	0.0548273	3.33034
RAE1	RAE1	mRNA export factor	mRNA export factor	P78406	P78406	5	5	5		25.0921	25.4705	24.9788		25.6125	25.5975	24.8903		Student's	0.543421	0.662306	1.13784		+
RAI1	RAI1	Retinoic acid-induced protein 1	Retinoic acid-induced protein 1	Q7Z5J4	Q7Z5J4	2	2	2		21.5689	22.3327	23.2686		19.659	20.9883	20.7984		Student's	0.0413072	0.109911	0.266434
RAI14	RAI14	Ankycorbin	Ankycorbin	Q9P0K7	Q9P0K7	31	31	31		29.4506	29.776	29.5496		23.3307	23.3205	24.6496		Student's	0.000208572	0.00373674	0.0176385	+	+
RALA	RALA	Ras-related protein Ral-A	Ras-related protein Ral-A	P11233	P11233	6	6	4		27.2908	28.0217	27.9079		27.5222	27.1324	27.0926		Student's	0.137764	0.255799	0.711513		+
RALY	RALY	RNA-binding protein Raly	RNA-binding protein Raly	Q9UKM9	Q9UKM9	17	17	17		31.5314	31.2201	30.972		31.2532	31.2541	31.1196		Student's	0.857293	0.902771	0.977933		+
RAN	RAN	GTP-binding nuclear protein Ran	GTP-binding nuclear protein Ran	P62826	P62826	8	8	8		30.7183	30.0485	30.2788		30.0513	30.064	29.8753		Student's	0.162499	0.287536	0.783683
RANBP1	RANBP1	Ran-specific GTPase-activating protein	Ran-specific GTPase-activating protein	P43487	P43487;Q9C010	6;1	6;1	6;1		25.5684	24.9236	24.6699		19.659	20.9883	20.7984		Student's	0.000756497	0.00768963	0.0420411	+	+
RANBP2	RANBP2	E3 SUMO-protein ligase RanBP2	E3 SUMO-protein ligase RanBP2	P49792	P49792;Q99666;O14715;P0DJD0;P0DJD1	56;15;15;13;13	56;15;15;13;13	38;2;2;0;0		28.8075	28.9115	28.6521		28.7036	28.9201	27.6603		Student's	0.412021	0.542761	0.777866		+
RANGAP1	RANGAP1	Ran GTPase-activating protein 1	Ran GTPase-activating protein 1	P46060	P46060	17	17	17		27.5556	28.1403	27.9142		28.1731	28.3964	29.0195		Student's	0.0967149	0.200032	1.57968		+
RAP1A	RAP1A	Ras-related protein Rap-1A	Ras-related protein Rap-1A	P62834	P62834	7	2	2		25.2156	25.4575	25.5297		25.1181	25.5439	25.4294		Student's	0.826686	0.884017	0.974606		+
RAP1B	RAP1B	Ras-related protein Rap-1b	Ras-related protein Rap-1b;Ras-related protein Rap-1b-like protein	P61224	P61224;A0A0J9YXB3;A6NIZ1	8;7;7	8;7;7	3;3;3		30.4405	27.9835	29.3315		27.7592	27.7983	28.248		Student's	0.144571	0.263926	0.401463		+
RARS	RARS	Arginine--tRNA ligase, cytoplasmic	Arginine--tRNA ligase, cytoplasmic	P54136	P54136	11	11	11		25.5361	26.1077	26.4127		26.6536	25.9277	25.7575		Student's	0.814802	0.876192	1.0674		+
RAVER1	RAVER1	Ribonucleoprotein PTB-binding 1	Ribonucleoprotein PTB-binding 1	Q8IY67	Q8IY67	7	7	7		25.3292	27.1208	25.6685		24.6754	24.9617	24.8644		Welch's	0.156601	0.279968	0.433562		+	+	+
RBBP4	RBBP4	Histone-binding protein RBBP4	Histone-binding protein RBBP4	Q09028	Q09028	14	14	7		29.9747	30.0485	29.5945		30.4998	30.2984	30.7607		Student's	0.0290214	0.0890229	1.56604		+
RBBP5	RBBP5	Retinoblastoma-binding protein 5	Retinoblastoma-binding protein 5	Q15291	Q15291	3	3	3		22.7431	22.7433	23.4441		19.659	20.9883	20.7984		Student's	0.00634873	0.0293948	0.177401	+
RBBP6	RBBP6	E3 ubiquitin-protein ligase RBBP6	E3 ubiquitin-protein ligase RBBP6	Q7Z6E9	Q7Z6E9	2	2	2		23.8449	23.8708	23.1604		22.4983	22.6978	22.1755		Student's	0.0136645	0.0505325	0.444987
RBBP7	RBBP7	Histone-binding protein RBBP7	Histone-binding protein RBBP7	Q16576	Q16576	12	5	5		25.6401	27.4132	26.6292		27.1338	27.3128	27.8782		Student's	0.190812	0.319274	1.84132		+
RBFOX2	RBFOX2;RBFOX1;RBFOX3	RNA binding protein fox-1 homolog 2	RNA binding protein fox-1 homolog 2;RNA binding protein fox-1 homolog 1;RNA binding protein fox-1 homolog 3	O43251	O43251;Q9NWB1;A6NFN3	3;3;2	3;3;2	3;3;2		23.2424	22.9465	23.0851		23.8481	23.3982	22.8472		Student's	0.416565	0.545833	1.20846
RBM10	RBM10	RNA-binding protein 10	RNA-binding protein 10	P98175	P98175	8	8	8		25.3179	26.0355	24.7636		25.9768	25.6085	26.3402		Student's	0.228562	0.362399	1.51871		+
RBM12B	RBM12B	RNA-binding protein 12B	RNA-binding protein 12B	Q8IXT5	Q8IXT5	7	7	7		24.1134	24.0754	24.5566		24.7661	24.1565	24.1782		Student's	0.663266	0.760093	1.0856
RBM14	RBM14	RNA-binding protein 14	RNA-binding protein 14	Q96PK6	Q96PK6;A0A0A0MSL8	25;8	25;8	25;8		30.4514	31.0068	30.9938		30.3684	30.635	30.1971		Student's	0.134682	0.251948	0.748887		+
RBM15	RBM15	Putative RNA-binding protein 15	Putative RNA-binding protein 15	Q96T37	Q96T37	14	14	14		26.6799	26.9019	27.0034		26.7155	26.8349	26.1068		Student's	0.275114	0.413869	0.807011		+
RBM17	RBM17	Splicing factor 45	Splicing factor 45	Q96I25	Q96I25	9	9	9		27.4026	27.1608	26.3168		27.6165	27.261	27.6855		Student's	0.18868	0.318288	1.47521		+
RBM19	RBM19	Probable RNA-binding protein 19	Probable RNA-binding protein 19	Q9Y4C8	Q9Y4C8	11	11	11		25.3554	27.1997	24.9492		24.7239	24.8913	24.8601		Welch's	0.281852	0.420708	0.496654		+
RBM22	RBM22	Pre-mRNA-splicing factor RBM22	Pre-mRNA-splicing factor RBM22	Q9NW64	Q9NW64	6	6	6		25.7084	26.4188	25.4196		25.5245	25.4117	26.0192		Student's	0.604011	0.711547	0.872297
RBM25	RBM25	RNA-binding protein 25	RNA-binding protein 25	P49756	P49756	20	20	20		28.6079	28.6844	28.0508		28.8391	28.9804	29.3975		Student's	0.0747002	0.165394	1.54178		+
RBM26	RBM26	RNA-binding protein 26	RNA-binding protein 26	Q5T8P6	Q5T8P6	4	3	3		23.9367	23.3079	23.6058		23.8217	23.5421	22.8053		Student's	0.555393	0.671287	0.854333
RBM27	RBM27	RNA-binding protein 27	RNA-binding protein 27	Q9P2N5	Q9P2N5	7	7	6		26.093	25.6327	26.0897		26.2243	26.6991	26.5399		Student's	0.0567342	0.137612	1.46338
RBM28	RBM28	RNA-binding protein 28	RNA-binding protein 28	Q9NW13	Q9NW13	25	25	25		28.9153	28.9898	28.5075		28.4255	28.6768	28.3463		Student's	0.148754	0.270703	0.800332		+
RBM3	RBM3	RNA-binding protein 3	RNA-binding protein 3	P98179	P98179	6	6	6		24.5089	26.8165	22.8833		19.659	20.9883	20.7984		Student's	0.0248139	0.0790657	0.0523984		+
RBM34	RBM34	RNA-binding protein 34	RNA-binding protein 34	P42696	P42696	14	14	14		27.31	27.5395	27.5302		28.1001	27.9752	27.3262		Student's	0.24685	0.384063	1.26627		+
RBM39	RBM39	RNA-binding protein 39	RNA-binding protein 39	Q14498	Q14498;Q86U06	8;1	8;1	8;1		27.1267	26.7912	26.7313		27.0592	27.7983	27.7879		Student's	0.0720014	0.160862	1.58602		+
RBM4	RBM4;RBM4B	RNA-binding protein 4	RNA-binding protein 4;RNA-binding protein 4B	Q9BWF3	Q9BWF3;Q9BQ04	11;8	11;8	11;8		26.5304	26.509	26.4074		26.8319	26.504	26.9341		Student's	0.112248	0.219042	1.20949		+
RBM42	RBM42	RNA-binding protein 42	RNA-binding protein 42	Q9BTD8	Q9BTD8	4	4	4		24.6664	25.6978	24.1061		24.3323	24.149	24.0699		Student's	0.247304	0.384423	0.641865		+
RBM45	RBM45	RNA-binding protein 45	RNA-binding protein 45	Q8IUH3	Q8IUH3	2	2	2		23.7354	22.4454	22.3501		22.6048	22.7525	22.6048		Welch's	0.713236	0.800363	0.876828
RBM5	RBM5	RNA-binding protein 5	RNA-binding protein 5	P52756	P52756	2	2	2		21.2278	20.7018	21.161		23.9161	23.7343	23.8077		Student's	8.77033e-05	0.00247309	6.91233	+
RBM7	RBM7	RNA-binding protein 7	RNA-binding protein 7	Q9Y580	Q9Y580;I3L521	4;3	4;3	4;3		26.566	26.878	26.9058		25.7577	25.8485	25.8985		Student's	0.00123678	0.00988847	0.518205
RBM8A	RBM8A	RNA-binding protein 8A	RNA-binding protein 8A	Q9Y5S9	Q9Y5S9	6	6	6		28.8673	29.3923	28.9766		29.6818	29.8042	30.3844		Student's	0.031069	0.0919627	1.8379		+
RBMX	RBMX	RNA-binding motif protein, X chromosome	RNA-binding motif protein, X chromosome;RNA-binding motif protein, X chromosome, N-terminally processed	P38159	P38159;O75526	22;4	22;4	6;1		31.971	31.8569	31.8941		31.7957	31.024	31.0222		Welch's	0.13314	0.250744	0.647661		+
RBMXL1	RBMXL1	RNA binding motif protein, X-linked-like-1	RNA binding motif protein, X-linked-like-1	Q96E39	Q96E39;Q8IZ40;Q8N7X1	19;1;1	3;0;0	3;0;0		24.7362	24.8249	24.5033		23.749	22.6976	23.4189		Student's	0.0125688	0.0474921	0.379024	+
RCC1	RCC1	Regulator of chromosome condensation	Regulator of chromosome condensation	P18754	P18754	9	9	9		27.0714	27.4698	26.5856		27.3836	27.4032	26.9754		Student's	0.507342	0.629439	1.15812		+
RCC2	RCC2	Protein RCC2	Protein RCC2	Q9P258	Q9P258	14	14	14		27.4204	27.5395	27.42		27.6551	27.142	27.0926		Student's	0.425048	0.549856	0.892905		+
RCL1	RCL1	RNA 3-terminal phosphate cyclase-like protein	RNA 3-terminal phosphate cyclase-like protein	Q9Y2P8	Q9Y2P8	9	9	9		26.7436	27.2654	26.6715		26.9806	26.7624	25.2775		Student's	0.38425	0.515217	0.681443
RCOR1	RCOR1;RCOR3	REST corepressor 1	REST corepressor 1;REST corepressor 3	Q9UKL0	Q9UKL0;Q9P2K3	2;1	2;1	2;1		23.7691	23.6317	24.8407		23.6626	24.4097	23.7528		Student's	0.77252	0.844397	0.908246
RDX	RDX	Radixin	Radixin	P35241	P35241	24	12	12		26.5386	27.1208	27.4112		26.691	26.5099	26.8028		Student's	0.258765	0.395602	0.781538		+	+	+
RECQL	RECQL	ATP-dependent DNA helicase Q1	ATP-dependent DNA helicase Q1	P46063	P46063	9	9	9		23.9268	25.5183	25.1995		25.5732	24.1187	24.9971		Student's	0.982806	0.98738	1.01029
REXO4	REXO4	RNA exonuclease 4	RNA exonuclease 4	Q9GZR2	Q9GZR2	7	7	7		26.0107	25.6978	26.0534		25.9727	25.9409	25.7338		Student's	0.7913	0.859481	0.973907		+
RFC1	RFC1	Replication factor C subunit 1	Replication factor C subunit 1	P35251	P35251	10	10	10		25.1316	24.6798	22.7693		26.3558	26.2645	25.47		Student's	0.0772764	0.169361	3.57157		+
RFC2	RFC2	Replication factor C subunit 2	Replication factor C subunit 2	P35250	P35250	6	6	6		25.9677	25.3345	25.5722		26.95	27.1515	27.1388		Student's	0.00175098	0.0121933	2.74209	+
RFC3	RFC3	Replication factor C subunit 3	Replication factor C subunit 3	P40938	P40938	11	11	11		25.768	25.7033	26.1596		26.8541	26.5776	27.0737		Student's	0.0090587	0.0379718	1.94287
RFC4	RFC4	Replication factor C subunit 4	Replication factor C subunit 4	P35249	P35249	13	13	13		23.4189	23.4285	22.7332		28.3209	27.6847	28.3183		Student's	9.57319e-05	0.00258327	30.158	+
RFC5	RFC5	Replication factor C subunit 5	Replication factor C subunit 5	P40937	P40937	7	7	7		25.0698	25.2537	24.6018		26.0947	26.0981	26.075		Welch's	0.0288826	0.0887547	2.1647
RGPD3	RGPD3;RGPD4	RanBP2-like and GRIP domain-containing protein 3	RanBP2-like and GRIP domain-containing protein 3;RanBP2-like and GRIP domain-containing protein 4	A6NKT7	A6NKT7;Q7Z3J3	19;17	1;1	1;1		25.5164	25.5493	25.2648		25.4338	26.6991	26.484		Student's	0.130207	0.246565	1.69597
RHOA	RHOA;RHOC	Transforming protein RhoA	Transforming protein RhoA;Rho-related GTP-binding protein RhoC	P61586	P61586;P08134;U3KQV3;P62745	7;5;2;1	7;5;2;1	7;5;2;1		28.2867	27.2282	27.8763		26.7514	27.5106	27.5134		Student's	0.248419	0.385782	0.688442		+	+	+
RHOG	RHOG	Rho-related GTP-binding protein RhoG	Rho-related GTP-binding protein RhoG	P84095	P84095	2	1	1		24.231	25.3309	25.9413		23.3057	23.576	23.7987		Student's	0.0365877	0.10241	0.328139		+
RIF1	RIF1	Telomere-associated protein RIF1	Telomere-associated protein RIF1	Q5UIP0	Q5UIP0	18	18	18		23.241	25.8742	23.4441		27.4941	27.3043	27.0449		Welch's	0.0640973	0.147978	8.54261
RING1	RING1	E3 ubiquitin-protein ligase RING1	E3 ubiquitin-protein ligase RING1	Q06587	Q06587	6	6	5		25.1742	25.6123	25.2488		26.0437	26.1137	26.6959		Student's	0.0190805	0.0653542	1.91763
RNASE7	RNASE7	Ribonuclease 7	Ribonuclease 7	Q9H1E1	Q9H1E1	3	3	3		25.2637	25.2193	26.479		19.659	20.9883	20.7984		Student's	0.000905464	0.00834336	0.0277359	+
RNF2	RNF2	E3 ubiquitin-protein ligase RING2	E3 ubiquitin-protein ligase RING2	Q99496	Q99496	3	2	2		21.2278	20.7018	21.161		23.692	23.3982	27.7995		Welch's	0.107552	0.212519	15.2742
RNF20	RNF20	E3 ubiquitin-protein ligase BRE1A	E3 ubiquitin-protein ligase BRE1A	Q5VTR2	Q5VTR2	4	3	3		22.9952	22.9261	23.0851		24.0509	24.1263	24.7469		Student's	0.00440223	0.0222952	2.47242	+
RNF40	RNF40	E3 ubiquitin-protein ligase BRE1B	E3 ubiquitin-protein ligase BRE1B	O75150	O75150	6	6	5		21.2278	20.7018	21.161		23.989	24.9617	23.3712		Student's	0.00332226	0.0184959	8.43908	+
RNH1	RNH1	Ribonuclease inhibitor	Ribonuclease inhibitor	P13489	P13489	6	6	6		25.2872	25.9479	25.4052		25.2764	25.1542	25.36		Student's	0.252604	0.390902	0.821762		+
RNPS1	RNPS1	RNA-binding protein with serine-rich domain 1	RNA-binding protein with serine-rich domain 1	Q15287	Q15287	5	5	5		24.8191	25.5737	24.9788		25.0243	24.8222	26.9855		Student's	0.539828	0.658857	1.40135
ROCK1	ROCK1	Rho-associated protein kinase 1	Rho-associated protein kinase 1	Q13464	Q13464	9	9	9		25.1142	25.3801	23.9447		19.659	20.9883	20.7984		Student's	0.00202198	0.0135874	0.0496833	+	+	+	+
RPA1	RPA1	Replication protein A 70 kDa DNA-binding subunit	Replication protein A 70 kDa DNA-binding subunit;Replication protein A 70 kDa DNA-binding subunit, N-terminally processed	P27694	P27694	6	6	6		24.3546	24.0224	23.6803		25.9707	26.4588	24.5721		Student's	0.0510503	0.128706	3.13419		+
RPA2	RPA2	Replication protein A 32 kDa subunit	Replication protein A 32 kDa subunit	P15927	P15927	2	2	2		21.2278	20.7018	21.161		24.6252	24.5243	26.337		Student's	0.00249305	0.0153768	17.5329	+	+
RPF1	RPF1	Ribosome production factor 1	Ribosome production factor 1	Q9H9Y2	Q9H9Y2	5	5	5		25.7399	25.7305	24.8027		26.3085	25.9818	25.6728		Student's	0.193648	0.321878	1.47768		+
RPF2	RPF2	Ribosome production factor 2 homolog	Ribosome production factor 2 homolog	Q9H7B2	Q9H7B2	14	14	14		28.6501	28.6503	28.4992		28.8559	28.9144	28.8135		Student's	0.0109055	0.0428143	1.19863		+
RPL10	RPL10;RPL10L	60S ribosomal protein L10	60S ribosomal protein L10;60S ribosomal protein L10-like	P27635	P27635;Q96L21	7;4	7;4	7;4		27.4726	27.5914	27.7065		27.8892	27.3296	27.0056		Student's	0.532444	0.653427	0.881456		+
RPL10A	RPL10A	60S ribosomal protein L10a	60S ribosomal protein L10a	P62906	P62906	10	10	10		29.746	29.7698	29.421		30.0266	29.999	29.8891		Student's	0.0532929	0.132749	1.2535		+
RPL11	RPL11	60S ribosomal protein L11	60S ribosomal protein L11	P62913	P62913	10	10	10		31.5518	31.2972	31.5965		31.0468	30.9291	30.8053		Student's	0.00887056	0.0374479	0.680769
RPL12	RPL12	60S ribosomal protein L12	60S ribosomal protein L12	P30050	P30050	8	8	8		29.4506	29.7299	29.4123		29.7084	29.8057	29.4996		Student's	0.356763	0.489769	1.10213		+
RPL13	RPL13	60S ribosomal protein L13	60S ribosomal protein L13	P26373	P26373	10	10	10		29.6068	29.5711	29.73		29.7161	29.8725	29.4317		Student's	0.799034	0.864619	1.02631
RPL13A	RPL13A	60S ribosomal protein L13a	60S ribosomal protein L13a	P40429	P40429;Q6NVV1	7;2	7;2	7;2		26.9782	26.5611	26.6551		27.3449	27.4032	26.8809		Student's	0.0830403	0.178371	1.39298		+
RPL14	RPL14	60S ribosomal protein L14	60S ribosomal protein L14	P50914	P50914	6	6	6		29.1175	28.9173	28.8722		29.5221	29.4645	29.1043		Student's	0.0590836	0.140936	1.31464		+
RPL15	RPL15	60S ribosomal protein L15	60S ribosomal protein L15	P61313	P61313	10	10	10		28.5564	28.9871	28.7104		28.9501	28.6932	28.3021		Student's	0.673471	0.768727	0.931183		+
RPL17	RPL17	60S ribosomal protein L17	60S ribosomal protein L17	P18621	P18621	6	6	6		29.5492	29.3294	29.7577		29.3605	29.6952	29.8014		Student's	0.705767	0.79479	1.05235		+
RPL18	RPL18	60S ribosomal protein L18	60S ribosomal protein L18	Q07020	Q07020	5	5	5		29.4042	29.4287	29.0656		29.3878	29.602	29.3346		Student's	0.376638	0.510561	1.10339		+
RPL18A	RPL18A	60S ribosomal protein L18a	60S ribosomal protein L18a	Q02543	Q02543	10	10	10		28.2867	28.7471	28.5279		28.6974	28.7127	27.7466		Student's	0.716378	0.802845	0.910677
RPL19	RPL19	60S ribosomal protein L19	60S ribosomal protein L19	P84098	P84098	7	7	7		27.6032	28.1304	28.0565		28.1371	28.5084	28.416		Student's	0.100278	0.204451	1.34147		+
RPL22	RPL22	60S ribosomal protein L22	60S ribosomal protein L22	P35268	P35268	3	3	3		29.0787	29.064	29.0822		28.234	28.581	28.2732		Welch's	0.0226747	0.0737462	0.610363		+
RPL23	RPL23	60S ribosomal protein L23	60S ribosomal protein L23	P62829	P62829	9	9	9		32.7989	32.3799	32.6256		31.8987	31.9238	31.7652		Student's	0.0048814	0.0240285	0.599175		+
RPL23A	RPL23A	60S ribosomal protein L23a	60S ribosomal protein L23a	P62750	P62750	10	10	10		31.7459	32.4194	32.7148		31.5777	32.0902	31.8743		Student's	0.239421	0.375891	0.73411		+
RPL24	RPL24	60S ribosomal protein L24	60S ribosomal protein L24	P83731	P83731	8	8	8		29.1284	29.1023	29.5829		29.0962	29.291	29.224		Student's	0.705722	0.79479	0.954345		+
RPL26	RPL26	60S ribosomal protein L26	60S ribosomal protein L26	P61254	P61254;J3QQQ9	8;7	8;7	3;2		30.5561	29.9074	30.5292		30.039	30.2876	30.3144		Student's	0.636083	0.734793	0.921951		+
RPL26L1	RPL26L1	60S ribosomal protein L26-like 1	60S ribosomal protein L26-like 1	Q9UNX3	Q9UNX3	6	1	1		25.2318	25.0727	25.7812		24.0357	24.6033	24.1712		Student's	0.0164363	0.0579297	0.469174
RPL27	RPL27	60S ribosomal protein L27	60S ribosomal protein L27	P61353	P61353	5	5	5		29.5633	29.7364	29.3129		29.9888	29.7672	29.2688		Student's	0.605961	0.712871	1.09995		+
RPL27A	RPL27A	60S ribosomal protein L27a	60S ribosomal protein L27a	P46776	P46776	7	7	7		29.5653	30.2966	30.7845		29.5586	29.7827	29.772		Student's	0.230589	0.364343	0.701726		+
RPL28	RPL28	60S ribosomal protein L28	60S ribosomal protein L28	P46779	P46779	6	6	6		28.1651	27.6624	27.7491		28.1686	28.0123	27.0449		Student's	0.775995	0.847656	0.922145		+
RPL29	RPL29	60S ribosomal protein L29	60S ribosomal protein L29	P47914	P47914	2	2	2		25.9084	25.4542	26.1381		26.1583	26.8467	27.0056		Student's	0.0635816	0.147192	1.78588		+
RPL3	RPL3	60S ribosomal protein L3	60S ribosomal protein L3	P39023	P39023;Q92901	17;2	17;2	17;2		29.8016	29.8039	29.5256		29.8831	29.9169	29.1529		Student's	0.834087	0.888082	0.959661
RPL30	RPL30	60S ribosomal protein L30	60S ribosomal protein L30	P62888	P62888	8	8	8		31.2296	31.5199	31.807		30.9113	31.7516	30.5762		Student's	0.320196	0.456709	0.737561
RPL31	RPL31	60S ribosomal protein L31	60S ribosomal protein L31	P62899	P62899	8	8	8		31.4248	30.6833	31.4986		30.9181	31.024	31.4733		Student's	0.847482	0.896363	0.956738		+
RPL32	RPL32	60S ribosomal protein L32	60S ribosomal protein L32	P62910	P62910	7	7	7		28.7417	28.6434	28.6259		28.8807	28.7288	28.5251		Student's	0.724722	0.80957	1.029		+
RPL34	RPL34	60S ribosomal protein L34	60S ribosomal protein L34	P49207	P49207	5	5	5		28.1756	28.1353	27.291		28.2383	27.9481	27.3578		Student's	0.962755	0.971921	0.986738
RPL35	RPL35	60S ribosomal protein L35	60S ribosomal protein L35	P42766	P42766	8	8	8		32.5141	32.2158	32.5133		32.2395	32.1905	32.2546		Student's	0.13956	0.258051	0.878921		+
RPL35A	RPL35A	60S ribosomal protein L35a	60S ribosomal protein L35a	P18077	P18077	5	5	5		28.0029	28.0745	27.7421		28.3876	27.9535	26.9446		Student's	0.706151	0.79479	0.883978
RPL36	RPL36	60S ribosomal protein L36	60S ribosomal protein L36	Q9Y3U8	Q9Y3U8	4	4	4		27.0256	27.7168	27.4288		28.0718	27.7861	28.1148		Student's	0.0561744	0.136446	1.51626		+
RPL36A-HNRNPH2	RPL36A-HNRNPH2;RPL36A	60S ribosomal protein L36a	60S ribosomal protein L36a	H7BZ11	H7BZ11;P83881	5;5	5;5	2;2		29.6165	29.0922	29.7		28.7251	28.7127	28.2136		Student's	0.0224171	0.0733225	0.528848
RPL37A	RPL37A	60S ribosomal protein L37a	60S ribosomal protein L37a	P61513	P61513;A6NKH3	6;1	6;1	6;1		30.0823	29.684	30.5091		29.2333	28.8483	28.4008		Student's	0.0202197	0.0679365	0.416299		+
RPL38	RPL38	60S ribosomal protein L38	60S ribosomal protein L38	P63173	P63173	6	6	6		32.0699	32.2735	32.6164		31.9124	31.9825	32.4699		Student's	0.449762	0.572816	0.871556		+
RPL4	RPL4	60S ribosomal protein L4	60S ribosomal protein L4	P36578	P36578	17	17	17		29.1037	29.6015	29.3105		29.7645	29.9309	29.8188		Student's	0.0306119	0.0913885	1.41369		+
RPL5	RPL5	60S ribosomal protein L5	60S ribosomal protein L5	P46777	P46777	7	7	7		28.5962	28.7079	28.2315		28.8862	28.5985	28.6266		Student's	0.323283	0.459136	1.14229		+
RPL6	RPL6	60S ribosomal protein L6	60S ribosomal protein L6	Q02878	Q02878	15	15	15		29.7566	30.2071	29.9011		30.4542	30.6002	30.1747		Student's	0.0671027	0.1539	1.37059		+
RPL7	RPL7	60S ribosomal protein L7	60S ribosomal protein L7	P18124	P18124	14	14	14		30.1373	29.8551	29.7456		30.1798	30.1624	29.6559		Student's	0.69783	0.788564	1.06192		+
RPL7A	RPL7A	60S ribosomal protein L7a	60S ribosomal protein L7a	P62424	P62424	15	15	15		29.4806	29.7682	29.7035		30.1573	29.9585	29.7035		Student's	0.140646	0.259503	1.22175		+
RPL7L1	RPL7L1	60S ribosomal protein L7-like 1	60S ribosomal protein L7-like 1	Q6DKI1	Q6DKI1	11	11	11		27.6493	28.1985	28.0394		28.4367	28.2749	27.7879		Student's	0.46701	0.589136	1.15198		+
RPL8	RPL8	60S ribosomal protein L8	60S ribosomal protein L8	P62917	P62917	10	10	10		29.3283	29.171	28.8465		29.0915	29.1162	28.5598		Student's	0.449747	0.572816	0.874922		+
RPL9	RPL9	60S ribosomal protein L9	60S ribosomal protein L9	P32969	P32969	13	13	13		32.3225	32.9806	33.4548		32.1355	31.8988	31.9428		Student's	0.0510346	0.128706	0.525992		+
RPLP0	RPLP0;RPLP0P6	60S acidic ribosomal protein P0	60S acidic ribosomal protein P0;60S acidic ribosomal protein P0-like	P05388	P05388;Q8NHW5	9;7	9;7	9;7		28.277	27.4856	27.9989		28.1187	27.926	28.1873		Student's	0.556263	0.671794	1.11486		+
RPLP1	RPLP1	60S acidic ribosomal protein P1	60S acidic ribosomal protein P1	P05386	P05386	2	2	2		26.8526	26.3028	26.6354		26.4934	26.5776	27.1569		Student's	0.608784	0.714434	1.10627
RPLP2	RPLP2	60S acidic ribosomal protein P2	60S acidic ribosomal protein P2	P05387	P05387	5	5	5		28.1808	28.0536	28.4052		28.937	28.703	29.4707		Student's	0.0298308	0.0904839	1.76993		+
RPN1	RPN1	Dolichyl-diphosphooligosaccharide--protein glycosyltransferase subunit 1	Dolichyl-diphosphooligosaccharide--protein glycosyltransferase subunit 1	P04843	P04843	12	12	12		24.9025	25.3487	24.4336		26.3307	24.9998	24.5125		Student's	0.557616	0.672019	1.30681		+
RPN2	RPN2	Dolichyl-diphosphooligosaccharide--protein glycosyltransferase subunit 2	Dolichyl-diphosphooligosaccharide--protein glycosyltransferase subunit 2	P04844	P04844	5	5	5		24.7075	24.2769	25.398		24.4054	24.453	24.2528		Student's	0.270965	0.409769	0.745486
RPP30	RPP30	Ribonuclease P protein subunit p30	Ribonuclease P protein subunit p30	P78346	P78346	3	3	3		24.9766	24.2465	24.6144		23.8217	24.4222	24.3175		Student's	0.204069	0.333738	0.744652
RPRD1B	RPRD1B	Regulation of nuclear pre-mRNA domain-containing protein 1B	Regulation of nuclear pre-mRNA domain-containing protein 1B	Q9NQG5	Q9NQG5	6	6	5		25.9556	26.0355	25.9086		26.4314	25.7423	26.607		Welch's	0.381651	0.51308	1.22572		+
RPRD2	RPRD2	Regulation of nuclear pre-mRNA domain-containing protein 2	Regulation of nuclear pre-mRNA domain-containing protein 2	Q5VT52	Q5VT52	9	9	9		23.8966	25.1681	23.6185		26.2546	25.6809	25.9529		Student's	0.0263886	0.0826079	3.32884
RPS10	RPS10;RPS10-NUDT3;RPS10P5	40S ribosomal protein S10	40S ribosomal protein S10;Putative 40S ribosomal protein S10-like	P46783	P46783;S4R435;Q9NQ39	10;8;5	10;8;5	10;8;5		31.0619	31.1505	31.8111		31.0713	30.4716	31.2053		Student's	0.263071	0.400992	0.744776		+
RPS11	RPS11	40S ribosomal protein S11	40S ribosomal protein S11	P62280	P62280	11	11	11		31.7635	31.2646	31.8748		30.7468	30.6263	30.3941		Student's	0.00817034	0.0357219	0.484573	+	+
RPS12	RPS12	40S ribosomal protein S12	40S ribosomal protein S12	P25398	P25398	6	6	6		27.0372	27.3193	26.7039		27.705	27.6913	28.2898		Student's	0.0300592	0.0905972	1.83431
RPS13	RPS13	40S ribosomal protein S13	40S ribosomal protein S13	P62277	P62277	6	6	6		30.2414	29.5233	30.2427		29.5169	29.8417	30.3647		Student's	0.796739	0.863759	0.936456
RPS14	RPS14	40S ribosomal protein S14	40S ribosomal protein S14	P62263	P62263	10	10	10		32.3721	32.6102	33.196		32.3592	32.2452	32.1366		Student's	0.131313	0.248115	0.717423		+
RPS15	RPS15	40S ribosomal protein S15	40S ribosomal protein S15	P62841	P62841	5	5	5		23.8966	24.9331	25.2924		25.7786	27.6038	27.4993		Student's	0.0359098	0.101106	4.76733		+
RPS15A	RPS15A	40S ribosomal protein S15a	40S ribosomal protein S15a	P62244	P62244;H3BN98	9;6	9;6	9;6		32.5115	31.978	32.7698		31.7883	31.6949	31.412		Student's	0.038362	0.106342	0.579121		+
RPS16	RPS16	40S ribosomal protein S16	40S ribosomal protein S16	P62249	P62249	13	13	13		30.2908	30.23	30.6625		29.8128	29.6125	29.9949		Student's	0.0281309	0.0872209	0.6654		+
RPS17	RPS17	40S ribosomal protein S17	40S ribosomal protein S17	P08708	P08708;H3BNC9	11;2	11;2	11;2		30.6909	29.8432	30.9045		30.3386	30.6177	31.4072		Student's	0.535629	0.656516	1.23821		+
RPS18	RPS18	40S ribosomal protein S18	40S ribosomal protein S18	P62269	P62269	17	17	17		31.4303	31.5694	32.6575		31.5254	31.1376	32.3334		Student's	0.69578	0.787942	0.858389
RPS19	RPS19	40S ribosomal protein S19	40S ribosomal protein S19	P39019	P39019	13	13	13		31.3157	31.9647	32.9711		31.4895	31.3144	32.3231		Student's	0.54899	0.665805	0.771216
RPS19BP1	RPS19BP1	Active regulator of SIRT1	Active regulator of SIRT1	Q86WX3	Q86WX3	3	3	3		27.31	28.381	26.9058		25.9545	25.7322	26.2256		Student's	0.0279117	0.0866971	0.338799		+
RPS2	RPS2	40S ribosomal protein S2	40S ribosomal protein S2	P15880	P15880	11	11	11		29.3093	29.0615	29.3992		28.9344	29.15	29.2835		Student's	0.402684	0.532901	0.911293
RPS20	RPS20	40S ribosomal protein S20	40S ribosomal protein S20	P60866	P60866	4	4	4		30.3847	31.2314	31.6791		30.5265	30.232	30.6266		Student's	0.184519	0.313812	0.643175
RPS23	RPS23	40S ribosomal protein S23	40S ribosomal protein S23	P62266	P62266	7	7	7		30.6817	30.607	30.9573		29.7954	30.2433	29.2646		Student's	0.0315137	0.0927159	0.506673		+
RPS24	RPS24	40S ribosomal protein S24	40S ribosomal protein S24	P62847	P62847	7	7	7		29.9956	30.1601	30.5782		29.6092	29.7115	29.7764		Student's	0.0388033	0.106709	0.685083		+
RPS25	RPS25	40S ribosomal protein S25	40S ribosomal protein S25	P62851	P62851	8	8	8		31.4897	31.5914	31.9905		31.2043	30.95	32.2546		Student's	0.632594	0.732231	0.858014		+
RPS26	RPS26;RPS26P11	40S ribosomal protein S26	40S ribosomal protein S26;Putative 40S ribosomal protein S26-like 1	P62854	P62854;Q5JNZ5	4;3	4;3	4;3		31.2547	30.5446	31.2261		30.4726	30.3411	30.1055		Student's	0.051604	0.129724	0.614662		+
RPS27	RPS27	40S ribosomal protein S27	40S ribosomal protein S27	P42677	P42677	5	5	3		33.8706	33.0509	33.3029		32.7549	32.4107	32.2356		Student's	0.0303344	0.0911088	0.520841		+
RPS27A	RPS27A	Ubiquitin-40S ribosomal protein S27a	Ubiquitin-40S ribosomal protein S27a;Ubiquitin;40S ribosomal protein S27a	P62979	P62979	7	2	2		25.4997	24.6911	24.51		25.1035	23.8027	24.5932		Student's	0.455811	0.578813	0.757599
RPS27L	RPS27L	40S ribosomal protein S27-like	40S ribosomal protein S27-like	Q71UM5	Q71UM5	4	2	2		29.1499	28.5427	29.3476		28.897	28.6125	28.0819		Student's	0.228693	0.362399	0.715531
RPS28	RPS28	40S ribosomal protein S28	40S ribosomal protein S28	P62857	P62857	3	3	3		28.0722	27.3542	28.4315		26.1386	27.8693	27.6347		Student's	0.304736	0.441773	0.599404
RPS29	RPS29	40S ribosomal protein S29	40S ribosomal protein S29	P62273	P62273	4	4	4		28.6234	29.2947	30.2669		26.8759	28.3137	29.1369		Student's	0.189646	0.318288	0.410042
RPS3	RPS3	40S ribosomal protein S3	40S ribosomal protein S3	P23396	P23396	18	18	18		31.6065	32.5271	33.2505		31.5076	31.2086	31.2219		Student's	0.0772063	0.169361	0.451043
RPS3A	RPS3A	40S ribosomal protein S3a	40S ribosomal protein S3a	P61247	P61247	15	15	15		30.5255	30.3393	31.2076		30.4998	30.8124	31.0838		Student's	0.747948	0.824844	1.07763
RPS4X	RPS4X	40S ribosomal protein S4, X isoform	40S ribosomal protein S4, X isoform	P62701	P62701	19	19	8		32.1591	31.8569	32.5837		31.6608	31.6699	32.0209		Student's	0.16053	0.284637	0.749503		+
RPS4Y1	RPS4Y1	40S ribosomal protein S4, Y isoform 1	40S ribosomal protein S4, Y isoform 1	P22090	P22090	11	2	1		21.7834	22.2954	23.4583		19.659	20.9883	20.7984		Student's	0.0348073	0.0989146	0.244778
RPS5	RPS5	40S ribosomal protein S5	40S ribosomal protein S5;40S ribosomal protein S5, N-terminally processed	P46782	P46782	14	14	14		31.5819	31.7362	32.0294		31.3109	30.9975	31.8567		Student's	0.236462	0.372599	0.760927
RPS6	RPS6	40S ribosomal protein S6	40S ribosomal protein S6	P62753	P62753	9	9	9		30.2414	30.2526	30.8337		29.8128	30.3515	29.6299		Student's	0.15476	0.278406	0.701671		+
RPS7	RPS7	40S ribosomal protein S7	40S ribosomal protein S7	P62081	P62081	14	14	14		34.0248	34.3662	34.7603		33.8477	33.8766	33.4308		Student's	0.060576	0.142527	0.630524		+
RPS8	RPS8	40S ribosomal protein S8	40S ribosomal protein S8	P62241	P62241	12	12	12		29.4419	29.8771	29.9011		29.8271	30.0383	29.549		Student's	0.768582	0.843292	1.04594		+
RPS9	RPS9	40S ribosomal protein S9	40S ribosomal protein S9	P46781	P46781	15	15	15		30.1903	29.9272	30.2669		30.0634	29.9027	29.9692		Student's	0.255621	0.392627	0.901435
RPSA	RPSA;RPSAP58	40S ribosomal protein SA	40S ribosomal protein SA	P08865	P08865;A6NE09	5;4	5;4	5;4		25.4346	24.9519	25.5527		26.3986	26.0237	25.9794		Student's	0.022394	0.0733225	1.76638
RQCD1	RQCD1	Cell differentiation protein RCD1 homolog	Cell differentiation protein RCD1 homolog	Q92600	Q92600	6	6	6		23.6774	24.3357	24.5954		19.659	20.9883	20.7984		Student's	0.00170113	0.0119912	0.0758371	+	+
RRBP1	RRBP1	Ribosome-binding protein 1	Ribosome-binding protein 1	Q9P2E9	Q9P2E9;Q8N4C6	27;1	27;1	27;1		28.1913	27.4619	27.6847		27.7943	28.1328	27.9528		Student's	0.488242	0.611453	1.1334		+
RRP1	RRP1	Ribosomal RNA processing protein 1 homolog A	Ribosomal RNA processing protein 1 homolog A	P56182	P56182	14	14	14		27.7085	27.5694	27.0612		27.5701	27.7552	28.1333		Student's	0.220493	0.352584	1.29517		+
RRP12	RRP12	RRP12-like protein	RRP12-like protein	Q5JTH9	Q5JTH9	24	24	24		29.5184	29.7088	29.2964		29.6435	29.5702	29.1978		Student's	0.847574	0.896363	0.974424		+
RRP15	RRP15	RRP15-like protein	RRP15-like protein	Q9Y3B9	Q9Y3B9	9	9	9		27.281	27.5089	27.0152		27.3605	27.261	28.174		Student's	0.363854	0.496347	1.25711
RRP1B	RRP1B	Ribosomal RNA processing protein 1 homolog B	Ribosomal RNA processing protein 1 homolog B	Q14684	Q14684	21	21	21		28.4519	28.6364	28.1858		27.623	27.3709	27.4414		Student's	0.00329221	0.0184599	0.518969
RRP36	RRP36	Ribosomal RNA processing protein 36 homolog	Ribosomal RNA processing protein 36 homolog	Q96EU6	Q96EU6;Q9H160	7;1	7;1	7;1		26.7991	26.4054	26.4074		26.1795	24.8823	26.2922		Student's	0.185218	0.314215	0.593511
RRP7A	RRP7A	Ribosomal RNA-processing protein 7 homolog A	Ribosomal RNA-processing protein 7 homolog A	Q9Y3A4	Q9Y3A4;Q9NSQ0	7;3	7;3	7;3		26.4214	27.048	26.393		26.5074	26.3126	25.8878		Student's	0.243188	0.380422	0.765871		+
RRP8	RRP8	Ribosomal RNA-processing protein 8	Ribosomal RNA-processing protein 8	O43159	O43159	2	2	2		23.1525	23.3311	24.33		24.1103	24.3455	24.2594		Student's	0.164275	0.289789	1.55171		+
RRP9	RRP9	U3 small nucleolar RNA-interacting protein 2	U3 small nucleolar RNA-interacting protein 2	O43818	O43818	11	11	11		27.329	27.5012	27.0612		28.0622	28.0888	27.5954		Student's	0.0393554	0.107034	1.53507		+
RRS1	RRS1	Ribosome biogenesis regulatory protein homolog	Ribosome biogenesis regulatory protein homolog	Q15050	Q15050	18	18	18		28.5962	28.9707	28.6997		29.6991	29.4798	29.7267		Student's	0.00296298	0.0171692	1.83994		+
RSF1	RSF1	Remodeling and spacing factor 1	Remodeling and spacing factor 1	Q96T23	Q96T23	8	8	8		23.3548	24.1997	23.9646		23.8481	24.8595	23.734		Student's	0.520813	0.642919	1.23754
RSL1D1	RSL1D1	Ribosomal L1 domain-containing protein 1	Ribosomal L1 domain-containing protein 1	O76021	O76021	28	28	28		31.3626	31.2481	31.1635		31.4574	31.5877	31.4072		Student's	0.0457212	0.118382	1.1696		+
RSL24D1	RSL24D1	Probable ribosome biogenesis protein RLP24	Probable ribosome biogenesis protein RLP24	Q9UHA3	Q9UHA3	2	2	2		22.7834	23.6552	24.0418		23.3675	22.8037	23.4876		Student's	0.556862	0.672019	0.827109
RTCB	RTCB	tRNA-splicing ligase RtcB homolog	tRNA-splicing ligase RtcB homolog	Q9Y3I0	Q9Y3I0	13	13	13		27.6792	27.9499	27.8953		28.0429	27.5254	27.3811		Student's	0.427386	0.551296	0.875562
RTFDC1	RTFDC1	Protein RTF2 homolog	Protein RTF2 homolog	Q9BY42	Q9BY42	2	2	2		21.2278	20.7018	21.161		23.4951	23.9392	23.686		Student's	0.00021622	0.00377183	6.39324	+
RUVBL1	RUVBL1	RuvB-like 1	RuvB-like 1	Q9Y265	Q9Y265	19	19	19		29.0155	28.9287	28.8722		29.666	29.6754	29.8891		Student's	0.000661622	0.00709703	1.74676		+
RUVBL2	RUVBL2	RuvB-like 2	RuvB-like 2	Q9Y230	Q9Y230	17	17	17		28.1598	29.0221	28.4184		29.5706	29.4606	29.6068		Student's	0.0174557	0.060534	2.01752		+
S100A1	S100A1	Protein S100-A1	Protein S100-A1	P23297	P23297	2	2	2		26.7854	23.0114	23.438		24.0957	22.972	23.5098		Student's	0.513408	0.635595	0.541201
S100A10	S100A10	Protein S100-A10	Protein S100-A10	P60903	P60903	5	5	5		28.3392	27.7497	28.4227		29.9102	29.554	29.9821		Student's	0.00275218	0.0162775	3.1272	+	+
S100A11	S100A11	Protein S100-A11	Protein S100-A11;Protein S100-A11, N-terminally processed	P31949	P31949	4	4	4		26.5564	25.752	26.7873		27.2806	27.3463	27.1923		Welch's	0.0987605	0.202806	1.87625		+
S100A13	S100A13	Protein S100-A13	Protein S100-A13	Q99584	Q99584	6	6	6		27.6643	27.3965	27.522		27.6865	27.5615	27.5064		Student's	0.57576	0.689554	1.04041		+
S100A14	S100A14	Protein S100-A14	Protein S100-A14	Q9HCY8	Q9HCY8	7	7	7		27.9113	27.5694	27.9871		31.7622	31.2201	31.7462		Student's	6.87058e-05	0.00247309	13.4876	+
S100A16	S100A16	Protein S100-A16	Protein S100-A16	Q96FQ6	Q96FQ6	6	6	6		28.9556	28.8408	28.7801		31.2692	30.6938	31.3877		Student's	0.000511491	0.00583495	4.78353	+	+
S100A2	S100A2	Protein S100-A2	Protein S100-A2	P29034	P29034	7	7	7		31.5003	30.2186	31.3152		30.5869	30.652	30.7148		Welch's	0.463185	0.585593	0.779094
S100A6	S100A6	Protein S100-A6	Protein S100-A6	P06703	P06703	4	4	4		28.3156	27.2836	28.7526		29.2651	29.6853	29.4761		Student's	0.0397711	0.107656	2.56375
S100A8	S100A8	Protein S100-A8	Protein S100-A8;Protein S100-A8, N-terminally processed	P05109	P05109	6	6	6		23.8761	24.4466	24.5501		28.2169	27.9036	27.7879		Student's	0.000115794	0.00281657	12.8039	+
S100A9	S100A9	Protein S100-A9	Protein S100-A9	P06702	P06702	5	5	5		24.9226	26.4517	23.7512		27.1608	22.8117	25.6324		Student's	0.919988	0.94523	1.11715		+
SAA1	SAA1	Serum amyloid A-1 protein	Serum amyloid A-1 protein;Amyloid protein A;Serum amyloid protein A(2-104);Serum amyloid protein A(3-104);Serum amyloid protein A(2-103);Serum amyloid protein A(2-102);Serum amyloid protein A(4-101)	P0DJI8	P0DJI8;A0A096LPE2;P0DJI9	3;1;1	3;1;1	3;1;1		25.9556	25.0247	27.3384		19.659	20.9883	20.7984		Student's	0.00205719	0.0137173	0.0202725	+
SAFB	SAFB	Scaffold attachment factor B1	Scaffold attachment factor B1	Q15424	Q15424	33	33	20		30.2033	30.6667	30.2788		30.3486	30.2766	30.5503		Student's	0.959705	0.970632	1.00618
SAFB2	SAFB2	Scaffold attachment factor B2	Scaffold attachment factor B2	Q14151	Q14151	27	14	14		26.4459	27.7692	27.5625		27.7294	26.9374	27.4487		Student's	0.82308	0.881252	1.0812
SAP130	SAP130	Histone deacetylase complex subunit SAP130	Histone deacetylase complex subunit SAP130	Q9H0E3	Q9H0E3	3	3	3		21.2278	20.7018	21.161		22.5315	22.3466	22.5422		Student's	0.00123415	0.00988847	2.71935	+
SAP18	SAP18	Histone deacetylase complex subunit SAP18	Histone deacetylase complex subunit SAP18	O00422	O00422	8	8	8		28.3671	28.1204	27.8569		28.2039	28.2079	28.4122		Student's	0.381103	0.512989	1.11718		+
SAP30BP	SAP30BP	SAP30-binding protein	SAP30-binding protein	Q9UHR5	Q9UHR5	3	3	3		21.2278	20.7018	21.161		24.6754	24.6143	25.231		Student's	0.00011972	0.00287163	14.0257	+	+
SARG	SARG	Specifically androgen-regulated gene protein	Specifically androgen-regulated gene protein	Q9BW04	Q9BW04	11	11	11		26.3338	26.8039	26.7455		27.3913	27.419	27.2608		Student's	0.00943179	0.0392939	1.65782
SARNP	SARNP	SAP domain-containing ribonucleoprotein	SAP domain-containing ribonucleoprotein	P82979	P82979;H0YHG0	6;5	6;5	6;5		27.2008	26.9484	27.0948		27.5012	28.0018	27.7225		Student's	0.0152163	0.0547471	1.58059		+
SART1	SART1	U4/U6.U5 tri-snRNP-associated protein 1	U4/U6.U5 tri-snRNP-associated protein 1	O43290	O43290	22	22	22		28.5155	28.3599	28.0337		28.4218	28.4242	28.7815		Student's	0.266464	0.404753	1.18055		+
SBDS	SBDS	Ribosome maturation protein SBDS	Ribosome maturation protein SBDS	Q9Y3A5	Q9Y3A5	4	4	4		25.0378	25.7599	25.2325		19.659	20.9883	20.7984		Student's	0.000484048	0.00564832	0.0343982	+	+
SCAF1	SCAF1	Splicing factor, arginine/serine-rich 19	Splicing factor, arginine/serine-rich 19	Q9H7N4	Q9H7N4	2	2	2		21.5689	22.8711	24.6144		22.4238	23.0822	24.5614		Student's	0.771211	0.844397	1.26375
SCAF11	SCAF11	Protein SCAF11	Protein SCAF11	Q99590	Q99590	11	11	11		21.7834	24.8452	21.161		25.1611	25.2836	25.7992		Student's	0.0712576	0.160028	7.05228		+
SCAF4	SCAF4	Splicing factor, arginine/serine-rich 15	Splicing factor, arginine/serine-rich 15	O95104	O95104;Q9UPN6	5;2	5;2	5;2		23.8761	24.2541	24.8027		23.5495	23.5981	24.3301		Student's	0.258848	0.395602	0.714455
SCD	SCD	Acyl-CoA desaturase	Acyl-CoA desaturase	O00767	O00767	2	2	2		21.2278	20.7018	21.161		24.1391	24.1187	25.5616		Student's	0.0021054	0.013842	11.9276	+
SCEL	SCEL	Sciellin	Sciellin	O95171	O95171	10	10	10		25.0832	24.7407	25.0267		27.305	25.7246	25.5856		Student's	0.0891435	0.188434	2.38646
SCRIB	SCRIB	Protein scribble homolog	Protein scribble homolog	Q14160	Q14160	7	7	6		23.7802	24.0754	23.883		23.3183	22.972	24.1286		Student's	0.281275	0.420209	0.737195		+
SDAD1	SDAD1	Protein SDA1 homolog	Protein SDA1 homolog	Q9NVU7	Q9NVU7	9	9	9		22.9383	27.0372	24.2832		23.1872	24.8127	24.7232		Student's	0.717242	0.803292	0.701299		+
SDCBP	SDCBP	Syntenin-1	Syntenin-1	O00560	O00560	4	4	4		24.9523	24.3784	25.6227		25.5652	24.5301	25.4528		Student's	0.704615	0.79479	1.14729			+
SDPR	SDPR	Serum deprivation-response protein	Serum deprivation-response protein	O95810	O95810	18	18	18		21.2278	20.7018	21.161		29.6305	29.7196	30.1747		Student's	3.07785e-06	0.00141114	449.26	+
SEC13	SEC13	Protein SEC13 homolog	Protein SEC13 homolog	P55735	P55735	5	5	5		25.717	25.3836	25.533		26.4792	26.5113	25.6778		Student's	0.0789272	0.172105	1.60016
SEC16A	SEC16A	Protein transport protein Sec16A	Protein transport protein Sec16A	O15027	O15027	2	2	2		21.2278	20.7018	21.161		21.6121	22.1833	22.564		Student's	0.0277551	0.0865219	2.12814
SEC61A1	SEC61A1	Protein transport protein Sec61 subunit alpha isoform 1	Protein transport protein Sec61 subunit alpha isoform 1	P61619	P61619;Q9H9S3	3;1	3;1	3;1		24.6301	25.2232	24.7522		24.9322	24.8868	23.8344		Student's	0.473644	0.596197	0.802541		+
SEC61B	SEC61B	Protein transport protein Sec61 subunit beta	Protein transport protein Sec61 subunit beta	P60468	P60468	3	3	3		25.3628	25.7783	25.8141		25.1576	26.1481	25.9217		Student's	0.79863	0.864619	1.06492		+
SEH1L	SEH1L	Nucleoporin SEH1	Nucleoporin SEH1	Q96EE3	Q96EE3	6	6	6		23.2397	25.7305	25.4303		25.425	25.3074	25.1829		Welch's	0.586448	0.697518	1.41907		+
SELH	SELH	Selenoprotein H	Selenoprotein H	Q8IZQ5	Q8IZQ5;H3BV83	5;1	5;1	5;1		26.5993	27.2562	27.8699		24.3814	25.1986	25.4323		Student's	0.00999053	0.0405015	0.212034	+
SEMA3C	SEMA3C	Semaphorin-3C	Semaphorin-3C	Q99985	Q99985	17	17	17		28.7558	29.8931	29.3035		28.2082	28.6159	27.5204		Student's	0.0585451	0.140427	0.434492		+
SENP3	SENP3;SENP3-EIF4A1	Sentrin-specific protease 3	Sentrin-specific protease 3	Q9H4L4	Q9H4L4;A0A087X0R7	5;4	5;4	5;4		24.6959	24.6454	23.8725		23.9732	24.4097	23.585		Student's	0.30981	0.447559	0.749841
SEPT10	SEPT10	Septin-10	Septin-10	Q9P0V9	Q9P0V9	11	10	10		27.985	28.9058	28.6297		27.8999	27.6448	27.35		Student's	0.0502088	0.127516	0.545161
SEPT11	SEPT11	Septin-11	Septin-11	Q9NVA2	Q9NVA2	18	18	9		30.5151	30.7714	30.0608		26.1296	26.2819	27.3342		Student's	0.000861075	0.00817075	0.0685263	+	+
SEPT2	SEPT2	Septin-2	Septin-2	Q15019	Q15019	18	18	18		30.3149	30.3287	30.0143		29.2983	29.5174	28.8221		Student's	0.0118059	0.0453611	0.497683	+	+
SEPT6	SEPT6	Septin-6	Septin-6	Q14141	Q14141	10	2	2		25.1825	25.9363	25.5818		19.659	20.9883	20.7984		Student's	0.00040965	0.00520217	0.0294628	+	+
SEPT7	SEPT7	Septin-7	Septin-7	Q16181	Q16181;Q6ZU15;O43236	21;1;1	21;1;1	21;1;1		31.495	31.8202	31.4366		30.1459	30.2091	29.6592		Student's	0.00169788	0.0119912	0.334665	+	+
SEPT8	SEPT8	Septin-8	Septin-8	Q92599	Q92599	12	9	9		28.2373	28.7695	28.4868		27.8946	27.8636	27.5887		Student's	0.0170467	0.0594742	0.608958		+
SEPT9	SEPT9	Septin-9	Septin-9	Q9UHD8	Q9UHD8	38	38	38		32.271	32.5867	32.1753		30.8632	31.1853	30.6593		Student's	0.0018617	0.0127586	0.368123	+	+
SERBP1	SERBP1	Plasminogen activator inhibitor 1 RNA-binding protein	Plasminogen activator inhibitor 1 RNA-binding protein	Q8NC51	Q8NC51	14	14	14		27.8067	28.5758	27.8373		28.0332	28.7913	28.6332		Student's	0.293369	0.430824	1.33108		+
SERF2	SERF2	Small EDRK-rich factor 2	Small EDRK-rich factor 2	P84101	P84101	3	3	3		24.6301	25.1761	23.9745		25.2131	24.2007	24.2725		Student's	0.950487	0.96672	0.978413
SERPINB5	SERPINB5	Serpin B5	Serpin B5	P36952	P36952	9	9	9		26.439	26.2846	27.0837		26.7033	26.8112	26.4287		Student's	0.874825	0.914542	1.03191
SERPINE1	SERPINE1	Plasminogen activator inhibitor 1	Plasminogen activator inhibitor 1	P05121	P05121	23	23	23		33.462	33.8239	34.8502		32.1644	31.3928	32.0177		Student's	0.0102454	0.0411588	0.2196	+	+
SERPINE2	SERPINE2	Glia-derived nexin	Glia-derived nexin	P07093	P07093	13	13	13		28.713	28.1153	26.8145		24.9568	25.6756	25.241		Student's	0.012353	0.0467842	0.166111	+	+
SERPINH1	SERPINH1	Serpin H1	Serpin H1	P50454	P50454	2	2	2		21.2278	20.7018	21.161		22.4832	22.7957	22.8711		Student's	0.00115891	0.00988847	3.21871	+	+
SET	SET;SETSIP	Protein SET	Protein SET;Protein SETSIP	Q01105	Q01105;P0DME0	6;5	6;5	6;5		28.4862	27.9499	28.1064		29.1853	29.2085	30.0076		Student's	0.0148502	0.0538789	2.43908		+
SF1	SF1	Splicing factor 1	Splicing factor 1	Q15637	Q15637	9	9	9		25.4451	27.6059	27.3291		27.5012	27.3952	27.4634		Welch's	0.433582	0.55714	1.57997		+
SF3A1	SF3A1	Splicing factor 3A subunit 1	Splicing factor 3A subunit 1	Q15459	Q15459	25	25	25		28.5197	28.9287	27.2813		29.3605	29.2448	29.4578		Welch's	0.152068	0.274708	2.16017
SF3A2	SF3A2	Splicing factor 3A subunit 2	Splicing factor 3A subunit 2	Q15428	Q15428	9	9	9		24.0599	26.2973	25.5297		26.1494	26.9374	25.3225		Student's	0.355321	0.488837	1.79099		+
SF3A3	SF3A3	Splicing factor 3A subunit 3	Splicing factor 3A subunit 3	Q12874	Q12874	17	17	17		28.4904	28.8883	28.5481		29.4202	29.4626	29.7128		Student's	0.0044717	0.022515	1.85263		+
SF3B1	SF3B1	Splicing factor 3B subunit 1	Splicing factor 3B subunit 1	O75533	O75533	39	39	39		29.4484	29.6191	29.2917		29.8693	29.9447	29.6035		Student's	0.0655989	0.151052	1.27702		+
SF3B2	SF3B2	Splicing factor 3B subunit 2	Splicing factor 3B subunit 2	Q13435	Q13435	30	30	30		29.7478	29.8237	29.4574		30.3285	30.3825	30.7532		Student's	0.00954896	0.0395469	1.75535
SF3B3	SF3B3	Splicing factor 3B subunit 3	Splicing factor 3B subunit 3	Q15393	Q15393	31	31	31		30.1373	30.2526	29.723		30.4998	30.609	30.3746		Student's	0.0588987	0.140884	1.37252
SF3B4	SF3B4	Splicing factor 3B subunit 4	Splicing factor 3B subunit 4	Q15427	Q15427	3	3	3		26.6902	26.6986	26.4163		27.2557	26.7247	27.1205		Student's	0.0791034	0.172272	1.34905
SF3B5	SF3B5	Splicing factor 3B subunit 5	Splicing factor 3B subunit 5	Q9BWJ5	Q9BWJ5	4	4	4		27.5312	27.5841	27.472		28.5055	27.959	28.6036		Student's	0.0152126	0.0547471	1.7739		+
SF3B6	SF3B6	Splicing factor 3B subunit 6	Splicing factor 3B subunit 6	Q9Y3B4	Q9Y3B4	3	3	3		27.0487	27.1509	26.801		27.6865	27.5968	27.2774		Student's	0.0325047	0.0945044	1.43403
SFN	SFN	14-3-3 protein sigma	14-3-3 protein sigma	P31947	P31947	17	17	14		31.6825	31.4639	32.2279		31.8534	32.0839	32.2626		Student's	0.343164	0.476785	1.2102		+
SFPQ	SFPQ	Splicing factor, proline- and glutamine-rich	Splicing factor, proline- and glutamine-rich	P23246	P23246	34	34	33		33.1262	33.74	33.1899		32.6927	32.7042	32.7677		Welch's	0.0816711	0.176528	0.64595		+
SFRP1	SFRP1	Secreted frizzled-related protein 1	Secreted frizzled-related protein 1	Q8N474	Q8N474	8	8	8		26.3338	27.4777	28.2902		28.9024	28.5159	28.4752		Student's	0.0962473	0.199303	2.40146
SIN3A	SIN3A	Paired amphipathic helix protein Sin3a	Paired amphipathic helix protein Sin3a	Q96ST3	Q96ST3	12	12	12		22.576	24.657	24.3223		26.0243	25.7347	25.3785		Student's	0.0503085	0.127581	3.63191
SIPA1L1	SIPA1L1	Signal-induced proliferation-associated 1-like protein 1	Signal-induced proliferation-associated 1-like protein 1	O43166	O43166;Q9P2F8	23;1	23;1	23;1		27.0487	27.2188	27.2218		19.659	20.9883	20.7984		Welch's	0.00333075	0.0184959	0.00974455	+
SIPA1L3	SIPA1L3	Signal-induced proliferation-associated 1-like protein 3	Signal-induced proliferation-associated 1-like protein 3	O60292	O60292	3	3	3		22.8747	23.04	23.5801		19.659	20.9883	20.7984		Student's	0.00453267	0.0227556	0.155712	+
SKIV2L2	SKIV2L2	Superkiller viralicidic activity 2-like 2	Superkiller viralicidic activity 2-like 2	P42285	P42285	19	19	19		26.9042	27.2836	26.7299		27.9422	27.9805	27.102		Student's	0.100391	0.204451	1.62719		+
SKP1	SKP1	S-phase kinase-associated protein 1	S-phase kinase-associated protein 1	P63208	P63208	6	6	6		25.8881	26.0377	25.9925		26.7632	26.2593	27.1569		Student's	0.0459245	0.11873	1.6861
SLAIN2	SLAIN2	SLAIN motif-containing protein 2	SLAIN motif-containing protein 2	Q9P270	Q9P270	4	4	4		23.5921	23.5337	23.4863		24.0203	24.7295	24.2462		Welch's	0.0599924	0.141927	1.73464		+
SLC16A1	SLC16A1	Monocarboxylate transporter 1	Monocarboxylate transporter 1	P53985	P53985	4	4	4		27.1589	27.141	27.1168		27.7885	27.3709	26.87		Welch's	0.522301	0.644295	1.15207
SLC1A5	SLC1A5	Neutral amino acid transporter B(0)	Neutral amino acid transporter B(0)	Q15758	Q15758	5	5	5		22.809	24.3923	23.5801		23.9651	24.4407	25.2807		Student's	0.180319	0.310789	1.95666
SLC25A1	SLC25A1	Tricarboxylate transport protein, mitochondrial	Tricarboxylate transport protein, mitochondrial	P53007	P53007	9	9	9		27.3754	29.0114	29.0628		27.8115	28.2033	26.9236		Student's	0.280288	0.419097	0.559767		+
SLC25A10	SLC25A10	Mitochondrial dicarboxylate carrier	Mitochondrial dicarboxylate carrier	Q9UBX3	Q9UBX3;B4DLN1	4;3	4;3	4;3		24.1649	25.9127	24.9392		23.874	24.4407	24.1851		Student's	0.189589	0.318288	0.559024
SLC25A3	SLC25A3	Phosphate carrier protein, mitochondrial	Phosphate carrier protein, mitochondrial	Q00325	Q00325	2	2	2		26.2606	26.4054	26.2262		25.9768	26.495	24.9852		Welch's	0.393116	0.523851	0.717782
SLC25A5	SLC25A5	ADP/ATP translocase 2	ADP/ATP translocase 2;ADP/ATP translocase 2, N-terminally processed	P05141	P05141	19	5	5		29.7228	30.716	30.0056		29.6596	30.0767	29.2434		Student's	0.269213	0.408192	0.712885		+
SLC25A6	SLC25A6	ADP/ATP translocase 3	ADP/ATP translocase 3;ADP/ATP translocase 3, N-terminally processed	P12236	P12236;Q9H0C2	22;6	22;6	5;0		32.122	32.8231	32.4627		31.946	32.6856	31.6594		Student's	0.367371	0.500354	0.77257		+
SLC2A1	SLC2A1	Solute carrier family 2, facilitated glucose transporter member 1	Solute carrier family 2, facilitated glucose transporter member 1	P11166	P11166	8	8	8		28.0264	28.0848	27.357		28.0954	27.846	27.8167		Student's	0.718257	0.803907	1.06932		+
SLC35B2	SLC35B2	Adenosine 3-phospho 5-phosphosulfate transporter 1	Adenosine 3-phospho 5-phosphosulfate transporter 1	Q8TB61	Q8TB61	2	2	2		24.362	23.3196	23.6682		19.659	20.9883	20.7984		Student's	0.00306216	0.0174533	0.101437	+
SLC38A2	SLC38A2	Sodium-coupled neutral amino acid transporter 2	Sodium-coupled neutral amino acid transporter 2	Q96QD8	Q96QD8	2	2	2		23.7125	23.8199	23.883		24.78	23.8027	25.0324		Welch's	0.187807	0.317362	1.66233
SLC3A2	SLC3A2	4F2 cell-surface antigen heavy chain	4F2 cell-surface antigen heavy chain	P08195	P08195	17	17	17		25.6909	24.8552	25.6685		27.7651	28.3843	29.0638		Student's	0.00297254	0.0171692	7.99737	+	+	+	+
SLC4A1AP	SLC4A1AP	Kanadaptin	Kanadaptin	Q9BWU0	Q9BWU0	4	4	4		21.2683	24.0224	22.9808		23.8568	23.4839	23.8606		Welch's	0.347557	0.481341	1.96779
SLC7A5	SLC7A5;SLC7A7;SLC7A6	Large neutral amino acids transporter small subunit 1	Large neutral amino acids transporter small subunit 1;Y+L amino acid transporter 1;Y+L amino acid transporter 2	Q01650	Q01650;Q9UM01;Q92536	2;1;1	2;1;1	2;1;1		24.3839	24.1594	24.5033		25.2367	25.3831	25.3034		Student's	0.000931367	0.00846563	1.94381
SLIRP	SLIRP	SRA stem-loop-interacting RNA-binding protein, mitochondrial	SRA stem-loop-interacting RNA-binding protein, mitochondrial	Q9GZT3	Q9GZT3	2	2	2		24.8137	24.8751	24.4048		23.7949	23.9478	24.5668		Student's	0.0994645	0.203621	0.662188
SLK	SLK	STE20-like serine/threonine-protein kinase	STE20-like serine/threonine-protein kinase	Q9H2G2	Q9H2G2	3	3	3		22.9609	22.3586	23.2398		19.659	20.9883	20.7984		Student's	0.00839275	0.0360724	0.193283	+
SLTM	SLTM	SAFB-like transcription modulator	SAFB-like transcription modulator	Q9NWH9	Q9NWH9	17	17	17		28.0835	27.9612	27.9812		27.9985	27.9092	27.8561		Student's	0.195182	0.323492	0.941263		+
SMARCA1	SMARCA1	Probable global transcription activator SNF2L1	Probable global transcription activator SNF2L1	P28370	P28370	19	5	5		26.0952	25.8595	24.3453		19.659	20.9883	20.7984		Student's	0.00197177	0.0133017	0.0323203	+
SMARCA2	SMARCA2	Probable global transcription activator SNF2L2	Probable global transcription activator SNF2L2	P51531	P51531	17	4	4		21.2278	20.7018	21.161		25.9193	25.8131	25.5124		Student's	2.12815e-05	0.00243173	26.3194	+
SMARCA4	SMARCA4	Transcription activator BRG1	Transcription activator BRG1	P51532	P51532	24	24	11		27.0256	27.1608	26.5143		27.5361	27.4269	27.2939		Student's	0.068034	0.155416	1.43267		+
SMARCA5	SMARCA5	SWI/SNF-related matrix-associated actin-dependent regulator of chromatin subfamily A member 5	SWI/SNF-related matrix-associated actin-dependent regulator of chromatin subfamily A member 5	O60264	O60264	35	35	21		29.6622	29.738	29.4253		29.5344	29.6366	29.162		Student's	0.394405	0.525163	0.892427
SMARCB1	SMARCB1	SWI/SNF-related matrix-associated actin-dependent regulator of chromatin subfamily B member 1	SWI/SNF-related matrix-associated actin-dependent regulator of chromatin subfamily B member 1	Q12824	Q12824	6	6	6		25.8906	26.4287	26.0603		26.7748	27.1609	26.6329		Student's	0.031098	0.0919627	1.65826		+
SMARCC1	SMARCC1	SWI/SNF complex subunit SMARCC1	SWI/SNF complex subunit SMARCC1	Q92922	Q92922	25	17	16		24.5803	25.752	23.9745		26.5623	27.7983	27.4922		Student's	0.0171478	0.0597063	5.71725		+
SMARCC2	SMARCC2	SWI/SNF complex subunit SMARCC2	SWI/SNF complex subunit SMARCC2	Q8TAQ2	Q8TAQ2	31	31	23		27.464	27.8259	26.7455		29.3566	29.2997	29.2835		Welch's	0.0245807	0.0784868	3.91257
SMARCD1	SMARCD1	SWI/SNF-related matrix-associated actin-dependent regulator of chromatin subfamily D member 1	SWI/SNF-related matrix-associated actin-dependent regulator of chromatin subfamily D member 1	Q96GM5	Q96GM5	9	9	8		24.7588	25.0684	24.4689		26.4489	24.7445	24.4387		Student's	0.53019	0.652191	1.36167
SMARCD2	SMARCD2	SWI/SNF-related matrix-associated actin-dependent regulator of chromatin subfamily D member 2	SWI/SNF-related matrix-associated actin-dependent regulator of chromatin subfamily D member 2	Q92925	Q92925	7	7	6		26.6605	26.3936	26.3339		26.8975	27.2344	26.3744		Student's	0.238943	0.375483	1.29481		+
SMARCE1	SMARCE1	SWI/SNF-related matrix-associated actin-dependent regulator of chromatin subfamily E member 1	SWI/SNF-related matrix-associated actin-dependent regulator of chromatin subfamily E member 1	Q969G3	Q969G3;P46459	12;1	12;1	12;1		26.416	26.9254	26.5585		28.1641	27.6649	28.4459		Student's	0.00600697	0.0281139	2.74794	+
SMC1A	SMC1A	Structural maintenance of chromosomes protein 1A	Structural maintenance of chromosomes protein 1A	Q14683	Q14683	43	43	43		29.8067	29.9003	29.6602		30.3486	30.4128	29.9821		Student's	0.0386518	0.106632	1.37441
SMC2	SMC2	Structural maintenance of chromosomes protein 2	Structural maintenance of chromosomes protein 2	O95347	O95347	7	7	7		24.5992	23.6783	23.1135		19.659	20.9883	20.7984		Student's	0.00523479	0.0254661	0.100475	+	+
SMC3	SMC3	Structural maintenance of chromosomes protein 3	Structural maintenance of chromosomes protein 3	Q9UQE7	Q9UQE7	53	53	53		29.8616	29.8417	29.5012		30.0993	30.0767	29.9297		Student's	0.0795656	0.17306	1.23148		+
SMC4	SMC4	Structural maintenance of chromosomes protein 4	Structural maintenance of chromosomes protein 4	Q9NTJ3	Q9NTJ3	7	7	7		25.3405	24.8502	24.2183		23.9651	24.4771	23.5532		Student's	0.128348	0.244608	0.572559		+
SMCHD1	SMCHD1	Structural maintenance of chromosomes flexible hinge domain-containing protein 1	Structural maintenance of chromosomes flexible hinge domain-containing protein 1	A6NHR9	A6NHR9	16	16	16		26.3964	26.9254	25.7728		26.1512	26.1137	25.5961		Student's	0.338031	0.47155	0.751998		+
SMNDC1	SMNDC1	Survival of motor neuron-related-splicing factor 30	Survival of motor neuron-related-splicing factor 30	O75940	O75940	4	4	4		25.348	25.695	25.2807		25.9888	25.5468	26.2857		Student's	0.116646	0.225832	1.41345		+
SMOC1	SMOC1	SPARC-related modular calcium-binding protein 1	SPARC-related modular calcium-binding protein 1	Q9H4F8	Q9H4F8	6	6	6		25.3956	25.4041	25.1615		19.659	20.9883	20.7984		Student's	0.000332176	0.00470219	0.0349521	+
SMPD4	SMPD4	Sphingomyelin phosphodiesterase 4	Sphingomyelin phosphodiesterase 4	Q9NXE4	Q9NXE4	3	3	3		23.4469	23.1575	23.8404		24.0433	24.0235	24.0086		Welch's	0.11056	0.216265	1.45755
SMTN	SMTN	Smoothelin	Smoothelin	P53814	P53814	19	19	19		28.4606	28.5795	28.4868		26.8867	23.2936	23.3712		Welch's	0.0778254	0.170214	0.0628578		+
SMU1	SMU1	WD40 repeat-containing protein SMU1	WD40 repeat-containing protein SMU1;WD40 repeat-containing protein SMU1, N-terminally processed	Q2TAY7	Q2TAY7	10	10	10		27.8402	28.3169	27.8634		27.8619	27.9912	27.5274		Student's	0.362558	0.496147	0.862536		+
SNAI2	SNAI2	Zinc finger protein SNAI2	Zinc finger protein SNAI2	O43623	O43623;O95863	5;1	5;1	5;1		26.1324	24.5619	25.5881		19.659	20.9883	20.7984		Student's	0.00133797	0.0103618	0.0324516	+
SNAP23	SNAP23	Synaptosomal-associated protein 23	Synaptosomal-associated protein 23	O00161	O00161	3	3	3		24.8298	24.7461	25.8195		24.0203	24.3323	25.4585		Student's	0.396331	0.526915	0.693473		+
SND1	SND1	Staphylococcal nuclease domain-containing protein 1	Staphylococcal nuclease domain-containing protein 1	Q7KZF4	Q7KZF4	5	5	5		24.1817	24.118	25.1267		19.659	20.9883	20.7984		Student's	0.00163637	0.0117956	0.0627782	+	+
SNRNP200	SNRNP200	U5 small nuclear ribonucleoprotein 200 kDa helicase	U5 small nuclear ribonucleoprotein 200 kDa helicase	O75643	O75643	75	75	75		30.7183	30.9668	30.7421		30.8977	30.9773	30.5061		Student's	0.930662	0.95226	0.989414
SNRNP40	SNRNP40	U5 small nuclear ribonucleoprotein 40 kDa protein	U5 small nuclear ribonucleoprotein 40 kDa protein	Q96DI7	Q96DI7	13	13	13		28.5197	28.6844	28.1755		28.6373	28.5951	28.0676		Student's	0.916116	0.942868	0.981764		+
SNRNP70	SNRNP70	U1 small nuclear ribonucleoprotein 70 kDa	U1 small nuclear ribonucleoprotein 70 kDa	P08621	P08621	12	12	12		26.3673	27.2926	26.1574		27.8783	27.3128	28.2648		Student's	0.0526841	0.132054	2.31799		+
SNRPA	SNRPA	U1 small nuclear ribonucleoprotein A	U1 small nuclear ribonucleoprotein A	P09012	P09012	6	4	4		27.1158	27.1997	26.282		27.7827	27.3043	27.7763		Student's	0.0859396	0.183232	1.68787		+
SNRPA1	SNRPA1	U2 small nuclear ribonucleoprotein A	U2 small nuclear ribonucleoprotein A	P09661	P09661	12	12	12		27.7013	28.1304	28.028		29.0262	28.9423	29.643		Student's	0.00813102	0.0357087	2.37946	+
SNRPB2	SNRPB2	U2 small nuclear ribonucleoprotein B	U2 small nuclear ribonucleoprotein B	P08579	P08579	6	6	4		28.0322	28.0054	27.9632		29.138	29.0613	29.0854		Student's	3.49128e-06	0.00141114	2.1356	+
SNRPC	SNRPC	U1 small nuclear ribonucleoprotein C	U1 small nuclear ribonucleoprotein C	P09234	P09234	3	3	3		26.4494	25.7939	25.6196		26.4387	25.4612	26.859		Student's	0.571345	0.68617	1.23001		+
SNRPD1	SNRPD1	Small nuclear ribonucleoprotein Sm D1	Small nuclear ribonucleoprotein Sm D1	P62314	P62314	4	4	4		27.8269	28.2815	27.77		28.1187	28.1036	27.6855		Student's	0.965847	0.97431	1.00682
SNRPD2	SNRPD2	Small nuclear ribonucleoprotein Sm D2	Small nuclear ribonucleoprotein Sm D2	P62316	P62316	8	8	8		29.9472	30.0992	29.8312		30.2666	30.3723	30.3746		Student's	0.011378	0.0441569	1.30012
SNRPD3	SNRPD3	Small nuclear ribonucleoprotein Sm D3	Small nuclear ribonucleoprotein Sm D3	P62318	P62318	4	4	4		30.0237	30.4011	30.2669		30.2561	30.3092	30.3041		Welch's	0.646816	0.743214	1.04193		+
SNRPE	SNRPE	Small nuclear ribonucleoprotein E	Small nuclear ribonucleoprotein E	P62304	P62304	2	2	2		27.6032	27.1004	26.7313		26.6281	27.033	28.0628		Student's	0.855527	0.902012	1.06905		+
SNRPF	SNRPF	Small nuclear ribonucleoprotein F	Small nuclear ribonucleoprotein F	P62306	P62306	4	4	4		27.7724	27.8197	27.0837		28.3722	28.0536	28.3061		Student's	0.0559206	0.136083	1.60812
SNRPG	SNRPG;SNRPGP15	Small nuclear ribonucleoprotein G	Small nuclear ribonucleoprotein G;Putative small nuclear ribonucleoprotein G-like protein 15	P62308	P62308;A8MWD9	2;2	2;2	2;2		28.3899	28.2173	28.3511		29.1472	28.4438	28.961		Student's	0.0704292	0.158788	1.44513
SNRPN	SNRPN;SNRPB	Small nuclear ribonucleoprotein-associated protein N	Small nuclear ribonucleoprotein-associated protein N;Small nuclear ribonucleoprotein-associated proteins B and B	P63162	P63162;P14678	8;8	8;8	8;8		28.7094	29.5566	29.1625		29.3487	28.779	29.1688		Student's	0.889447	0.925346	0.969982		+
SNTB2	SNTB2	Beta-2-syntrophin	Beta-2-syntrophin	Q13425	Q13425	5	5	5		25.1142	24.5308	25.1267		24.8516	24.4831	24.6036		Student's	0.283638	0.421552	0.824839		+
SNW1	SNW1	SNW domain-containing protein 1	SNW domain-containing protein 1	Q13573	Q13573	16	16	16		28.7238	28.9372	28.6447		28.6308	28.6055	29.2153		Student's	0.833922	0.888082	1.0343		+
SON	SON	Protein SON	Protein SON	P18583	P18583	19	19	19		28.4946	28.5277	27.9204		28.1461	28.1376	28.5075		Student's	0.838222	0.890288	0.965607		+
SOX15	SOX15	Protein SOX-15	Protein SOX-15	O60248	O60248;O95416;Q9Y651;P48431;O00570;P41225	6;1;1;1;1;1	6;1;1;1;1;1	6;1;1;1;1;1		25.975	27.1106	26.4038		27.1785	26.9483	27.2774		Student's	0.138101	0.255799	1.55648
SP100	SP100	Nuclear autoantigen Sp-100	Nuclear autoantigen Sp-100	P23497	P23497;Q9H930	11;3	11;3	9;3		25.6642	26.5214	26.5308		27.1428	27.1889	28.5356		Student's	0.0623724	0.145367	2.60921
SPATS2L	SPATS2L	SPATS2-like protein	SPATS2-like protein	Q9NUQ6	Q9NUQ6	4	4	4		23.6655	23.2522	24.1239		23.9326	25.0731	22.9673		Student's	0.661921	0.759056	1.24011
SPCS2	SPCS2	Signal peptidase complex subunit 2	Signal peptidase complex subunit 2	Q15005	Q15005	3	3	3		23.9661	23.2233	24.0134		22.7901	23.157	23.2044		Student's	0.0760345	0.167703	0.622526		+
SPECC1L	SPECC1L;SPECC1L-ADORA2A	Cytospin-A	Cytospin-A	Q69YQ0	Q69YQ0;F8WAN1	18;17	18;17	18;17		26.5756	27.2376	27.3753		24.0509	23.4232	24.7703		Student's	0.00294125	0.0171029	0.126624	+	+
SPTAN1	SPTAN1	Spectrin alpha chain, non-erythrocytic 1	Spectrin alpha chain, non-erythrocytic 1	Q13813	Q13813;REV__Q04637	134;1	134;1	134;1		33.1532	33.0477	32.9693		31.8499	31.7947	32.194		Student's	0.00121766	0.00988847	0.463112	+	+
SPTBN1	SPTBN1	Spectrin beta chain, non-erythrocytic 1	Spectrin beta chain, non-erythrocytic 1	Q01082	Q01082	115	115	107		32.6315	32.7841	32.5694		31.182	31.0305	31.0095		Student's	4.57313e-05	0.00243173	0.332715	+	+
SPTBN2	SPTBN2	Spectrin beta chain, non-erythrocytic 2	Spectrin beta chain, non-erythrocytic 2	O15020	O15020	18	12	12		26.1389	26.1665	25.5198		23.4385	23.7542	24.0319		Student's	0.00126852	0.0100364	0.217609	+	+
SPTBN4	SPTBN4	Spectrin beta chain, non-erythrocytic 4	Spectrin beta chain, non-erythrocytic 4	Q9H254	Q9H254	4	2	2		26.9902	26.878	26.7184		26.9187	27.1889	27.555		Student's	0.148202	0.269984	1.28222
SPTY2D1	SPTY2D1	Protein SPT2 homolog	Protein SPT2 homolog	Q68D10	Q68D10	4	4	4		23.2196	24.5182	23.7279		19.659	20.9883	20.7984		Student's	0.00400163	0.0207865	0.0987564	+
SQSTM1	SQSTM1	Sequestosome-1	Sequestosome-1	Q13501	Q13501	6	6	6		25.4727	25.7835	25.5625		26.8319	26.712	27.102		Student's	0.000989629	0.00876456	2.42118	+	+
SRCAP	SRCAP	Helicase SRCAP	Helicase SRCAP	Q6ZRS2	Q6ZRS2	3	2	2		21.2278	20.7018	21.161		21.5367	21.8308	22.3082		Student's	0.0366542	0.10243	1.81716
SRFBP1	SRFBP1	Serum response factor-binding protein 1	Serum response factor-binding protein 1	Q8NEF9	Q8NEF9	5	5	5		22.576	24.5495	24.0418		24.9364	24.6251	25.0743		Student's	0.129245	0.245282	2.22862
SRP14	SRP14	Signal recognition particle 14 kDa protein	Signal recognition particle 14 kDa protein	P37108	P37108	4	4	4		26.6784	25.5737	25.7644		25.1576	27.2871	27.0832		Student's	0.543287	0.662306	1.41793		+
SRP9	SRP9	Signal recognition particle 9 kDa protein	Signal recognition particle 9 kDa protein	P49458	P49458	5	5	5		26.0907	27.2654	26.8803		27.2557	27.5828	27.7164		Student's	0.106192	0.211527	1.70864
SRPRB	SRPRB	Signal recognition particle receptor subunit beta	Signal recognition particle receptor subunit beta	Q9Y5M8	Q9Y5M8	6	6	6		26.8914	27.4458	25.9877		26.5757	26.299	25.0439		Student's	0.274881	0.413869	0.573521
SRPX	SRPX	Sushi repeat-containing protein SRPX	Sushi repeat-containing protein SRPX	P78539	P78539	6	6	6		27.9176	26.1505	26.7313		19.659	20.9883	20.7984		Student's	0.000633265	0.00696592	0.0114284	+
SRRM1	SRRM1	Serine/arginine repetitive matrix protein 1	Serine/arginine repetitive matrix protein 1	Q8IYB3	Q8IYB3	6	6	6		23.8343	23.5082	23.5		24.0126	23.3855	26.3652		Welch's	0.395469	0.526175	1.96371
SRRM2	SRRM2	Serine/arginine repetitive matrix protein 2	Serine/arginine repetitive matrix protein 2	Q9UQ35	Q9UQ35	25	25	25		29.0388	28.268	28.1807		28.7098	28.6668	29.59		Student's	0.291387	0.43	1.40742
SRRT	SRRT	Serrate RNA effector molecule homolog	Serrate RNA effector molecule homolog	Q9BXP5	Q9BXP5	14	14	14		26.1875	26.2287	26.1744		27.1873	26.7624	27.485		Welch's	0.0448335	0.116608	1.92925		+
SRSF1	SRSF1	Serine/arginine-rich splicing factor 1	Serine/arginine-rich splicing factor 1	Q07955	Q07955	12	12	11		28.2964	28.381	28.3139		28.3876	28.3598	29.505		Welch's	0.38101	0.512989	1.33828		+
SRSF10	SRSF10	Serine/arginine-rich splicing factor 10	Serine/arginine-rich splicing factor 10	O75494	O75494;Q8WXF0	7;2	7;2	7;2		28.1276	28.3893	28.2063		28.0813	28.69	29.0734		Student's	0.279439	0.41819	1.29579		+
SRSF11	SRSF11	Serine/arginine-rich splicing factor 11	Serine/arginine-rich splicing factor 11	Q05519	Q05519	5	5	5		23.7802	22.0661	23.0851		23.4614	22.1505	26.8028		Student's	0.474269	0.59636	2.23631
SRSF2	SRSF2	Serine/arginine-rich splicing factor 2	Serine/arginine-rich splicing factor 2	Q01130	Q01130;Q9BRL6	5;2	5;2	5;2		26.3282	25.1801	26.0534		26.3085	25.8784	26.3806		Student's	0.427438	0.551296	1.26159
SRSF3	SRSF3	Serine/arginine-rich splicing factor 3	Serine/arginine-rich splicing factor 3	P84103	P84103	6	5	5		28.3251	28.1353	28.0508		28.0526	28.3883	28.9739		Student's	0.34436	0.478062	1.23217		+
SRSF4	SRSF4	Serine/arginine-rich splicing factor 4	Serine/arginine-rich splicing factor 4	Q08170	Q08170	7	3	3		23.7354	23.4952	23.4158		22.7411	23.982	24.1572		Student's	0.872558	0.914231	1.05551
SRSF5	SRSF5	Serine/arginine-rich splicing factor 5	Serine/arginine-rich splicing factor 5	Q13243	Q13243	6	5	5		25.2237	25.2984	25.2366		25.1994	25.5061	27.6917		Welch's	0.378845	0.51146	1.83978
SRSF6	SRSF6	Serine/arginine-rich splicing factor 6	Serine/arginine-rich splicing factor 6	Q13247	Q13247	8	8	4		28.8738	28.381	28.1118		29.041	29.084	30.0327		Student's	0.0770849	0.169361	1.90579
SRSF7	SRSF7	Serine/arginine-rich splicing factor 7	Serine/arginine-rich splicing factor 7	Q16629	Q16629	8	8	7		29.1472	29.3943	29.0089		29.1964	29.3935	30.2623		Student's	0.27843	0.41738	1.35089
SRSF9	SRSF9	Serine/arginine-rich splicing factor 9	Serine/arginine-rich splicing factor 9	Q13242	Q13242	7	6	6		27.9113	28.381	26.2424		28.1141	27.959	28.7874		Student's	0.32832	0.462864	1.71151		+
SSB	SSB	Lupus La protein	Lupus La protein	P05455	P05455	2	2	2		24.4338	24.4665	23.7279		25.1326	25.0928	25.2775		Student's	0.0179387	0.0618366	1.94289		+
SSBP1	SSBP1	Single-stranded DNA-binding protein, mitochondrial	Single-stranded DNA-binding protein, mitochondrial	Q04837	Q04837	5	5	5		28.6948	28.027	28.3739		26.7748	27.9644	27.8053		Student's	0.112725	0.219725	0.55463		+
SSFA2	SSFA2	Sperm-specific antigen 2	Sperm-specific antigen 2	P28290	P28290	6	6	6		24.1817	24.8995	23.7279		23.874	23.4355	24.0472		Student's	0.278656	0.41738	0.71491		+
SSR4	SSR4	Translocon-associated protein subunit delta	Translocon-associated protein subunit delta	P51571	P51571	2	2	2		24.2147	24.6967	25.5097		24.5412	24.8316	24.5235		Student's	0.677631	0.771945	0.885806
SSRP1	SSRP1	FACT complex subunit SSRP1	FACT complex subunit SSRP1	Q08945	Q08945	16	16	16		28.5114	28.3514	28.1226		28.4218	28.3762	28.7337		Student's	0.31659	0.453735	1.13452		+
STAG1	STAG1	Cohesin subunit SA-1	Cohesin subunit SA-1	Q8WVM7	Q8WVM7	13	13	11		25.87	25.9732	25.7216		26.1223	25.901	26.2643		Student's	0.133933	0.251515	1.18176		+
STAG2	STAG2	Cohesin subunit SA-2	Cohesin subunit SA-2	Q8N3U4	Q8N3U4;Q9UJ98	6;2	4;1	4;1		24.5866	24.6396	23.7396		24.5627	24.4159	24.9772		Student's	0.382339	0.513452	1.25701		+
STAU1	STAU1	Double-stranded RNA-binding protein Staufen homolog 1	Double-stranded RNA-binding protein Staufen homolog 1	O95793	O95793;Q9NUL3	9;1	9;1	9;1		25.7512	25.0684	25.9732		25.8832	26.0961	26.0807		Student's	0.206882	0.337699	1.34014
STIP1	STIP1	Stress-induced-phosphoprotein 1	Stress-induced-phosphoprotein 1	P31948	P31948	5	5	5		23.5795	23.9103	23.7279		24.3448	23.5871	24.9406		Student's	0.24309	0.380422	1.46568		+
STK24	STK24	Serine/threonine-protein kinase 24	Serine/threonine-protein kinase 24;Serine/threonine-protein kinase 24 36 kDa subunit;Serine/threonine-protein kinase 24 12 kDa subunit	Q9Y6E0	Q9Y6E0	3	3	2		24.9957	24.7939	25.1827		24.262	24.5126	24.1989		Student's	0.0107071	0.0423787	0.630145		+
STK26	STK26	Serine/threonine-protein kinase 26	Serine/threonine-protein kinase 26	Q9P289	Q9P289;O00506	3;1	2;0	2;0		21.2683	24.0043	23.7396		19.659	20.9883	20.7984		Student's	0.0592071	0.141035	0.174082
STOM	STOM	Erythrocyte band 7 integral membrane protein	Erythrocyte band 7 integral membrane protein	P27105	P27105	5	5	5		24.7191	25.9363	24.2672		27.4941	26.9374	26.3275		Student's	0.0318564	0.0932476	3.85164		+
STOML2	STOML2	Stomatin-like protein 2, mitochondrial	Stomatin-like protein 2, mitochondrial	Q9UJZ1	Q9UJZ1	3	3	3		24.3546	23.9391	24.5369		24.0809	24.2365	23.977		Student's	0.405231	0.535861	0.883485		+
STON2	STON2	Stonin-2	Stonin-2	Q8WXE9	Q8WXE9	5	5	5		24.8718	25.1438	25.5625		19.659	20.9883	20.7984		Student's	0.000517409	0.00583495	0.0381863	+	+
STRAP	STRAP	Serine-threonine kinase receptor-associated protein	Serine-threonine kinase receptor-associated protein	Q9Y3F4	Q9Y3F4	5	5	5		21.2278	20.7018	21.161		24.6455	24.5416	24.3914		Student's	4.23913e-05	0.00243173	11.2822	+	+
STRBP	STRBP	Spermatid perinuclear RNA-binding protein	Spermatid perinuclear RNA-binding protein	Q96SI9	Q96SI9	6	3	3		27.4026	27.6967	27.291		27.674	27.1227	27.3888		Student's	0.750053	0.826637	0.953802
STRN	STRN	Striatin	Striatin	O43815	O43815	6	6	6		25.958	25.3801	25.5722		24.3198	24.8641	25.0129		Student's	0.0287789	0.0885939	0.534211		+
STRN3	STRN3	Striatin-3	Striatin-3	Q13033	Q13033	7	7	6		24.3471	25.7466	24.6144		24.4521	23.6938	24.4034		Student's	0.218917	0.351039	0.607246		+
SUB1	SUB1	Activated RNA polymerase II transcriptional coactivator p15	Activated RNA polymerase II transcriptional coactivator p15	P53999	P53999	3	3	3		26.8656	25.8742	26.8279		25.589	26.498	27.3811		Student's	0.959244	0.970632	0.977249		+
SUGP2	SUGP2	SURP and G-patch domain-containing protein 2	SURP and G-patch domain-containing protein 2	Q8IX01	Q8IX01	5	5	5		24.247	24.6741	24.5697		24.4578	24.2151	24.0996		Student's	0.223442	0.355982	0.847076
SULF2	SULF2	Extracellular sulfatase Sulf-2	Extracellular sulfatase Sulf-2	Q8IWU5	Q8IWU5	12	12	12		28.3899	27.8009	27.3933		19.659	20.9883	20.7984		Student's	0.000128506	0.00292012	0.00600555	+
SUMO1	SUMO1	Small ubiquitin-related modifier 1	Small ubiquitin-related modifier 1	P63165	P63165	5	5	5		27.2614	27.3104	26.0139		27.5498	27.6038	27.4191		Welch's	0.257741	0.394609	1.58261
SUMO2	SUMO2;SUMO4	Small ubiquitin-related modifier 2	Small ubiquitin-related modifier 2;Small ubiquitin-related modifier 4	P61956	P61956;Q6EEV6	2;1	2;1	1;0		30.4729	30.8096	30.1546		29.4739	29.0434	29.2044		Student's	0.00548518	0.0260961	0.423813	+
SUMO3	SUMO3	Small ubiquitin-related modifier 3	Small ubiquitin-related modifier 3	P55854	P55854	2	1	1		26.7716	26.2038	26.1141		25.5024	25.3831	25.2709		Student's	0.010681	0.0423787	0.507798
SUN1	SUN1	SUN domain-containing protein 1	SUN domain-containing protein 1	O94901	O94901	11	11	11		25.5296	26.1685	25.8882		25.5464	26.1965	24.9892		Student's	0.510774	0.633242	0.820911		+
SUN2	SUN2	SUN domain-containing protein 2	SUN domain-containing protein 2	Q9UH99	Q9UH99	3	3	3		21.2278	20.7018	21.161		23.3796	23.9735	24.3301		Student's	0.000890898	0.00831665	7.28126	+	+
SUPT16H	SUPT16H	FACT complex subunit SPT16	FACT complex subunit SPT16	Q9Y5B9	Q9Y5B9	23	23	23		28.6763	28.8133	28.5441		28.9317	28.703	28.6999		Student's	0.410464	0.541537	1.072
SUPT5H	SUPT5H	Transcription elongation factor SPT5	Transcription elongation factor SPT5	O00267	O00267	4	4	4		25.0052	25.3905	24.7407		25.1576	24.9998	24.9812		Student's	0.997235	0.997235	1.0005		+
SUPT6H	SUPT6H	Transcription elongation factor SPT6	Transcription elongation factor SPT6	Q7KZ85	Q7KZ85	12	12	12		23.2889	26.1283	23.6311		25.3086	25.1277	25.3066		Welch's	0.421282	0.54827	1.86375
SURF6	SURF6	Surfeit locus protein 6	Surfeit locus protein 6	O75683	O75683	4	4	4		23.5539	23.7122	23.8512		24.0509	24.3586	24.3733		Student's	0.0149668	0.0540745	1.46931		+
SUZ12	SUZ12	Polycomb protein SUZ12	Polycomb protein SUZ12	Q15022	Q15022	2	2	2		23.433	22.9703	22.9175		22.7308	23.609	23.2313		Student's	0.796364	0.863759	1.05953
SVIL	SVIL	Supervillin	Supervillin	O95425	O95425	25	25	25		26.9293	27.1106	26.4145		26.8319	26.8814	25.6852		Student's	0.471231	0.593593	0.783505		+	+	+
SYMPK	SYMPK	Symplekin	Symplekin	Q92797	Q92797	7	7	7		25.2237	25.8396	25.2366		25.9483	25.8739	25.9974		Student's	0.0700764	0.158199	1.42065		+
SYNCRIP	SYNCRIP	Heterogeneous nuclear ribonucleoprotein Q	Heterogeneous nuclear ribonucleoprotein Q	O60506	O60506	25	17	17		29.63	29.8974	29.7352		30.5699	30.6435	30.5932		Student's	0.000464833	0.00561375	1.79997		+
SYNE2	SYNE2	Nesprin-2	Nesprin-2	Q8WXH0	Q8WXH0	28	28	28		23.8449	25.265	24.7579		27.3836	27.0934	25.7622		Student's	0.0307906	0.0913885	4.35851
SYNPO	SYNPO	Synaptopodin	Synaptopodin	Q8N3V7	Q8N3V7	2	2	2		23.9564	23.1574	24.2183		19.659	20.9883	20.7984		Student's	0.00325497	0.0183105	0.101853	+	+
TAF10	TAF10	Transcription initiation factor TFIID subunit 10	Transcription initiation factor TFIID subunit 10	Q12962	Q12962	3	3	3		21.2278	20.7018	21.161		24.8516	24.1788	24.6191		Student's	0.000165701	0.00329608	11.4685	+
TAF15	TAF15	TATA-binding protein-associated factor 2N	TATA-binding protein-associated factor 2N	Q92804	Q92804	8	8	6		27.498	28.1001	28.6068		28.1233	28.2793	28.9791		Student's	0.397756	0.528404	1.31242		+
TAF6	TAF6	Transcription initiation factor TFIID subunit 6	Transcription initiation factor TFIID subunit 6	P49848	P49848	3	3	3		26.7854	23.0947	25.1657		24.0509	22.8503	22.7824		Student's	0.193469	0.321878	0.289694
TAGLN2	TAGLN2	Transgelin-2	Transgelin-2	P37802	P37802;Q9UI15	11;1	11;1	11;1		27.3195	27.8197	28.0337		27.6034	27.2163	27.811		Student's	0.545754	0.664022	0.882265		+
TARDBP	TARDBP	TAR DNA-binding protein 43	TAR DNA-binding protein 43	Q13148	Q13148	11	11	11		27.5394	27.6624	27.3384		27.6677	27.7043	27.4706		Student's	0.444983	0.567567	1.07237		+
TBL1XR1	TBL1XR1;TBL1X	F-box-like/WD repeat-containing protein TBL1XR1	F-box-like/WD repeat-containing protein TBL1XR1;F-box-like/WD repeat-containing protein TBL1X	Q9BZK7	Q9BZK7;O60907;Q9BQ87	12;6;5	12;6;5	12;6;5		26.9902	25.4834	27.0837		27.3683	27.6913	26.9956		Student's	0.208713	0.339578	1.78089
TBL2	TBL2	Transducin beta-like protein 2	Transducin beta-like protein 2	Q9Y4P3	Q9Y4P3	6	6	6		26.2977	26.2268	25.0077		19.659	20.9883	20.7984		Student's	0.000810385	0.00790697	0.0243127	+
TBL3	TBL3	Transducin beta-like protein 3	Transducin beta-like protein 3	Q12788	Q12788	19	19	19		27.9363	27.8981	27.4804		28.3329	28.0485	27.673		Student's	0.363303	0.496347	1.18634		+
TCEA1	TCEA1	Transcription elongation factor A protein 1	Transcription elongation factor A protein 1	P23193	P23193;Q15560	8;2	8;2	8;2		24.9909	24.9933	25.1091		27.0106	25.772	27.0546		Welch's	0.0627853	0.146132	2.99236		+
TCEB2	TCEB2	Transcription elongation factor B polypeptide 2	Transcription elongation factor B polypeptide 2	Q15370	Q15370	5	5	5		25.9482	25.98	25.9634		25.6857	26.0563	26.9855		Welch's	0.545982	0.664022	1.21304		+
TCEB3	TCEB3	Transcription elongation factor B polypeptide 3	Transcription elongation factor B polypeptide 3	Q14241	Q14241	4	4	4		24.0231	24.5557	24.0971		24.6901	24.7545	23.8778		Student's	0.546629	0.664341	1.1611
TCERG1	TCERG1	Transcription elongation regulator 1	Transcription elongation regulator 1	O14776	O14776	13	13	13		25.4205	25.717	25.4088		26.326	26.5634	27.0352		Student's	0.00825602	0.0358245	2.18268	+
TCOF1	TCOF1	Treacle protein	Treacle protein	Q13428	Q13428	31	31	31		29.0359	28.1937	28.1961		28.9105	28.6159	30.1971		Student's	0.243632	0.380771	1.70045		+
TCP1	TCP1	T-complex protein 1 subunit alpha	T-complex protein 1 subunit alpha	P17987	P17987	6	6	6		25.6791	25.9293	25.978		26.3773	26.3657	26.484		Student's	0.00542928	0.0259733	1.46094		+
TECR	TECR	Very-long-chain enoyl-CoA reductase	Very-long-chain enoyl-CoA reductase	Q9NZ01	Q9NZ01	5	5	5		25.7928	25.4898	25.4338		25.6733	26.1613	25.9611		Student's	0.116676	0.225832	1.2832
TES	TES	Testin	Testin	Q9UGI8	Q9UGI8	4	4	4		23.617	22.9073	24.0418		24.0203	23.1909	23.6464		Student's	0.823713	0.881383	1.06969		+	+	+
TEX10	TEX10	Testis-expressed sequence 10 protein	Testis-expressed sequence 10 protein	Q9NXF1	Q9NXF1	13	13	13		25.7113	26.2306	25.9756		26.9806	27.0534	26.9855		Welch's	0.018393	0.0632763	2.04775
TF	TF	Serotransferrin	Serotransferrin	P02787	P02787	3	3	3		21.2278	20.7018	21.161		22.9338	22.7525	22.2901		Student's	0.00300006	0.017213	3.09212	+
TFAM	TFAM	Transcription factor A, mitochondrial	Transcription factor A, mitochondrial	Q00059	Q00059	3	3	3		25.0607	25.265	24.5168		23.7303	23.8217	24.2528		Student's	0.0212507	0.070577	0.49565		+
TFAP2A	TFAP2A	Transcription factor AP-2-alpha	Transcription factor AP-2-alpha	P05549	P05549;Q92481;Q6VUC0;Q92754;Q7Z6R9	7;3;2;1;1	7;3;2;1;1	7;3;2;1;1		21.2278	20.7018	21.161		26.9292	26.2505	27.3342		Student's	8.33363e-05	0.00247309	56.0148	+
TFAP4	TFAP4	Transcription factor AP-4	Transcription factor AP-4	Q01664	Q01664	2	2	2		21.2278	20.7018	21.161		23.4152	23.3598	23.9032		Student's	0.000451559	0.0055308	5.77261	+
TFPI2	TFPI2	Tissue factor pathway inhibitor 2	Tissue factor pathway inhibitor 2	P48307	P48307	9	9	9		34.755	34.1244	33.5897		24.3814	26.5634	26.5536		Student's	0.000482029	0.00564832	0.00312149	+	+
TGFB1	TGFB1	Transforming growth factor beta-1	Transforming growth factor beta-1;Latency-associated peptide	P01137	P01137	3	3	3		25.1784	25.8396	24.7057		19.659	20.9883	20.7984		Student's	0.000848326	0.00813922	0.0369228	+	+
TGFB2	TGFB2	Transforming growth factor beta-2	Transforming growth factor beta-2;Latency-associated peptide	P61812	P61812	6	6	6		25.9677	26.0952	26.058		25.5652	24.553	25.0818		Welch's	0.0771703	0.169361	0.509216		+
TGFBI	TGFBI	Transforming growth factor-beta-induced protein ig-h3	Transforming growth factor-beta-induced protein ig-h3	Q15582	Q15582	40	40	40		35.7053	35.3931	36.0467		34.7043	34.5246	33.9168		Student's	0.0118196	0.0453611	0.396898	+	+
TGM2	TGM2	Protein-glutamine gamma-glutamyltransferase 2	Protein-glutamine gamma-glutamyltransferase 2	P21980	P21980;P49221	31;1	31;1	31;1		31.5417	30.9046	33.9407		19.659	20.9883	20.7984		Student's	0.000326994	0.00469617	0.000311806	+	+
THBS1	THBS1	Thrombospondin-1	Thrombospondin-1	P07996	P07996;P35442	50;3	14;1	14;1		32.2177	31.4447	31.1377		28.7522	28.8005	28.9188		Welch's	0.0116571	0.044937	0.145976	+	+
THOC1	THOC1	THO complex subunit 1	THO complex subunit 1	Q96FV9	Q96FV9	11	11	11		27.6417	27.2654	27.2519		26.2858	26.5916	25.8286		Student's	0.0108395	0.0427394	0.450319	+	+
THOC2	THOC2	THO complex subunit 2	THO complex subunit 2	Q8NI27	Q8NI27	11	11	11		24.3171	26.6711	23.7512		26.5213	26.5333	26.6959		Welch's	0.202233	0.331048	3.18305		+
THOC3	THOC3	THO complex subunit 3	THO complex subunit 3	Q96J01	Q96J01	5	5	5		21.2278	20.7018	21.161		24.3448	25.0968	25.3066		Student's	0.000317656	0.00464908	14.7826	+	+
THOC5	THOC5	THO complex subunit 5 homolog	THO complex subunit 5 homolog	Q13769	Q13769	4	4	4		23.8966	24.4197	24.5369		23.5495	24.352	23.3219		Student's	0.215204	0.346373	0.686219		+
THOC6	THOC6	THO complex subunit 6 homolog	THO complex subunit 6 homolog	Q86W42	Q86W42	8	8	8		25.2558	26.2864	25.0547		25.6881	24.9269	25.8508		Student's	0.931307	0.95226	0.970178		+
THOC7	THOC7	THO complex subunit 7 homolog	THO complex subunit 7 homolog	Q6I9Y2	Q6I9Y2	5	5	5		24.3322	24.5245	25.0407		24.8072	26.0724	25.6852		Student's	0.107452	0.212519	1.85207
THRAP3	THRAP3	Thyroid hormone receptor-associated protein 3	Thyroid hormone receptor-associated protein 3	Q9Y2W1	Q9Y2W1	30	30	29		30.2161	30.0224	29.7456		30.0266	30.1384	30.8973		Student's	0.304918	0.441773	1.28289		+
THSD4	THSD4	Thrombospondin type-1 domain-containing protein 4	Thrombospondin type-1 domain-containing protein 4	Q6ZMP0	Q6ZMP0	13	13	13		26.9661	26.5566	27.3196		24.977	25.6438	25.5987		Student's	0.00747967	0.0337269	0.343662	+	+
TIMP3	TIMP3	Metalloproteinase inhibitor 3	Metalloproteinase inhibitor 3	P35625	P35625	8	8	8		30.1373	30.1482	30.6257		28.9317	28.3556	28.2223		Student's	0.00265529	0.0158674	0.287075	+	+
TINAGL1	TINAGL1	Tubulointerstitial nephritis antigen-like	Tubulointerstitial nephritis antigen-like	Q9GZM7	Q9GZM7	7	7	7		28.6838	27.8744	29.0822		28.2884	27.9092	27.3421		Student's	0.194125	0.32236	0.615478		+
TJP1	TJP1	Tight junction protein ZO-1	Tight junction protein ZO-1	Q07157	Q07157	25	25	25		29.2456	29.2837	29.9348		29.6174	28.6932	29.5867		Student's	0.642297	0.739953	0.877258		+
TJP2	TJP2	Tight junction protein ZO-2	Tight junction protein ZO-2	Q9UDY2	Q9UDY2	9	9	9		25.9334	25.9479	27.0948		25.7028	24.9745	26.1487		Student's	0.236337	0.372599	0.60847		+
TKT	TKT	Transketolase	Transketolase	P29401	P29401	8	8	8		23.8554	24.4533	24.6638		27.3527	27.113	26.607		Student's	0.00117421	0.00988847	6.49833	+	+
TLN1	TLN1	Talin-1	Talin-1	Q9Y490	Q9Y490	113	113	99		32.3692	32.0896	32.7986		31.2317	31.1069	31.0595		Student's	0.00375613	0.0198956	0.409947	+	+	+	+
TM9SF3	TM9SF3	Transmembrane 9 superfamily member 3	Transmembrane 9 superfamily member 3	Q9HD45	Q9HD45	2	2	2		24.3322	24.231	25.4303		19.659	20.9883	20.7984		Student's	0.00178172	0.0123544	0.0550694	+
TMA16	TMA16	Translation machinery-associated protein 16	Translation machinery-associated protein 16	Q96EY4	Q96EY4	3	3	3		25.8465	26.8659	27.0034		26.4934	26.3706	27.102		Student's	0.855488	0.902012	1.05948		+
TMCO1	TMCO1	Transmembrane and coiled-coil domain-containing protein 1	Transmembrane and coiled-coil domain-containing protein 1	Q9UM00	Q9UM00	3	3	3		24.7588	24.7078	24.299		24.568	24.4469	23.8166		Student's	0.320252	0.456709	0.805882
TMED10	TMED10	Transmembrane emp24 domain-containing protein 10	Transmembrane emp24 domain-containing protein 10	P49755	P49755	3	3	3		26.4786	26.2551	26.0875		25.693	26.0462	25.2106		Student's	0.0799941	0.173773	0.64897		+
TMED2	TMED2	Transmembrane emp24 domain-containing protein 2	Transmembrane emp24 domain-containing protein 2	Q15363	Q15363	3	3	3		24.6301	24.5308	24.0324		23.6626	23.7931	24.0548		Student's	0.0617234	0.144635	0.677872
TMED7-TICAM2	TMED7-TICAM2;TMED7	Transmembrane emp24 domain-containing protein 7	Transmembrane emp24 domain-containing protein 7	A0A0A6YYA0	A0A0A6YYA0;Q9Y3B3	4;4	4;4	4;4		26.7436	26.878	26.3966		24.7522	24.5867	25.3288		Student's	0.00260244	0.0157147	0.290485	+
TMED9	TMED9	Transmembrane emp24 domain-containing protein 9	Transmembrane emp24 domain-containing protein 9	Q9BVK6	Q9BVK6	3	3	3		23.488	24.2154	25.2728		25.1856	24.9092	24.3111		Student's	0.456576	0.578953	1.39145		+
TMEM201	TMEM201	Transmembrane protein 201	Transmembrane protein 201	Q5SNT2	Q5SNT2	3	3	3		24.2147	25.964	24.412		24.2087	24.5243	24.1712		Student's	0.375554	0.509891	0.677265
TMEM214	TMEM214	Transmembrane protein 214	Transmembrane protein 214	Q6NUQ4	Q6NUQ4	10	10	10		26.6333	27.2469	27.3662		26.4504	26.1348	25.1512		Student's	0.0609056	0.143107	0.444427		+
TMEM33	TMEM33	Transmembrane protein 33	Transmembrane protein 33	P57088	P57088	4	4	4		25.6761	26.3868	25.6196		25.9606	26.4755	25.9426		Student's	0.485725	0.608742	1.1745
TMEM43	TMEM43	Transmembrane protein 43	Transmembrane protein 43	Q9BTV4	Q9BTV4	7	7	7		21.2278	20.7018	21.161		27.1338	27.9805	26.5399		Student's	0.000161371	0.00329608	72.901	+	+
TMEM63A	TMEM63A	CSC1-like protein 1	CSC1-like protein 1	O94886	O94886	2	2	2		25.8226	25.0068	24.9933		25.7647	25.5639	25.8574		Student's	0.189199	0.318288	1.37022
TMOD3	TMOD3	Tropomodulin-3	Tropomodulin-3	Q9NYL9	Q9NYL9;Q9NZR1	16;1	16;1	16;1		28.4168	28.7727	28.9285		28.8078	28.8126	29.3644		Student's	0.292998	0.430645	1.22175		+
TMPO	TMPO	Lamina-associated polypeptide 2, isoform alpha	Lamina-associated polypeptide 2, isoform alpha;Thymopoietin;Thymopentin	P42166	P42166	26	26	26		31.0332	30.3074	29.8634		30.1228	30.1384	30.4134		Student's	0.644081	0.741058	0.884862		+
TNC	TNC	Tenascin	Tenascin	P24821	P24821	89	89	89		33.8501	33.2525	34.5011		34.5688	34.0657	33.7721		Student's	0.566647	0.681499	1.2038		+
TNFRSF6B	TNFRSF6B	Tumor necrosis factor receptor superfamily member 6B	Tumor necrosis factor receptor superfamily member 6B	O95407	O95407	4	4	4		25.2074	24.3357	25.1091		19.659	20.9883	20.7984		Student's	0.000905929	0.00834336	0.0472954	+
TNKS1BP1	TNKS1BP1	182 kDa tankyrase-1-binding protein	182 kDa tankyrase-1-binding protein	Q9C0C2	Q9C0C2	62	62	62		31.4025	31.1915	31.5287		30.1228	30.2206	30.6183		Student's	0.00430601	0.0220667	0.481742	+	+
TNPO1	TNPO1	Transportin-1	Transportin-1	Q92973	Q92973;O14787	6;1	6;1	6;1		25.0332	24.88	24.4689		25.2367	24.9225	24.9772		Student's	0.265417	0.403854	1.19041		+
TNS3	TNS3	Tensin-3	Tensin-3	Q68CZ2	Q68CZ2;Q63HR2;Q9HBL0	4;1;1	4;1;1	4;1;1		25.9284	25.152	24.7636		24.8472	24.5359	25.3288		Student's	0.412431	0.542887	0.76984		+
TNS4	TNS4	Tensin-4	Tensin-4	Q8IZW8	Q8IZW8	22	22	22		28.6911	28.4343	28.3419		27.8508	27.6107	26.2709		Student's	0.0684008	0.156048	0.42192
TNXB	TNXB	Tenascin-X	Tenascin-X	P22105	P22105	2	2	2		21.7083	22.2266	21.6486		22.9338	23.3727	22.1697		Student's	0.0718398	0.160709	1.95102		+
TOE1	TOE1	Target of EGR1 protein 1	Target of EGR1 protein 1	Q96GM8	Q96GM8	2	2	2		24.3693	24.3713	23.7853		24.6201	24.1934	24.3238		Student's	0.429871	0.553215	1.15173		+
TOMM20	TOMM20	Mitochondrial import receptor subunit TOM20 homolog	Mitochondrial import receptor subunit TOM20 homolog	Q15388	Q15388	3	3	3		29.5246	28.9568	28.564		29.0532	29.2016	29.2835		Student's	0.597517	0.705822	1.12061		+
TONSL	TONSL	Tonsoku-like protein	Tonsoku-like protein	Q96HA7	Q96HA7	3	3	3		23.2424	23.521	22.2898		23.8217	22.7679	22.6858		Student's	0.894051	0.928253	1.05269
TOP1	TOP1	DNA topoisomerase 1	DNA topoisomerase 1	P11387	P11387;Q969P6	29;4	29;4	29;4		29.228	28.8648	28.4826		30.1344	29.9721	30.23		Student's	0.00533148	0.0257032	2.38455	+	+
TOP2A	TOP2A	DNA topoisomerase 2-alpha	DNA topoisomerase 2-alpha	P11388	P11388	30	30	20		28.4212	28.9029	27.7973		28.6438	28.1231	28.6003		Student's	0.831594	0.887616	1.05841		+
TOP2B	TOP2B	DNA topoisomerase 2-beta	DNA topoisomerase 2-beta	Q02880	Q02880	24	14	14		24.231	27.3965	23.7853		28.2212	28.4044	27.8782		Welch's	0.114073	0.221851	8.1699		+
TOPBP1	TOPBP1	DNA topoisomerase 2-binding protein 1	DNA topoisomerase 2-binding protein 1	Q92547	Q92547	3	3	3		21.2278	20.7018	21.161		21.9711	22.5899	22.3082		Student's	0.00664811	0.0302936	2.3942	+
TOR1AIP1	TOR1AIP1	Torsin-1A-interacting protein 1	Torsin-1A-interacting protein 1	Q5JTV8	Q5JTV8;Q8NFQ8	8;1	8;1	8;1		23.9268	24.0403	23.9039		26.0027	26.3444	26.326		Student's	4.42392e-05	0.00243173	4.81444	+
TP53BP1	TP53BP1	Tumor suppressor p53-binding protein 1	Tumor suppressor p53-binding protein 1	Q12888	Q12888	13	13	13		25.5937	26.0973	25.6625		25.4884	25.9145	25.1369		Student's	0.379078	0.51146	0.828576
TP63	TP63	Tumor protein 63	Tumor protein 63	Q9H3D4	Q9H3D4	5	5	5		25.0378	25.3202	24.5235		24.9114	24.7495	24.6395		Student's	0.47547	0.596757	0.874372
TPD52L2	TPD52L2	Tumor protein D54	Tumor protein D54	O43399	O43399	5	5	5		22.6016	23.04	22.9861		25.9214	26.0462	25.7073		Student's	5.91164e-05	0.00243173	8.08752	+	+
TPI1	TPI1	Triosephosphate isomerase	Triosephosphate isomerase	P60174	P60174	9	9	9		24.1983	25.3309	24.4265		27.3527	26.9483	27.4265		Student's	0.00233616	0.0147786	6.02354	+
TPM1	TPM1	Tropomyosin alpha-1 chain	Tropomyosin alpha-1 chain	P09493	P09493	22	11	9		29.3045	29.1272	30.1151		29.2777	28.8335	30.0327		Student's	0.786503	0.855191	0.911118		+
TPM2	TPM2	Tropomyosin beta chain	Tropomyosin beta chain	P07951	P07951	18	6	2		27.357	26.2809	28.5953		24.8775	25.7093	26.2922		Student's	0.0852761	0.182267	0.290228		+
TPM3	TPM3	Tropomyosin alpha-3 chain	Tropomyosin alpha-3 chain	P06753	P06753	23	14	8		32.1083	31.4543	31.8393		31.6648	31.3198	32.2919		Student's	0.90863	0.937398	0.971445		+
TPM4	TPM4	Tropomyosin alpha-4 chain	Tropomyosin alpha-4 chain	P67936	P67936;Q2TAC2	24;1	24;1	11;1		33.8293	33.3056	34.1607		33.1154	33.1404	34.1174		Student's	0.498205	0.620824	0.808047		+
TPR	TPR	Nucleoprotein TPR	Nucleoprotein TPR	P12270	P12270	85	85	85		30.4729	30.5171	30.4364		30.7468	31.1007	31.0533		Student's	0.012287	0.0466365	1.40587		+
TPX2	TPX2	Targeting protein for Xklp2	Targeting protein for Xklp2	Q9ULW0	Q9ULW0	20	20	20		26.7854	27.2188	24.8778		27.8397	25.367	28.2223		Student's	0.50061	0.622423	1.80124		+
TRA2A	TRA2A	Transformer-2 protein homolog alpha	Transformer-2 protein homolog alpha	Q13595	Q13595	5	4	4		26.0478	26.4533	26.284		24.9609	25.4211	25.9508		Student's	0.0573792	0.138206	0.567457
TRA2B	TRA2B	Transformer-2 protein homolog beta	Transformer-2 protein homolog beta	P62995	P62995	10	10	9		26.9417	27.3713	25.833		27.8508	27.4347	28.3582		Student's	0.0928263	0.193612	2.24379
TRIM28	TRIM28	Transcription intermediary factor 1-beta	Transcription intermediary factor 1-beta	Q13263	Q13263	31	31	31		27.3384	28.4582	27.8108		30.0141	30.1859	30.4605		Student's	0.00254708	0.0155986	5.10197	+
TRIM29	TRIM29	Tripartite motif-containing protein 29	Tripartite motif-containing protein 29	Q14134	Q14134	31	31	31		30.3267	31.0068	30.8968		32.3492	32.2732	31.9726		Student's	0.00374434	0.0198956	2.74135	+
TRIM33	TRIM33	E3 ubiquitin-protein ligase TRIM33	E3 ubiquitin-protein ligase TRIM33	Q9UPN9	Q9UPN9;O15164	4;1	4;1	4;1		24.1983	24.7569	24.7579		25.5705	25.825	25.0516		Student's	0.0362774	0.101706	1.88081
TRIOBP	TRIOBP	TRIO and F-actin-binding protein	TRIO and F-actin-binding protein	Q9H2D6	Q9H2D6	14	13	13		27.4292	26.9935	27.4634		25.4541	24.8913	25.8878		Student's	0.00443514	0.0223962	0.270871	+	+
TRIP12	TRIP12	E3 ubiquitin-protein ligase TRIP12	E3 ubiquitin-protein ligase TRIP12	Q14669	Q14669	13	13	13		25.801	26.1118	23.6803		26.2141	26.3625	25.8083		Student's	0.299712	0.437164	1.90601		+
TRIP6	TRIP6	Thyroid receptor-interacting protein 6	Thyroid receptor-interacting protein 6	Q15654	Q15654	5	5	5		21.2278	20.7018	21.161		23.5813	23.2383	23.3832		Student's	0.000251842	0.00409113	5.17206	+	+	+	+
TRMT112	TRMT112	Multifunctional methyltransferase subunit TRM112-like protein	Multifunctional methyltransferase subunit TRM112-like protein	Q9UI30	Q9UI30	6	6	6		33.5279	33.6509	33.012		32.5618	31.2258	32.5359		Student's	0.0557192	0.136083	0.409202		+
TRMT61A	TRMT61A	tRNA (adenine(58)-N(1))-methyltransferase catalytic subunit TRMT61A	tRNA (adenine(58)-N(1))-methyltransferase catalytic subunit TRMT61A	Q96FX7	Q96FX7	2	2	2		21.2278	20.7018	21.161		24.028	23.576	23.1769		Student's	0.00098157	0.008738	5.91115	+
TSPO	TSPO	Translocator protein	Translocator protein	P30536	P30536	2	2	2		25.4311	24.8146	25.022		25.3086	25.5667	25.1078		Student's	0.34821	0.481858	1.17974		+
TSR1	TSR1	Pre-rRNA-processing protein TSR1 homolog	Pre-rRNA-processing protein TSR1 homolog	Q2NL82	Q2NL82	7	7	7		24.9025	25.9316	24.6516		26.7155	25.3375	25.0967		Student's	0.434013	0.55728	1.46882		+
TUBA1B	TUBA1B	Tubulin alpha-1B chain	Tubulin alpha-1B chain	P68363	P68363;A6NHL2	12;3	12;3	0;0		29.5633	29.2547	29.4617		29.4811	29.682	29.7525		Student's	0.156939	0.280283	1.1583		+	+	+
TUBA1C	TUBA1C;TUBA1A;TUBA3C;TUBA3E	Tubulin alpha-1C chain	Tubulin alpha-1C chain;Tubulin alpha-1A chain;Tubulin alpha-3C/D chain;Tubulin alpha-3E chain	Q9BQE3	Q9BQE3;Q71U36;Q13748;Q6PEY2;Q9NY65	12;12;9;7;5	1;1;1;1;1	1;1;1;1;1		24.3246	24.4731	24.0324		24.0809	23.7443	24.7841		Student's	0.835686	0.888271	0.950264		+
TUBA4A	TUBA4A	Tubulin alpha-4A chain	Tubulin alpha-4A chain	P68366	P68366	11	2	2		25.1615	24.143	25.1657		23.8217	24.4159	24.6795		Student's	0.289497	0.42805	0.698482		+		+
TUBB	TUBB;TUBB2B;TUBB2A	Tubulin beta chain	Tubulin beta chain;Tubulin beta-2B chain;Tubulin beta-2A chain	P07437	P07437;Q9BVA1;Q13885	16;11;11	4;1;1	3;0;0		27.2213	27.09	27.0034		27.0876	27.4111	27.673		Student's	0.18917	0.318288	1.21896
TUBB1	TUBB1	Tubulin beta-1 chain	Tubulin beta-1 chain	Q9H4B7	CON__ENSEMBL:ENSBTAP00000025008;Q9H4B7	9;6	5;2	5;2		24.8457	23.0947	25.4303		23.5917	23.7542	24.0996		Student's	0.421665	0.548355	0.640943
TUBB4B	TUBB4B;TUBB4A	Tubulin beta-4B chain	Tubulin beta-4B chain;Tubulin beta-4A chain	P68371	P68371;P04350;I3L2F9;A6NNZ2;Q9BUF5	17;13;6;6;6	17;13;6;6;6	3;2;0;0;0		28.9978	28.7276	28.9497		29.0113	29.1235	29.5014		Student's	0.132629	0.250328	1.24863		+
TUBB8	TUBB8	Tubulin beta-8 chain	Tubulin beta-8 chain	Q3ZCM7	Q3ZCM7	8	1	1		24.362	22.9627	23.3965		23.7858	23.8122	23.6364		Welch's	0.7203	0.80515	1.12589
TWF1	TWF1	Twinfilin-1	Twinfilin-1	Q12792	Q12792;H0Y858;Q6IBS0	5;1;1	5;1;1	5;1;1		24.69	25.6922	25.2767		24.0203	23.8217	23.4071		Student's	0.0126973	0.0475668	0.360989	+	+
TWISTNB	TWISTNB	DNA-directed RNA polymerase I subunit RPA43	DNA-directed RNA polymerase I subunit RPA43	Q3B726	Q3B726	3	3	3		21.2278	20.7018	21.161		22.3332	22.8517	23.9282		Student's	0.0157174	0.0559754	4.0209
TXN	TXN	Thioredoxin	Thioredoxin	P10599	P10599	6	6	6		28.7057	28.6912	29.1336		29.6009	29.7244	30.152		Student's	0.011331	0.0441569	1.97556		+
TXNDC5	TXNDC5	Thioredoxin domain-containing protein 5	Thioredoxin domain-containing protein 5	Q8NBS9	Q8NBS9	2	2	2		24.8404	23.4009	23.1135		19.659	20.9883	20.7984		Student's	0.00814663	0.0357087	0.101319	+	+
TXNL1	TXNL1	Thioredoxin-like protein 1	Thioredoxin-like protein 1	O43396	O43396	4	4	4		21.2278	20.7018	21.161		22.9019	23.609	23.4536		Student's	0.00107024	0.00933489	4.89503	+	+
U2AF1	U2AF1	Splicing factor U2AF 35 kDa subunit	Splicing factor U2AF 35 kDa subunit	Q01081	Q01081;Q8WU68	4;1	4;1	4;1		24.7362	24.8552	24.5369		25.1925	24.9659	24.5125		Student's	0.457996	0.580307	1.13357		+
U2AF2	U2AF2	Splicing factor U2AF 65 kDa subunit	Splicing factor U2AF 65 kDa subunit	P26368	P26368	9	9	9		27.8859	27.4458	27.7209		27.7827	27.9859	27.6476		Student's	0.495188	0.618399	1.08763		+
U2SURP	U2SURP	U2 snRNP-associated SURP motif-containing protein	U2 snRNP-associated SURP motif-containing protein	O15042	O15042	17	17	17		28.2373	27.562	27.0948		27.8341	28.0688	28.7488		Student's	0.245038	0.381588	1.50095		+
UACA	UACA	Uveal autoantigen with coiled-coil domains and ankyrin repeats	Uveal autoantigen with coiled-coil domains and ankyrin repeats	Q9BZF9	Q9BZF9	23	23	23		26.0615	26.0069	25.6625		26.8319	26.5634	27.0546		Student's	0.00869457	0.036984	1.87427		+
UBA52	UBA52;UBB;UBC;UBBP4	Ubiquitin-60S ribosomal protein L40	Ubiquitin-60S ribosomal protein L40;Ubiquitin;60S ribosomal protein L40;Polyubiquitin-B;Ubiquitin;Polyubiquitin-C;Ubiquitin	P62987	P62987;P0CG47;P0CG48;J3QRK5	8;5;5;4	8;5;5;4	3;0;0;0		34.3795	33.9116	34.3853		33.96	34.1817	34.2258		Student's	0.592397	0.700787	0.931126		+
UBAP2L	UBAP2L	Ubiquitin-associated protein 2-like	Ubiquitin-associated protein 2-like	Q14157	Q14157	5	5	5		24.0231	23.8199	23.6803		23.7113	23.7835	24.4271		Student's	0.62109	0.724745	1.09644		+
UBE2I	UBE2I	SUMO-conjugating enzyme UBC9	SUMO-conjugating enzyme UBC9	P63279	P63279	2	2	2		24.2629	25.2799	25.1657		25.2666	25.5266	26.5536		Student's	0.158344	0.282209	1.83961		+
UBE2L3	UBE2L3;hCG_1789329	Ubiquitin-conjugating enzyme E2 L3	Ubiquitin-conjugating enzyme E2 L3	P68036	P68036;A0A0B4J2G9	2;1	2;1	2;1		22.9169	23.2455	24.4336		25.1716	25.5295	25.7242		Student's	0.0164063	0.0579297	3.84535		+
UBE2N	UBE2N;UBE2NL	Ubiquitin-conjugating enzyme E2 N	Ubiquitin-conjugating enzyme E2 N;Putative ubiquitin-conjugating enzyme E2 N-like	P61088	P61088;Q5JXB2	3;2	3;2	3;2		23.4189	22.7603	22.2898		19.659	20.9883	20.7984		Student's	0.0114388	0.0442205	0.19736	+	+
UBTF	UBTF	Nucleolar transcription factor 1	Nucleolar transcription factor 1	P17480	P17480	12	12	12		27.4204	27.6131	25.3272		27.8783	27.9965	28.397		Student's	0.156561	0.279968	2.46858		+
UBXN7	UBXN7	UBX domain-containing protein 7	UBX domain-containing protein 7	O94888	O94888	5	5	5		23.385	23.3869	23.9039		24.973	24.9998	25.5935		Student's	0.00359801	0.0195401	3.09544	+
UHRF1	UHRF1	E3 ubiquitin-protein ligase UHRF1	E3 ubiquitin-protein ligase UHRF1	Q96T88	Q96T88	10	10	9		26.6931	26.8659	26.6819		27.3291	26.6192	26.7324		Student's	0.555454	0.671287	1.10694		+
UNC45A	UNC45A	Protein unc-45 homolog A	Protein unc-45 homolog A	Q9H3U1	Q9H3U1	9	9	9		26.4	26.6849	26.3225		26.4792	26.6192	26.056		Student's	0.697762	0.788564	0.94322		+
UPF1	UPF1	Regulator of nonsense transcripts 1	Regulator of nonsense transcripts 1	Q92900	Q92900	11	11	11		25.2833	25.7142	25.8463		25.9828	24.9956	24.8024		Student's	0.429052	0.552965	0.782217		+
UPP1	UPP1	Uridine phosphorylase 1	Uridine phosphorylase 1	Q16831	Q16831	4	4	4		26.1708	25.8321	25.9112		19.659	20.9883	20.7984		Student's	0.000212044	0.00373674	0.0222592	+
UQCRH	UQCRH;UQCRHL	Cytochrome b-c1 complex subunit 6, mitochondrial	Cytochrome b-c1 complex subunit 6, mitochondrial;Cytochrome b-c1 complex subunit 6	P07919	P07919;A0A096LP55	2;1	2;1	2;1		23.7802	23.6783	24.1847		24.0126	24.779	24.9772		Student's	0.099967	0.204311	1.63413
UQCRQ	UQCRQ	Cytochrome b-c1 complex subunit 8	Cytochrome b-c1 complex subunit 8	O14949	O14949	3	3	3		25.0966	24.6854	25.1615		24.9156	25.2382	24.7375		Student's	0.937673	0.956504	0.988016		+
URB1	URB1	Nucleolar pre-ribosomal-associated protein 1	Nucleolar pre-ribosomal-associated protein 1	O60287	O60287	10	10	10		25.4241	25.4311	24.0324		24.4054	25.7745	24.7184		Student's	0.995708	0.996285	1.00247
URB2	URB2	Unhealthy ribosome biogenesis protein 2 homolog	Unhealthy ribosome biogenesis protein 2 homolog	Q14146	Q14146	5	5	5		23.9757	24.1997	23.6924		23.8481	23.1609	22.9871		Student's	0.106948	0.212081	0.64892
USP10	USP10	Ubiquitin carboxyl-terminal hydrolase 10	Ubiquitin carboxyl-terminal hydrolase 10	Q14694	Q14694	5	5	5		21.2278	20.7018	21.161		24.9072	25.0205	24.518		Student's	7.28218e-05	0.00247309	13.7852	+
USP39	USP39	U4/U6.U5 tri-snRNP-associated protein 2	U4/U6.U5 tri-snRNP-associated protein 2	Q53GS9	Q53GS9	7	7	7		25.348	26.0721	23.883		25.5598	26.0319	25.4672		Student's	0.429887	0.553215	1.50033		+
USP7	USP7	Ubiquitin carboxyl-terminal hydrolase 7	Ubiquitin carboxyl-terminal hydrolase 7	Q93009	Q93009	18	18	18		24.0508	25.7573	24.7522		27.5361	26.6991	27.2691		Student's	0.0138823	0.0510958	4.97497
UTP11L	UTP11L	Probable U3 small nucleolar RNA-associated protein 11	Probable U3 small nucleolar RNA-associated protein 11	Q9Y3A2	Q9Y3A2	9	9	9		26.1237	27.1004	26.9916		26.3758	26.7247	26.5122		Student's	0.570095	0.685146	0.869962		+
UTP14A	UTP14A	U3 small nucleolar RNA-associated protein 14 homolog A	U3 small nucleolar RNA-associated protein 14 homolog A	Q9BVJ6	Q9BVJ6;Q5TAP6	19;5	19;5	19;5		28.0779	28.2635	28.2063		28.0954	28.1424	28.1148		Student's	0.314492	0.451478	0.955955		+
UTP15	UTP15	U3 small nucleolar RNA-associated protein 15 homolog	U3 small nucleolar RNA-associated protein 15 homolog	Q8TED0	Q8TED0;REV__Q8TED0	18;1	18;1	18;1		27.4467	28.414	27.8634		27.705	27.4656	26.607		Student's	0.210418	0.340893	0.63778		+
UTP18	UTP18	U3 small nucleolar RNA-associated protein 18 homolog	U3 small nucleolar RNA-associated protein 18 homolog	Q9Y5J1	Q9Y5J1	13	13	13		27.3478	27.1804	26.6354		25.9151	26.8467	26.5536		Student's	0.152408	0.275035	0.652451		+
UTP20	UTP20	Small subunit processome component 20 homolog	Small subunit processome component 20 homolog	O75691	O75691	24	24	24		26.9417	27.9612	27.1491		27.2969	26.9152	25.1794		Student's	0.286705	0.424284	0.540809		+
UTP23	UTP23	rRNA-processing protein UTP23 homolog	rRNA-processing protein UTP23 homolog	Q9BRU9	Q9BRU9	3	3	3		24.5548	24.4665	23.9941		24.1175	24.4159	24.3974		Student's	0.894391	0.928253	0.980681		+
UTP3	UTP3	Something about silencing protein 10	Something about silencing protein 10	Q9NQZ2	Q9NQZ2	5	5	5		26.6164	26.2919	26.0442		26.0418	26.275	25.7528		Student's	0.259443	0.395811	0.815449		+
UTP6	UTP6	U3 small nucleolar RNA-associated protein 6 homolog	U3 small nucleolar RNA-associated protein 6 homolog	Q9NYH9	Q9NYH9	9	9	9		26.4249	26.4517	26.2262		26.3276	26.1252	25.6728		Student's	0.189366	0.318288	0.79791		+
UTRN	UTRN	Utrophin	Utrophin	P46939	P46939	9	9	9		22.9952	22.9234	23.4441		24.9446	24.7643	24.3487		Student's	0.00286167	0.0167529	2.95877	+	+
VAMP5	VAMP5	Vesicle-associated membrane protein 5	Vesicle-associated membrane protein 5	O95183	O95183	2	2	2		27.0938	27.7692	27.0948		27.0399	26.787	26.7324		Student's	0.128777	0.244931	0.723897		+
VAPA	VAPA	Vesicle-associated membrane protein-associated protein A	Vesicle-associated membrane protein-associated protein A	Q9P0L0	Q9P0L0	6	5	5		25.9384	25.9198	25.9877		26.1952	26.8231	26.0113		Welch's	0.249095	0.386164	1.31454		+
VAPB	VAPB	Vesicle-associated membrane protein-associated protein B/C	Vesicle-associated membrane protein-associated protein B/C	O95292	O95292	6	6	5		26.3469	26.6986	26.1424		26.8541	26.6055	26.87		Student's	0.106962	0.212081	1.3018		+
VASP	VASP	Vasodilator-stimulated phosphoprotein	Vasodilator-stimulated phosphoprotein	P50552	P50552	7	7	7		24.6362	24.5923	26.0649		24.1603	24.6033	25.1114		Student's	0.443292	0.565829	0.72058		+	+	+
VCAN	VCAN	Versican core protein	Versican core protein	P13611	P13611	10	10	10		28.3392	27.3104	27.7065		26.9806	25.1617	25.9529		Student's	0.0443489	0.115521	0.296548		+
VCL	VCL	Vinculin	Vinculin	P18206	P18206	31	31	31		28.8143	28.4817	29.1336		28.8752	28.8803	28.7786		Student's	0.864167	0.908348	1.02445		+	+	+
VCP	VCP	Transitional endoplasmic reticulum ATPase	Transitional endoplasmic reticulum ATPase	P55072	P55072	24	24	24		29.4154	28.9953	29.1441		28.685	28.8483	28.9584		Student's	0.0727177	0.162253	0.782209		+
VDAC1	VDAC1	Voltage-dependent anion-selective channel protein 1	Voltage-dependent anion-selective channel protein 1	P21796	P21796	3	3	3		23.8449	23.986	24.1328		24.1743	23.904	23.5098		Student's	0.583324	0.696199	0.916887
VDAC2	VDAC2	Voltage-dependent anion-selective channel protein 2	Voltage-dependent anion-selective channel protein 2	P45880	P45880	5	5	5		23.488	23.8708	23.3965		24.3261	24.5867	24.0624		Student's	0.0242992	0.0778567	1.67013
VIM	VIM	Vimentin	Vimentin	P08670	P08670;P17661;P41219;P14136;Q16352;P07196;P07197	54;6;4;2;1;1;1	53;6;4;1;1;1;1	50;3;2;1;0;0;0		37.9226	37.365	36.8652		34.1614	33.4159	34.7221		Student's	0.00250418	0.0153904	0.102631	+	+	+	+
VIMP	VIMP	Selenoprotein S	Selenoprotein S	Q9BQE4	Q9BQE4	4	4	4		24.0137	24.1757	24.3146		24.4347	24.673	26.5122		Welch's	0.253144	0.391038	2.05432
VPS26A	VPS26A	Vacuolar protein sorting-associated protein 26A	Vacuolar protein sorting-associated protein 26A	O75436	O75436	3	3	3		21.2278	20.7018	21.161		23.0971	23.3855	23.1769		Student's	0.000300125	0.00450709	4.56197	+	+
VPS29	VPS29	Vacuolar protein sorting-associated protein 29	Vacuolar protein sorting-associated protein 29	Q9UBQ0	Q9UBQ0	2	2	2		21.2278	22.1067	21.8714		23.7675	22.9461	23.7434		Student's	0.00967705	0.0398861	3.36449	+	+
VPS35	VPS35	Vacuolar protein sorting-associated protein 35	Vacuolar protein sorting-associated protein 35	Q96QK1	Q96QK1	5	5	5		24.8457	24.6338	24.3068		25.0701	24.9092	24.7978		Student's	0.133032	0.250744	1.25727		+
VWA9	VWA9	von Willebrand factor A domain-containing protein 9	von Willebrand factor A domain-containing protein 9	Q96SY0	Q96SY0	2	2	2		21.2278	20.7018	21.161		24.3072	24.111	24.4618		Student's	7.32616e-05	0.00247309	9.60053	+
WAPAL	WAPAL	Wings apart-like protein homolog	Wings apart-like protein homolog	Q7Z5K2	Q7Z5K2	5	5	5		21.2278	20.7018	21.161		23.5708	23.5306	23.715		Student's	0.000122875	0.00290693	5.95979	+
WBP11	WBP11	WW domain-binding protein 11	WW domain-binding protein 11	Q9Y2W2	Q9Y2W2	9	9	9		25.9284	26.1784	25.073		26.4195	26.8112	27.6979		Student's	0.0686098	0.156318	2.37775
WBSCR22	WBSCR22	Probable 18S rRNA (guanine-N(7))-methyltransferase	Probable 18S rRNA (guanine-N(7))-methyltransferase	O43709	O43709	10	10	10		30.4184	30.2526	29.2869		27.9318	26.7624	27.6917		Student's	0.00732451	0.0331137	0.173862	+	+
WDHD1	WDHD1	WD repeat and HMG-box DNA-binding protein 1	WD repeat and HMG-box DNA-binding protein 1	O75717	O75717	5	5	5		21.5689	22.9608	21.7397		24.4692	23.6938	23.0338		Student's	0.0528898	0.132378	3.12202
WDR1	WDR1	WD repeat-containing protein 1	WD repeat-containing protein 1	O75083	O75083	13	13	13		26.2346	27.2376	27.2218		25.2131	24.9702	24.4153		Student's	0.0075434	0.0339257	0.244547	+	+
WDR12	WDR12	Ribosome biogenesis protein WDR12	Ribosome biogenesis protein WDR12	Q9GZL7	Q9GZL7	13	13	13		28.3854	28.6709	28.028		28.767	28.4163	28.3143		Student's	0.582995	0.696199	1.10024
WDR18	WDR18	WD repeat-containing protein 18	WD repeat-containing protein 18	Q9BV38	Q9BV38	12	12	12		27.6417	27.6131	27.4804		27.9053	27.6038	27.2857		Student's	0.920053	0.94523	1.01385
WDR26	WDR26	WD repeat-containing protein 26	WD repeat-containing protein 26	Q9H7D7	Q9H7D7	4	4	4		23.0389	22.7241	22.9808		25.1108	24.6466	24.0996		Student's	0.00520191	0.0253777	3.25892	+
WDR3	WDR3	WD repeat-containing protein 3	WD repeat-containing protein 3	Q9UNX4	Q9UNX4	15	15	15		26.9293	27.3542	26.801		27.8285	27.3546	27.3421		Student's	0.106643	0.212081	1.39498		+
WDR33	WDR33	pre-mRNA 3 end processing protein WDR33	pre-mRNA 3 end processing protein WDR33	Q9C0J8	Q9C0J8	2	2	2		21.2278	20.7018	21.161		23.8039	23.6307	24.0472		Student's	0.000166363	0.00329608	6.95023	+
WDR36	WDR36	WD repeat-containing protein 36	WD repeat-containing protein 36	Q8NI36	Q8NI36	17	17	17		27.0021	27.547	27.4888		27.8341	27.8044	27.5204		Student's	0.134541	0.251948	1.29562
WDR43	WDR43	WD repeat-containing protein 43	WD repeat-containing protein 43	Q15061	Q15061	15	15	15		27.7158	27.782	27.692		27.7233	27.8343	27.5134		Student's	0.706429	0.79479	0.972927		+
WDR46	WDR46	WD repeat-containing protein 46	WD repeat-containing protein 46	O15213	O15213	8	8	8		24.3246	26.4949	24.412		25.3276	25.3767	24.924		Student's	0.863872	0.908348	1.09601		+
WDR5	WDR5	WD repeat-containing protein 5	WD repeat-containing protein 5	P61964	P61964	5	5	5		24.7248	25.2575	24.9591		25.8263	25.3276	25.9384		Student's	0.0419153	0.111195	1.64368
WDR61	WDR61	WD repeat-containing protein 61	WD repeat-containing protein 61;WD repeat-containing protein 61, N-terminally processed	Q9GZS3	Q9GZS3	2	2	2		21.2278	20.7018	21.161		23.4727	23.3727	22.8224		Student's	0.00110209	0.00956437	4.57064	+	+
WDR74	WDR74	WD repeat-containing protein 74	WD repeat-containing protein 74	Q6RFH5	Q6RFH5	7	7	7		26.3015	26.6986	26.2078		27.0204	27.0433	26.6329		Student's	0.0689475	0.156881	1.41052		+
WDR75	WDR75	WD repeat-containing protein 75	WD repeat-containing protein 75	Q8IWA0	Q8IWA0	9	9	9		23.2539	27.1901	25.4124		26.7864	26.6597	25.3193		Student's	0.474929	0.596511	1.9584		+
WDR76	WDR76	WD repeat-containing protein 76	WD repeat-containing protein 76	Q9H967	Q9H967	5	5	5		21.2278	20.7018	21.161		24.0883	24.6938	23.6464		Student's	0.000842342	0.00812695	8.64967	+
WDR77	WDR77	Methylosome protein 50	Methylosome protein 50	Q9BQA1	Q9BQA1	3	3	3		22.9922	23.2857	22.2898		23.8128	23.6307	24.7232		Student's	0.0556495	0.136083	2.29692		+
WDR82	WDR82	WD repeat-containing protein 82	WD repeat-containing protein 82	Q6UXN9	Q6UXN9	6	6	6		24.9176	23.0588	24.2672		25.4396	25.1692	25.0168		Student's	0.113675	0.221326	2.18456		+
WIZ	WIZ	Protein Wiz	Protein Wiz	O95785	O95785	4	4	4		23.9367	23.8507	22.8854		23.4269	24.2365	23.6464		Student's	0.635613	0.734793	1.15858
WNT5A	WNT5A	Protein Wnt-5a	Protein Wnt-5a	P41221	P41221	9	6	6		27.523	27.1997	27.0499		19.659	20.9883	20.7984		Student's	0.000101851	0.00266509	0.00912713	+
WNT5B	WNT5B	Protein Wnt-5b	Protein Wnt-5b	Q9H1J7	Q9H1J7;Q93097	11;1	11;1	8;1		28.3579	27.9724	28.4615		19.659	20.9883	20.7984		Student's	6.05468e-05	0.00243173	0.00454338	+
WTAP	WTAP	Pre-mRNA-splicing regulator WTAP	Pre-mRNA-splicing regulator WTAP	Q15007	Q15007	5	5	5		25.0052	25.0247	24.6081		25.2894	25.1542	25.4585		Student's	0.0597473	0.141927	1.33922
XAB2	XAB2	Pre-mRNA-splicing factor SYF1	Pre-mRNA-splicing factor SYF1	Q9HCS7	Q9HCS7	10	10	10		24.0043	24.5741	23.8725		25.6979	24.7545	24.6395		Student's	0.0916973	0.191489	1.84078		+
XPO1	XPO1	Exportin-1	Exportin-1	O14980	O14980	12	12	12		26.1729	27.1309	26.6123		27.0496	27.0835	27.4922		Student's	0.14115	0.260039	1.48426		+
XRCC5	XRCC5	X-ray repair cross-complementing protein 5	X-ray repair cross-complementing protein 5	P13010	P13010	25	25	25		29.0617	29.241	28.9648		29.2901	29.5395	29.1956		Student's	0.125426	0.240145	1.19129		+
XRCC6	XRCC6	X-ray repair cross-complementing protein 6	X-ray repair cross-complementing protein 6	P12956	P12956	23	23	23		29.6068	29.6121	29.4383		29.8554	29.7765	29.7912		Student's	0.0146388	0.0532236	1.19359		+
XRN2	XRN2	5-3 exoribonuclease 2	5-3 exoribonuclease 2	Q9H0D6	Q9H0D6	20	20	20		26.1324	28.0054	26.7313		27.3836	27.4579	27.1569		Student's	0.538054	0.657157	1.29812		+
YBX1	YBX1	Nuclease-sensitive element-binding protein 1	Nuclease-sensitive element-binding protein 1	P67809	P67809;Q9Y2T7	14;4	14;4	10;0		30.3847	29.8146	29.6964		30.8206	30.5556	30.5932		Student's	0.0387485	0.106709	1.61464		+
YBX3	YBX3	Y-box-binding protein 3	Y-box-binding protein 3	P16989	P16989	12	8	8		27.5556	27.2469	27.1491		28.3527	28.3762	28.3854		Welch's	0.0128158	0.0478295	2.07658	+	+
YES1	YES1	Tyrosine-protein kinase Yes	Tyrosine-protein kinase Yes	P07947	P07947;P06239;P06241	3;1;1	3;1;1	1;0;0		26.2625	26.0355	26.2323		19.659	20.9883	20.7984		Student's	0.00017308	0.00332121	0.0193052	+	+
YLPM1	YLPM1	YLP motif-containing protein 1	YLP motif-containing protein 1	P49750	P49750	18	18	18		27.6568	27.7367	27.3477		26.589	26.9699	26.7797		Student's	0.00775345	0.034338	0.574006
YTHDC1	YTHDC1	YTH domain-containing protein 1	YTH domain-containing protein 1	Q96MU7	Q96MU7	6	6	6		25.6279	25.6414	24.7636		24.9364	24.4222	24.5235		Student's	0.0957043	0.198655	0.608393
YWHAB	YWHAB	14-3-3 protein beta/alpha	14-3-3 protein beta/alpha;14-3-3 protein beta/alpha, N-terminally processed	P31946	P31946	12	7	6		29.3997	29.1098	29.6249		29.5824	29.4741	29.487		Student's	0.422981	0.548582	1.09914		+
YWHAE	YWHAE	14-3-3 protein epsilon	14-3-3 protein epsilon	P62258	P62258	16	13	13		29.7723	29.2569	29.9226		29.9888	30.232	30.0695		Student's	0.105292	0.210706	1.36243		+
YWHAG	YWHAG	14-3-3 protein gamma	14-3-3 protein gamma;14-3-3 protein gamma, N-terminally processed	P61981	P61981	11	7	7		28.6234	28.3256	29.0031		27.916	28.2261	27.8506		Student's	0.0455366	0.118081	0.635886		+
YWHAH	YWHAH	14-3-3 protein eta	14-3-3 protein eta	Q04917	Q04917	9	6	6		27.2515	26.9019	27.5545		27.4941	26.8112	26.4332		Student's	0.423961	0.549212	0.799339		+
YWHAQ	YWHAQ	14-3-3 protein theta	14-3-3 protein theta	P27348	P27348	14	9	9		29.6864	29.2524	29.5032		29.0213	28.8542	29.273		Student's	0.0694551	0.157413	0.741654		+
YWHAZ	YWHAZ	14-3-3 protein zeta/delta	14-3-3 protein zeta/delta	P63104	P63104	17	14	12		31.4248	30.9735	31.5137		31.6809	31.9893	31.9528		Student's	0.0420706	0.111435	1.4848		+
ZAK	ZAK	Mitogen-activated protein kinase kinase kinase MLT	Mitogen-activated protein kinase kinase kinase MLT	Q9NYL2	Q9NYL2	6	6	6		24.8974	26.223	26.8279		25.5785	26.6192	25.3193		Student's	0.846204	0.896363	0.905166
ZBTB11	ZBTB11	Zinc finger and BTB domain-containing protein 11	Zinc finger and BTB domain-containing protein 11	O95625	O95625	2	2	2		21.2278	20.7018	21.161		21.7734	22.4807	22.602		Student's	0.0149509	0.0540745	2.38689
ZC2HC1A	ZC2HC1A	Zinc finger C2HC domain-containing protein 1A	Zinc finger C2HC domain-containing protein 1A	Q96GY0	Q96GY0	2	2	2		24.8718	23.7234	24.243		19.659	20.9883	20.7984		Student's	0.00203043	0.0135913	0.0719191	+
ZC3H11A	ZC3H11A	Zinc finger CCCH domain-containing protein 11A	Zinc finger CCCH domain-containing protein 11A	O75152	O75152	11	11	11		26.4938	26.62	26.0396		26.6536	26.5143	26.5805		Student's	0.334278	0.467827	1.14735
ZC3H14	ZC3H14	Zinc finger CCCH domain-containing protein 14	Zinc finger CCCH domain-containing protein 14	Q6PJT7	Q6PJT7	17	17	17		27.0487	27.1208	26.5982		27.2969	27.0835	27.1479		Student's	0.221595	0.353691	1.19213
ZC3H18	ZC3H18	Zinc finger CCCH domain-containing protein 18	Zinc finger CCCH domain-containing protein 18	Q86VM9	Q86VM9	6	6	6		23.7802	23.9675	23.6682		24.8603	24.8079	26.1558		Student's	0.030798	0.0913885	2.76905
ZC3HAV1	ZC3HAV1	Zinc finger CCCH-type antiviral protein 1	Zinc finger CCCH-type antiviral protein 1	Q7Z2W4	Q7Z2W4	4	4	4		24.1394	23.6317	23.9142		23.5061	23.9735	22.1873		Student's	0.29183	0.430026	0.627296
ZC3HC1	ZC3HC1	Nuclear-interacting partner of ALK	Nuclear-interacting partner of ALK	Q86WB0	Q86WB0	2	2	2		21.2278	20.7018	21.161		23.0259	23.157	23.616		Student's	0.000782193	0.00789863	4.71122	+
ZCCHC8	ZCCHC8	Zinc finger CCHC domain-containing protein 8	Zinc finger CCHC domain-containing protein 8	Q6NZY4	Q6NZY4	10	10	10		25.8118	26.1364	25.9877		26.1422	25.9818	26.4139		Student's	0.270749	0.409769	1.14922
ZDHHC5	ZDHHC5	Palmitoyltransferase ZDHHC5	Palmitoyltransferase ZDHHC5	Q9C0B5	Q9C0B5	6	6	6		24.4547	25.5493	25.5689		25.6407	25.1046	24.3733		Student's	0.785345	0.855191	0.900333
ZFR	ZFR	Zinc finger RNA-binding protein	Zinc finger RNA-binding protein	Q96KR1	Q96KR1;REV__Q15233;REV__Q9NUQ3;REV__P23246;Q9H3P7;Q9HCE9	22;1;1;1;1;1	22;1;1;1;1;1	21;0;0;0;0;0		28.4034	28.6641	28.2902		28.4404	28.1708	28.2898		Student's	0.323838	0.459547	0.899862
ZFY	ZFY;ZFX;ZNF711	Zinc finger Y-chromosomal protein	Zinc finger Y-chromosomal protein;Zinc finger X-chromosomal protein;Zinc finger protein 711	P08048	P08048;P17010;Q9Y462	2;2;1	2;2;1	2;2;1		21.2278	20.7018	21.161		22.6441	22.4989	22.2437		Student's	0.00211253	0.013842	2.69829	+
ZGPAT	ZGPAT	Zinc finger CCCH-type with G patch domain-containing protein	Zinc finger CCCH-type with G patch domain-containing protein	V9GY48	V9GY48;Q8N5A5	5;5	5;5	5;5		23.7354	23.0695	22.3323		24.4635	23.9564	23.6762		Student's	0.101808	0.206849	1.98116
ZMYM2	ZMYM2	Zinc finger MYM-type protein 2	Zinc finger MYM-type protein 2	Q9UBW7	Q9UBW7	3	3	3		21.2278	20.7018	21.161		23.891	23.5535	23.6364		Student's	0.0001632	0.00329608	6.33525	+
ZMYM4	ZMYM4	Zinc finger MYM-type protein 4	Zinc finger MYM-type protein 4	Q5VZL5	Q5VZL5	5	5	5		21.2278	20.7018	21.161		25.9888	25.6704	25.7146		Student's	1.60343e-05	0.00226647	27.1155	+
ZNF185	ZNF185	Zinc finger protein 185	Zinc finger protein 185	O15231	O15231	19	19	19		26.9539	26.3697	27.1491		27.4799	27.8104	27.5686		Student's	0.0351957	0.0996443	1.73548
ZNF207	ZNF207	BUB3-interacting and GLEBS motif-containing protein ZNF207	BUB3-interacting and GLEBS motif-containing protein ZNF207	O43670	O43670	3	3	3		25.4276	25.7887	25.4723		25.9442	25.8988	25.8574		Student's	0.0442247	0.115499	1.26335		+
ZNF22	ZNF22	Zinc finger protein 22	Zinc finger protein 22	P17026	P17026	2	2	2		24.3397	24.3213	23.8076		19.659	20.9883	20.7984		Student's	0.00122716	0.00988847	0.0783311	+	+
ZNF326	ZNF326	DBIRD complex subunit ZNF326	DBIRD complex subunit ZNF326	Q5BKZ1	Q5BKZ1	15	15	15		27.6568	28.0163	27.3753		27.6677	27.5615	27.7041		Student's	0.850243	0.898635	0.973781		+
ZNF384	ZNF384	Zinc finger protein 384	Zinc finger protein 384	Q8TF68	Q8TF68;Q5T0B9	3;1	3;1	3;1		24.0958	23.8808	23.5137		23.5495	23.0756	23.8606		Student's	0.304517	0.441773	0.792864
ZNF593	ZNF593	Zinc finger protein 593	Zinc finger protein 593	O00488	O00488	10	10	10		28.8311	28.8287	29.1677		29.2376	28.65	29.3225		Student's	0.622538	0.724965	1.09245		+
ZNF638	ZNF638	Zinc finger protein 638	Zinc finger protein 638	Q14966	Q14966	11	11	11		24.7191	25.6727	25.1442		24.5838	25.9409	23.715		Student's	0.572564	0.68668	0.741199
