# Supplementary material for: Mena regulates nesprin-2 to control actin–nuclear lamina associations, trans-nuclear membrane signalling and gene expression
Source: Nat Commun. 2023 Mar 23;14:1602. doi: 10.1038/s41467-023-37021-x (PMC10036544; doi:10.1038/s41467-023-37021-x)
Supplement: Supplementary file 6 — Supplementary Data 2 [file 41467_2023_37021_MOESM6_ESM.xlsx]

## Sheet: Supplementary Data 2
Supplementary Data 2 | Core cSCC adhesion proteins quantified by LC-MS/MS
Gene name	Protein name	UniProtKB accession	Met1 cSCC Z-score				Met4 cSCC Z-score				Two-sided t-test			log2(Met4/Met1)	Enriched in Met1 IAC	Enriched in Met4 IAC	Meta-adhesome dataset occurrence	Actin cytoskeleton	Actin binding	Actin organisation
			Replicate 1	Replicate 2	Replicate 3		Replicate 1	Replicate 2	Replicate 3		Method	q	–log10(q)
ILK	Integrin-linked protein kinase	Q13418	1.24317	0.0470541	1.11273		-1.23912	-0.55505	-0.608787		Student's	0.0713646	1.14652	-3.49594			7			+
ITGAV	Integrin alpha-V	P06756	1.06064	0.623823	0.99005		-1.17346	-0.717996	-0.78305		Student's	0.00791185	2.10172	-5.20368	+		7
ITGB1	Integrin beta-1	P05556	0.946553	-0.380145	1.09697		-0.48075	-1.54676	0.364127		Student's	0.330659	0.480619	-0.437637			7		+
LASP1	LIM and SH3 domain protein 1	Q14847	-0.338787	-0.827894	-0.161123		-0.658212	0.0526654	1.93335		Student's	0.463702	0.333761	0.203411			7	+	+
VASP	Vasodilator-stimulated phosphoprotein	P50552	-0.340089	-0.406453	1.81755		-1.05884	-0.389772	0.377611		Student's	0.565829	0.247315	-0.472769			7	+	+	+
VCL	Vinculin	P18206	-0.061788	-1.64414	1.45725		0.228079	0.252342	-0.23174		Student's	0.908348	0.0417478	0.0348444			7	+	+
ACTN1	Alpha-actinin-1	P12814	-0.193149	0.308556	1.87423		-0.755503	-0.722909	-0.511228		Welch's	0.290486	0.536875	-0.510508			6	+	+	+
FHL2	Four and a half LIM domains protein 2	Q14192	0.447967	0.137529	1.61901		-1.32531	-0.349332	-0.529865		Student's	0.132749	0.87697	-0.409509			6
LIMS1	LIM and senescent cell antigen-like-containing domain protein 1	P48059	1.11685	0.243681	1.10873		-0.494074	-1.35446	-0.620735		Student's	0.0513571	1.2894	-2.04825			6
PALLD	Palladin	Q8WX93	0.121969	0.282907	1.00855		0.423316	0.0870856	-1.92383		Student's	0.431488	0.365031	-0.531547			6	+	+	+
PARVA	Alpha-parvin	Q9NVD7	0.205369	0.466138	1.69276		-0.699954	-0.841708	-0.822608		Welch's	0.164436	0.784004	-0.742078			6	+	+	+
PTK2	Focal adhesion kinase 1	Q05397	0.670248	-0.0475764	1.59568		-0.286765	-1.13093	-0.800663		Student's	0.128211	0.892074	-0.708768			6		+
PXN	Paxillin	P49023	0.82768	0.138373	1.23996		-1.5559	-0.0739138	-0.576195		Student's	0.132422	0.878039	-1.55158			6
TES	Testin	Q9UGI8	0.102866	-1.47133	1.04511		0.997411	-0.842179	0.168126		Student's	0.881383	0.0548354	0.0971928			6
TLN1	Talin-1	Q9Y490	0.7995	0.422753	1.37815		-0.733365	-0.901556	-0.965482		Student's	0.0198956	1.70124	-1.28649	+		6		+	+
TRIP6	Thyroid receptor-interacting protein 6	Q15654	-0.75079	-1.15066	-0.801604		1.03807	0.777421	0.887555		Student's	0.00409113	2.38816	2.37074		+	6	+
FBLIM1	Filamin-binding LIM protein 1	Q8WUP2	0.380229	-0.872571	1.32614		-0.995288	0.896757	-0.73527		Student's	0.672019	0.172618	-0.211822			5	+
CORO1B	Coronin-1B	Q9BR76	0.765237	0.426615	1.13619		-1.64545	-0.318859	-0.363735		Student's	0.0934349	1.02949	-0.686583			4	+	+	+
CSRP1	Cysteine and glycine-rich protein 1	P21291	0.417945	0.563192	1.27325		-0.501444	-1.61779	-0.135155		Student's	0.115475	0.937514	-1.3798			4			+
ENAH	Protein enabled homolog	Q8N8S7	-0.838889	-1.0207	-0.861993		1.0407	0.928908	0.751977		Student's	0.00243173	2.61409	5.24971		+	4		+
EZR	Ezrin	P15311	-0.273688	-1.68925	1.08737		-0.147193	0.926406	0.0963535		Student's	0.656985	0.182445	0.0991685			4	+	+	+
FLNA	Filamin-A	P21333	0.998235	-0.558056	1.36736		-1.22107	-0.575584	-0.0108911		Student's	0.277132	0.557313	-0.323276			4	+	+	+
PLEC	Plectin	Q15149	1.14835	0.634421	0.191062		-0.416459	0.184681	-1.74205		Student's	0.211527	0.674635	-0.432597			4		+
PRNP	Major prion protein	P04156	0.572556	1.07101	-1.17639		-0.0263191	-1.23121	0.790354		Student's	0.823882	0.0841351	-0.0957961			4
CFL1	Cofilin-1	P23528	0.372468	0.31266	1.09618		-0.827905	-1.57715	0.623755		Student's	0.286826	0.542381	-0.563581			3	+	+	+
CTTN	Src substrate cortactin	Q14247	-0.282768	0.205391	0.954001		-1.13413	-1.02197	1.27948		Student's	0.656814	0.182558	-0.16406			3	+	+	+
ITGA3	Integrin alpha-3	P26006	1.48	-0.475543	1		-0.264905	-0.881318	-0.858234		Student's	0.202062	0.694515	-0.677822			3
MARCKS	Myristoylated alanine-rich C-kinase substrate	P29966	-0.73681	-0.650976	-0.702652		-0.341238	0.7328	1.69888		Welch's	0.260085	0.584885	0.654522			3	+	+
MSN	Moesin	P26038	0.421502	0.321776	1.56012		-1.25204	-0.238839	-0.81252		Student's	0.101106	0.995223	-0.453703			3	+	+
MYH9	Myosin-9	P35579	0.819356	0.813102	0.894924		-0.586911	-0.404792	-1.53568		Welch's	0.107922	0.96689	-1.31639			3	+	+	+
PPFIA1	Liprin-alpha-1	Q13136	1.03101	0.921855	0.743745		-1.0372	-1.03151	-0.627896		Student's	0.00485073	2.31419	-3.73834	+		3			+
RAVER1	Ribonucleoprotein PTB-binding 1	Q8IY67	-0.119604	1.87491	0.2581		-0.847529	-0.528822	-0.637054		Welch's	0.279968	0.552891	-1.20569			3
ARHGEF2	Rho guanine nucleotide exchange factor 2	Q92974	-1.14298	1.71357	0.122117		-0.688114	0.364354	-0.368948		Student's	0.730003	0.136676	-0.246703			2			+
ITGA6	Integrin alpha-6	P23229	0.812071	-0.907694	1.12196		-1.31539	-0.348322	0.637383		Student's	0.586411	0.231798	-0.208769			2
MACF1	Microtubule-actin cross-linking factor 1, isoforms 1/2/3/5	Q9UPN3	0.646667	0.751654	1.08014		-0.672798	-0.283448	-1.52221		Student's	0.0487848	1.31172	-1.03049	+		2	+	+
PPP2CA	Serine/threonine-protein phosphatase 2A catalytic subunit alpha isoform	P67775	0.00413741	0.640197	1.25231		0.133249	-0.327972	-1.70192		Student's	0.243088	0.614236	-0.359656			2
SLC3A2	4F2 cell-surface antigen heavy chain	P08195	-0.705657	-1.19148	-0.718644		0.50027	0.86024	1.25527		Student's	0.0171692	1.76525	2.99953		+	2
SVIL	Supervillin	O95425	0.55	0.897406	-0.436032		0.363426	0.458227	-1.83303		Student's	0.593593	0.226512	-0.351985			2	+	+
ABI1	Abl interactor 1	Q8IZP0	0.113946	-1.49771	-0.658066		0.193561	0.392473	1.45579		Student's	0.188164	0.725463	0.861398			1
ACTB	Actin, cytoplasmic 1	P60709	0.377845	-0.0504987	1.77412		-0.842383	-0.949628	-0.309459		Student's	0.16561	0.780913	-0.308222			1	+
ARPC2	Actin-related protein 2/3 complex subunit 2	O15144	0.282381	-0.104007	1.62599		-1.10666	-0.980323	0.282623		Student's	0.278406	0.555321	-0.557538			1	+	+
CALR	Calreticulin	P27797	1.00826	0.0539278	1.23382		-1.31251	-0.136878	-0.846627		Student's	0.103421	0.985391	-1.42363			1			+
CAPN2	Calpain-2 catalytic subunit	P17655	0.595823	1.14586	0.325024		-0.480093	0.138683	-1.72529		Student's	0.178308	0.748828	-0.231973			1	+
CAV1	Caveolin-1	Q03135	-0.72914	-0.723603	-1.19242		1.23302	0.65384	0.758305		Student's	0.0121209	1.91646	0.900184			1
CORO2A	Coronin-2A	Q92828	1.50193	-0.0785333	0.389761		-0.680735	-1.42689	0.294461		Student's	0.274708	0.561129	-1.33435			1		+
FERMT3	Fermitin family homolog 3	Q86UX7	0.774451	-0.925706	1.65519		-0.669553	-0.477287	-0.357099		Welch's	0.453465	0.343456	-1.39161			1
HSPB1	Heat shock protein beta-1	P04792	0.47906	-0.748492	0.0858461		0.784151	-1.60559	1.00503		Student's	0.931418	0.0308555	0.159163			1
ITGB4	Integrin beta-4	P16144	1.21109	-0.994246	1.1162		-1.11939	-0.214014	0.000356919		Student's	0.462213	0.335158	-0.231292			1
KTN1	Kinectin	Q86UP2	-0.686055	-1.26217	-0.712031		0.838543	0.728115	1.0936		Student's	0.00988847	2.00487	1.62927		+	1
RAC1	Ras-related C3 botulinum toxin substrate 1	P63000	1.76415	0.140944	-0.183646		-0.0477318	-0.372501	-1.30121		Student's	0.31125	0.506891	-0.412563			1	+		+
RDX	Radixin	P35241	-0.866434	0.776006	1.59515		-0.436305	-0.947408	-0.121014		Student's	0.395602	0.402741	-0.355613			1	+	+
RHOA	Transforming protein RhoA	P61586	1.43919	-0.568034	0.660846		-1.47226	-0.0324808	-0.0272541		Student's	0.385782	0.413658	-0.538592			1			+
ROCK1	Rho-associated protein kinase 1	Q13464	1.00142	1.10939	0.526628		-1.21322	-0.673573	-0.75065		Student's	0.0135874	1.86686	-4.3311	+		1			+
TUBA1B	Tubulin alpha-1B chain	P68363	0.1738	-1.5704	-0.400603		-0.290516	0.844554	1.24317		Student's	0.280283	0.552403	0.212015			1
TUBA4A	Tubulin alpha-4A chain	P68366	1.09627	-0.774176	1.104		-1.36417	-0.272967	0.211043		Student's	0.42805	0.368506	-0.517706			1
VIM	Vimentin	P08670	1.16226	0.86503	0.598647		-0.842504	-1.23982	-0.543615		Student's	0.0153904	1.81275	-3.28446	+		1
