# Supplementary material for: Mena regulates nesprin-2 to control actin–nuclear lamina associations, trans-nuclear membrane signalling and gene expression
Source: Nat Commun. 2023 Mar 23;14:1602. doi: 10.1038/s41467-023-37021-x (PMC10036544; doi:10.1038/s41467-023-37021-x)
Supplement: Supplementary file 7 — Supplementary Data 3 [file 41467_2023_37021_MOESM7_ESM.xlsx]

## Sheet: Supplementary Data 3
Supplementary Data 3 | Multiplexed gene expression analysis of detected cancer progression genes
Gene name	Met4 cSCC normalised gene expression					Met4 Mena–/– cSCC normalised gene expression					Two-sided t-test			Fold change (Met4/Met4 Mena–/–)	Differentially regulated
	Replicate 1	Replicate 2	Replicate 3	Replicate 4		Replicate 1	Replicate 2	Replicate 3	Replicate 4		Method	P	q
AAMP	3.71635	3.60783	3.62404	3.73473		3.9465	3.72542	3.68284	3.86726		Student's	0.0994057	0.175237	0.910814
ACVR1	0.559297	0.627862	0.656827	0.43121		0.2335	0.29477	0.48127	0.342074		Student's	0.019274	0.0537262	1.17356
ADAM15	3.99757	3.82353	3.81136	4.07029		4.36654	4.26519	4.20747	4.22054		Student's	0.00368044	0.0159367	0.790455
ADAM17	1.04103	1.24823	1.23027	1.11387		0.786607	1.11515	0.872609	0.921964		Student's	0.0332721	0.0786416	1.17631
ADAM9	3.96706	4.19999	4.08936	4.16259		3.90026	3.96788	3.78092	3.87385		Student's	0.0130699	0.0388612	1.16798
ADAP1	-0.597342	-0.55174	-0.726132	-0.319546		0.420479	0.340737	0.282848	0.166322		Student's	0.0001462	0.00157106	0.55429	+
ADD1	3.59195	3.52753	3.53623	3.60945		3.82615	3.74596	3.70194	3.78426		Student's	0.00101725	0.00604922	0.871582
AGGF1	2.52791	2.60794	2.48906	2.79994		2.63859	2.67514	2.38918	2.49328		Student's	0.572239	0.642868	1.04042
AGR2	6.48046	6.05644	6.31653	6.53564		7.07486	7.21448	6.22336	7.16447		Student's	0.0679092	0.132307	0.67267
AGRN	1.39075	1.21652	1.29024	1.35199		1.53619	2.00596	1.84781	1.60187		Student's	0.00927902	0.0296495	0.739396
AHNAK	6.84093	7.27709	7.12416	7.11245		6.59927	6.8499	6.52339	6.65316		Student's	0.00920743	0.0296495	1.34932
AKT1	5.90082	5.87686	5.84632	6.02998		5.92815	5.82835	5.62982	5.83819		Student's	0.201003	0.290653	1.07726
AKT2	1.8061	1.72885	1.7206	1.83643		2.08421	2.04675	2.03662	2.01722		Student's	0.000138486	0.00154412	0.82748
AKT3	7.83614	7.76855	7.79713	7.79807		6.78418	6.72121	6.74466	6.7778		Student's	3.57634e-09	1.59505e-06	2.06052	+
ALDOA	6.24357	6.25353	6.22619	6.35381		6.18508	6.0998	5.92221	6.12469		Student's	0.025953	0.0661431	1.13787
ANGPTL4	3.24396	3.09458	3.06876	3.45387		2.6694	2.64957	2.26734	2.50878		Student's	0.00166408	0.0085308	1.61498	+
ANXA2P2	5.41478	5.46632	5.44284	5.47567		5.41372	5.42058	5.32999	5.4049		Student's	0.0609593	0.122726	1.04074
AP1M2	1.70966	1.60508	1.66139	1.70743		1.90848	1.91	1.74089	1.91857		Student's	0.00700315	0.0244016	0.871398
APC	-3.5579	-3.39344	-3.46626	-3.47254		-3.57047	-4.02354	-3.98829	-3.64645		Student's	0.0323924	0.0777569	1.26107
ARAP2	-0.0726722	-0.0867653	-0.127635	0.00279761		0.574575	0.734323	0.686511	0.5246		Student's	1.53174e-05	0.000443508	0.615115	+
AREG	2.03713	2.05204	2.04449	2.07751		0.683497	1.00462	0.889974	0.722663		Welch's	0.00042825	0.00318332	2.34177	+
ARHGAP32	3.12432	3.01383	3.07732	3.11678		3.15993	3.22174	3.03505	3.18537		Student's	0.207539	0.295727	0.954318
ARHGDIB	-1.62147	-1.61814	-1.64695	-1.46055		-1.01828	-0.761731	-1.09744	-1.04331		Student's	0.000405065	0.00306202	0.656749	+
ATPIF1	6.16128	6.15773	6.16718	6.19971		6.09679	6.27949	6.12535	6.1267		Welch's	0.755108	0.794288	1.01002
B3GNT3	2.16577	2.07903	2.05176	2.184		1.97318	1.88885	1.99341	1.87168		Student's	0.00533817	0.0198402	1.13947
BAD	4.25122	3.76328	3.88503	4.21413		4.20592	4.32162	4.14203	4.09462		Student's	0.258707	0.349272	0.893393
BAG2	0.633182	0.178141	0.622538	0.0786565		0.355291	0.951818	0.804696	0.833005		Student's	0.117207	0.197851	0.780206
BMP4	2.41856	2.56346	2.33731	2.65597		2.55666	2.17242	2.40986	2.25819		Student's	0.240179	0.3296	1.10538
BMPR1A	2.94927	3.07794	3.0327	2.99019		2.90007	3.05095	3.05001	2.93385		Student's	0.569957	0.642868	1.02017
BMPR1B	-1.93606	-3.07823	-2.72513	-2.34821		-2.76355	-2.28073	-2.13664	-2.85022		Student's	0.964252	0.970782	0.99026
BMPR2	4.90868	5.09149	4.99614	5.09181		4.81725	4.98303	4.78069	4.79702		Student's	0.0326398	0.0778468	1.13095
BRMS1	2.06942	2.18198	2.11272	2.20118		2.39824	2.39733	2.27451	2.35404		Student's	0.002246	0.0106566	0.861723
BTG1	0.650613	0.618937	0.694567	0.450721		0.514205	0.594162	0.827733	0.637789		Student's	0.657379	0.7151	0.972815
C1S	-0.939436	-0.861966	-0.506077	-1.59761		-2.17577	-1.30298	-1.09025	-1.43645		Student's	0.160242	0.248153	1.43903
C3	11.6553	11.8969	11.7608	12.0128		9.85383	9.93502	9.41839	9.77416		Student's	5.29207e-06	0.000240066	4.24603	+
CALD1	1.48831	1.53834	1.33489	1.98553		2.0536	2.32308	1.76764	1.77813		Student's	0.0863913	0.159217	0.761099
CAMK2D	-0.121479	0.0492881	0.0114371	-0.140351		0.0603357	0.0404483	0.166027	0.113869		Student's	0.0386526	0.0879544	0.9041
CASP8	4.07285	4.22711	4.18366	4.24608		4.35508	4.31409	3.96796	4.3553		Student's	0.541822	0.624247	0.955493
CAV1	4.54549	4.69322	4.61971	4.68129		4.60237	4.68032	4.54051	4.58444		Student's	0.488202	0.576027	1.02315
CBLC	-3.29773	-3.19653	-3.27837	-3.04268		-2.63011	-2.75438	-3.13362	-2.73643		Student's	0.020205	0.0556261	0.763027
CCBE1	1.73008	1.67897	1.71375	1.71004		1.80596	1.93007	1.85639	1.84142		Student's	0.00178314	0.00883647	0.901094
CCDC80	-2.59894	-2.387	-2.22292	-3.00676		-4.09453	-3.62826	-3.3393	-3.62179		Student's	0.00286911	0.0129255	2.16906	+
CD24	1.0517	0.95384	1.01187	0.929448		1.57876	1.71702	1.8388	1.63583		Student's	2.9708e-05	0.000576076	0.613064	+
CD2AP	1.72187	1.94048	1.90815	1.79253		1.75521	1.91782	1.74874	1.85522		Student's	0.75272	0.793648	1.01502
CD44	7.58136	7.59828	7.57232	7.66728		7.49615	7.62901	7.48494	7.47773		Student's	0.0949504	0.170015	1.05911
CD46	6.65051	6.64979	6.65166	6.64797		6.61884	6.76944	6.75406	6.64324		Welch's	0.311201	0.405835	0.968342
CD82	4.27779	4.21318	4.24123	4.32178		4.34814	4.44521	4.23873	4.35199		Student's	0.13855	0.223889	0.944407
CDC42	5.07196	5.08906	5.06861	5.10191		5.08129	5.06997	5.06522	5.05861		Student's	0.172616	0.260973	1.00983
CDH1	5.41024	5.33811	5.32509	5.50289		5.51855	5.64488	5.47168	5.46166		Student's	0.0683009	0.132326	0.913761
CDH11	9.0473	9.17489	9.01892	9.07838		7.65729	7.14532	7.66901	7.45476		Student's	1.54219e-05	0.000443508	3.02781	+
CDH13	-0.428342	-0.502732	-0.428661	-0.635909		-0.598578	-0.811363	-0.504031	-0.543727		Student's	0.218806	0.307999	1.08336
CDH2	0.663133	1.03603	0.896812	0.913003		1.28444	1.03035	0.784572	1.24825		Student's	0.182621	0.270594	0.864741
CDK14	4.54005	4.61326	4.51562	4.81913		4.51443	4.41664	4.04564	4.37118		Student's	0.0592947	0.120755	1.21845
CDKN1A	-3.88598	-3.98728	-3.96993	-4.02581		-3.99238	-4.08495	-3.7338	-4.01966		Student's	0.911672	0.926209	0.993401
CDKN2A	-0.163341	-0.0874468	-0.10171	0.0670574		-0.294967	0.177952	-0.449235	-0.238977		Student's	0.397542	0.498044	1.09425
CDS1	3.14195	3.07644	3.14467	3.09738		3.48552	3.58532	3.45386	3.55561		Student's	2.41125e-05	0.000488827	0.755253
CEP170	5.12324	5.31107	5.20276	5.29924		5.35112	5.21282	5.10792	5.27421		Student's	0.972453	0.976833	0.998311
CEP295	1.20315	1.58118	1.43025	1.38001		1.41121	1.21512	1.19818	1.38434		Student's	0.352527	0.446668	1.06913
CHAD	-8.89184	-9.02928	-8.9387	-9.0363		-8.48607	-8.12437	-8.07678	-8.37464		Student's	0.000503018	0.00356105	0.61193	+
CHD4	4.4211	4.6259	4.54046	4.63071		4.65425	4.7406	4.42874	4.64342		Student's	0.479449	0.5672	0.957798
CHP1	-2.70183	-2.58143	-2.65734	-2.49025		-2.38214	-1.99103	-2.33925	-2.3867		Student's	0.0199559	0.0552817	0.793919
CIB1	2.48844	2.49667	2.45028	2.57296		2.44078	2.40232	2.3625	2.3665		Student's	0.0134726	0.0392732	1.07852
CKMT1A	-5.2122	-5.02287	-5.18224	-5.08524		-4.916	-5.5049	-5.23782	-5.11414		Student's	0.623754	0.692026	1.04795
CLDN1	-0.309396	-0.257912	-0.552121	0.0859201		0.0676297	-0.126985	-0.0157373	-0.372278		Student's	0.401975	0.500784	0.903418
CLDN4	-5.0394	-5.15536	-5.19047	-5.0422		-5.2586	-5.44291	-5.23017	-5.39832		Student's	0.013188	0.0389525	1.1693
CLDN7	2.20923	1.61295	1.95554	1.66418		2.45027	2.21997	2.58885	2.59262		Student's	0.0103814	0.0323783	0.658631	+
CLEC2B	6.07013	5.97326	6.01554	5.97411		5.80605	6.07647	6.17748	5.85848		Student's	0.763896	0.799829	1.02005
CLIC4	3.00215	3.14207	3.07054	3.12078		2.77155	2.86644	2.76547	2.75696		Student's	0.000339153	0.00270111	1.22585
CLU	0.677239	0.545061	0.394123	1.02678		1.39994	1.54353	1.26064	1.09038		Student's	0.00720657	0.0249157	0.63164	+
COL18A1	0.402204	-0.0158879	0.264219	0.0583243		1.44779	2.06434	1.98943	1.70527		Student's	7.59815e-05	0.000952496	0.324324	+
COL1A2	0.184725	0.249855	-0.111533	0.680635		0.212073	0.0641818	0.163897	-0.315634		Student's	0.31944	0.412957	1.16457
COL4A1	-3.88585	-3.79958	-3.74777	-3.92139		-4.55857	-4.28781	-4.46122	-4.39597		Student's	0.000147948	0.00157106	1.50238	+
COL4A2	-2.13052	-1.99491	-1.92886	-2.24977		-2.85505	-2.69395	-2.7142	-2.64662		Student's	0.000248299	0.0023562	1.57073	+
COL4A6	2.84114	2.78391	2.82485	2.86154		2.85979	2.83701	2.65074	2.87096		Student's	0.683861	0.734945	1.01623
COL5A2	-8.06224	-8.2947	-8.15263	-8.06867		-8.26466	-8.07477	-8.53142	-8.19325		Student's	0.315215	0.40868	1.08784
COL6A1	8.22838	8.48984	8.2324	8.84239		8.40373	8.71727	7.97145	8.17122		Student's	0.562762	0.637035	1.09607
COL7A1	8.2181	8.24544	8.30741	8.24177		7.37119	8.03426	7.65247	7.55881		Welch's	0.0221304	0.0580598	1.51467
CREBBP	2.78268	3.03252	2.95996	2.88065		2.91423	2.8427	2.76907	2.94275		Student's	0.50675	0.590106	1.03294
CRIP2	-0.13785	-0.146475	-0.323104	0.101266		0.668229	0.321529	0.423592	0.346804		Student's	0.00295437	0.0131765	0.675216
CTNNB1	4.4631	4.57768	4.51749	4.56139		4.38803	4.30458	4.2413	4.35029		Student's	0.00214936	0.0103077	1.15578
CTNND1	5.72619	5.70034	5.69735	5.84007		5.7012	5.7742	5.49165	5.67299		Student's	0.283949	0.375791	1.05773
CTSH	0.769805	0.541715	0.601337	0.613703		1.48617	1.35859	1.64537	1.43511		Student's	3.48541e-05	0.000647705	0.554912	+
CTSK	-9.5602	-9.96938	-9.88074	-9.4944		-8.741	-8.97424	-9.29298	-8.9165		Student's	0.0039425	0.0168243	0.596669	+
CTSL	-0.361669	-0.410502	-0.370042	-0.435371		-0.483271	-0.472711	-0.41779	-0.446529		Student's	0.0367501	0.0844874	1.04296
CUL1	2.85782	2.9519	2.91854	2.969		3.17027	3.20308	2.99853	3.16918		Student's	0.0068828	0.0241711	0.863968
CXADR	4.55626	4.69105	4.52371	4.80972		5.0772	4.93268	4.87899	4.8796		Student's	0.0103133	0.0323783	0.81398
CXCL8	-8.19743	-8.38775	-8.42485	-8.62219		-8.91246	-9.3992	-8.01205	-9.06973		Student's	0.204242	0.2929	1.35689
CYB561	0.623451	0.496862	0.435189	0.833725		1.12449	1.21665	0.952447	0.948174		Student's	0.00566816	0.0208925	0.725409
CYP1B1	9.5308	9.43842	9.34216	9.84815		9.10416	9.66324	9.19253	8.95388		Student's	0.149305	0.236941	1.24094
DAG1	4.33708	4.43466	4.31538	4.56117		4.59915	4.63326	4.46704	4.47168		Student's	0.113705	0.195492	0.913382
DCN	16.4961	16.6165	16.3516	17.2737		17.3683	17.7415	16.6513	17.0231		Student's	0.149815	0.236941	0.701472
DENND5A	-2.65202	-2.42551	-2.49561	-2.59975		-2.51475	-2.38314	-2.35698	-2.45933		Student's	0.115725	0.196997	0.923592
DENR	4.57753	4.61831	4.5724	4.69823		4.70718	4.71246	4.55769	4.65291		Student's	0.409666	0.505976	0.972021
DESI1	2.84355	2.87226	2.85011	2.98351		3.06423	3.31433	2.99715	3.06539		Student's	0.0276612	0.0689211	0.856832
DICER1	3.95838	4.47878	4.18139	4.42609		4.33101	4.46778	4.16688	4.20081		Student's	0.832779	0.859767	0.979107
DLG1	2.57172	2.58812	2.62747	2.61824		2.4564	2.65996	2.35722	2.53772		Welch's	0.222013	0.310886	1.07071
DSC2	-0.903653	-0.764809	-0.834519	-0.954146		-1.04754	-1.08125	-0.733392	-1.04989		Student's	0.261152	0.349771	1.08203
DST	5.21066	5.40066	5.3138	5.34025		4.90729	4.85304	4.77653	4.87924		Student's	7.68831e-05	0.000952496	1.37775
ECM1	-10.2648	-10.1692	-10.1572	-10.6595		-10.5563	-11.1096	-10.1098	-10.4967		Student's	0.32313	0.415819	1.19369
EDN1	-3.54269	-3.35279	-3.3307	-3.51083		-3.29867	-2.71408	-3.0238	-3.07821		Student's	0.021923	0.0580549	0.754942
EGFR	6.35227	6.5411	6.45244	6.54041		6.59487	6.68377	6.44728	6.57459		Student's	0.169154	0.257483	0.930726
EGLN2	0.980087	1.02219	1.00081	1.06898		1.36069	1.43587	1.26106	1.35406		Student's	0.000170393	0.00176733	0.792838
EGLN3	-5.97879	-6.23043	-6.09163	-6.13939		-6.5843	-6.98036	-6.95402	-6.58728		Student's	0.00157164	0.0082465	1.58714	+
EIF2AK3	6.84513	6.87785	6.80251	6.88232		7.20367	6.69111	6.92491	7.04611		Welch's	0.369242	0.466521	0.923705
EIF4E2	4.39537	4.48013	4.47182	4.42274		4.08555	4.14782	4.0659	4.12958		Student's	1.93428e-05	0.000461934	1.26164
EIF4EBP1	4.49906	4.4274	4.40868	4.72321		4.31757	4.54221	4.03712	4.24527		Student's	0.120792	0.201102	1.17206
ELF3	6.86908	5.89454	6.44465	6.0925		5.81183	6.14396	6.4155	6.11573		Student's	0.441781	0.536879	1.15144
ELK3	-2.16409	-2.13615	-2.22558	-1.98528		-2.11358	-2.13158	-2.26065	-2.24418		Student's	0.383398	0.481677	1.04226
EMP3	1.94098	1.94304	1.88165	2.13877		-0.119296	0.10673	-0.194661	-0.197285		Student's	4.61127e-07	5.14156e-05	4.21998	+
ENO1	7.25453	7.17319	7.16547	7.37285		7.23803	7.15022	6.9145	7.14666		Student's	0.176683	0.263547	1.09365
EP300	3.34931	3.5848	3.49729	3.47246		3.44074	3.35335	3.27994	3.4351		Student's	0.161183	0.248747	1.0708
EPAS1	1.71536	1.79365	1.74637	1.7681		2.43196	2.35629	2.37662	2.39815		Student's	1.56606e-07	2.32821e-05	0.643991	+
EPCAM	4.85486	4.81992	4.74564	5.04921		5.24911	5.09963	4.91092	5.07856		Student's	0.0618344	0.123669	0.860261
EPHA1	1.77341	1.63865	1.64001	1.70388		1.84474	1.31535	1.60287	1.70132		Student's	0.553922	0.631839	1.05184
EPHA2	0.266313	0.508865	0.344458	0.451098		0.807597	0.939227	0.979856	0.729856		Student's	0.00101213	0.00604922	0.721239
EPHB3	-2.94828	-3.2336	-3.13523	-3.17233		-2.85638	-3.23642	-2.87326	-2.91727		Student's	0.212152	0.300993	0.900295
EPHB4	2.13354	1.79261	1.73663	2.27929		1.8278	1.80506	1.79134	1.5261		Student's	0.147961	0.236525	1.18751
EPN3	-2.34633	-2.58764	-2.49068	-2.47108		-2.36829	-2.09441	-2.06976	-2.32658		Student's	0.0302011	0.0732048	0.835567
EPS8L1	-0.0218344	-0.697413	-0.41184	-0.473628		-0.0562588	-0.408122	-0.0144409	-0.0672045		Student's	0.165297	0.253342	0.832388
ERBB2	-3.20133	-3.32865	-3.161	-3.26921		-3.45629	-2.93193	-3.40623	-3.23059		Student's	0.900336	0.91996	1.0113
ERBB2IP	4.8734	5.02025	4.95309	5.01425		4.67584	4.82705	4.64226	4.67528		Student's	0.00286278	0.0129255	1.1976
ERBB3	-2.2934	-1.81652	-1.94071	-2.16136		-1.68667	-1.82362	-1.87614	-1.6046		Student's	0.0490172	0.103266	0.809308
EREG	3.3545	3.21734	3.28141	3.2469		2.99281	3.13719	3.21337	3.0326		Student's	0.0207812	0.0565148	1.1337
ERMP1	5.96467	6.08855	6.0233	6.07888		6.05377	6.02464	5.92999	6.02029		Student's	0.449706	0.542079	1.0222
ESRP1	3.12017	3.18655	3.17112	3.19875		3.25403	3.3223	3.1415	3.27012		Student's	0.111879	0.193403	0.947475
ETV4	-1.56829	-1.9609	-1.97915	-1.4268		-1.8112	-2.00768	-2.11797	-2.12029		Student's	0.124704	0.205233	1.21461
EVPL	2.90904	3.29073	3.10511	3.24448		3.23709	3.49076	3.14776	3.20657		Student's	0.288333	0.378946	0.911803
F11R	3.71858	3.79078	3.74782	3.75209		4.08184	3.98841	4.04664	4.05064		Student's	2.20884e-05	0.000469115	0.818151
F3	4.32059	4.40346	4.35853	4.34852		4.62523	4.8088	4.85709	4.6393		Student's	0.000873146	0.00548483	0.771197
FAP	0.848442	0.636619	0.604482	0.956665		0.446652	0.342184	0.28609	0.246291		Student's	0.00396087	0.0168243	1.3484
FBLN1	-0.317552	-0.341837	-0.339101	-0.236003		0.168832	0.181338	-0.0335664	0.145587		Student's	0.00027638	0.00239511	0.745267
FBN2	-6.88309	-6.27549	-6.43998	-6.6923		-7.11476	-7.0396	-7.166	-6.98557		Student's	0.0114414	0.0344787	1.41791
FBP1	8.70362	9.87524	9.25897	9.69933		9.54779	9.47383	8.77643	9.2764		Student's	0.725066	0.771788	1.08348
FERMT2	1.99301	2.15913	2.05587	2.14953		2.08516	2.0217	1.94991	2.01613		Student's	0.191529	0.278248	1.05056
FGFR1	4.67698	4.59816	4.59481	4.70171		4.28434	4.02079	4.02937	4.19058		Student's	0.000329585	0.00268325	1.42567
FGFR3	6.83931	6.52728	6.68884	6.72318		6.79768	6.93253	6.72668	6.85766		Student's	0.136134	0.221519	0.911311
FHL1	-2.73283	-3.02065	-2.88275	-2.83011		-3.23757	-3.32931	-3.47997	-3.22965		Student's	0.00164243	0.00851771	1.36845
FN1	8.35791	8.74814	8.56553	8.81534		6.96164	7.31661	6.62884	6.93362		Student's	7.55634e-05	0.000952496	3.16357	+
FOXO4	-0.795421	-0.716268	-0.573762	-0.900243		-0.872847	-0.484715	-0.839557	-0.570185		Student's	0.661732	0.71634	0.962863
FRAS1	-3.4247	-3.4831	-3.38417	-3.41477		-4.05603	-3.26236	-3.72854	-3.85085		Welch's	0.174447	0.262849	1.22924
FSTL1	4.08596	3.84809	3.87569	4.3083		3.42382	3.47049	2.87865	3.28611		Student's	0.00433633	0.0177431	1.69906	+
FUT3	-2.12833	-2.55228	-2.34384	-2.50839		-1.92109	-2.05653	-1.67946	-1.86162		Student's	0.00661691	0.0234218	0.705376
GALNT7	2.98618	3.24646	3.08171	3.33148		2.78871	2.71266	2.34758	2.66283		Student's	0.00517958	0.0197444	1.44745
GLYR1	5.24604	5.244	5.21623	5.32784		5.29755	5.26876	5.16683	5.2427		Student's	0.707194	0.756651	1.01015
GPI	3.42863	3.58122	3.483	3.717		3.99491	4.0239	3.58398	3.91488		Student's	0.0337159	0.0791435	0.797217
GPR56	0.38111	0.307491	0.323092	0.404096		0.899179	1.16191	1.04637	0.909752		Student's	6.53915e-05	0.000940794	0.637123	+
GPX1	3.63736	3.40906	3.49745	3.55556		3.32489	3.37044	3.33324	3.32263		Welch's	0.026983	0.0679911	1.13844
GRHL2	0.941728	1.08354	1.02666	1.04254		1.59194	1.46428	1.37414	1.56764		Student's	0.000182178	0.00184662	0.719025
GSN	-2.6673	-2.73798	-2.62886	-2.91045		-2.63348	-2.81331	-2.55459	-2.52096		Student's	0.286675	0.378276	0.929442
GTF2I	5.1037	5.17083	5.14226	5.24144		5.35033	5.42957	5.14379	5.34153		Student's	0.0653548	0.128975	0.900161
HDAC5	0.875892	0.784703	0.876126	0.958689		0.389176	0.67832	0.115135	0.479037		Student's	0.00949084	0.0300207	1.37405
HDHD3	-1.68382	-2.0196	-1.9086	-1.76102		-1.78966	-1.88558	-1.96267	-1.84839		Student's	0.745542	0.787943	1.01982
HEG1	2.19144	2.38893	2.27566	2.45268		2.59152	2.78261	2.43699	2.54739		Student's	0.0298316	0.0731038	0.833671
HIF1A	5.40775	5.46105	5.38773	5.53344		5.06627	5.08185	5.01464	4.98527		Student's	4.68097e-05	0.000745612	1.32913
HIPK1	4.87493	5.21716	5.1019	5.06132		5.06616	5.11757	4.92718	5.09786		Student's	0.893206	0.915793	1.0081
HIPK2	3.26094	3.29556	3.15466	3.52083		3.33418	3.30469	3.16261	3.12647		Student's	0.443004	0.536901	1.0541
HK2	2.20379	2.55835	2.4084	2.41675		2.5707	2.63099	2.50029	2.56237		Student's	0.0722367	0.137682	0.889294
HMOX1	-4.44444	-4.82203	-4.71024	-4.78727		-4.82064	-5.12919	-4.4749	-4.88812		Student's	0.423657	0.517674	1.09978
HOXB3	5.4937	5.30881	5.21982	5.55045		5.7355	5.32064	5.64061	5.44253		Student's	0.288882	0.378946	0.906498
HPSE	3.41672	3.40588	3.37274	3.48911		3.95578	3.99095	3.93206	3.89987		Student's	2.83525e-06	0.00019626	0.695657
HRAS	1.08925	1.01469	1.01294	1.16053		1.20221	1.19352	1.04679	1.14216		Student's	0.176288	0.263547	0.948146
HSD17B12	8.95107	8.8429	8.85621	9.05047		8.73638	8.88235	8.60227	8.69324		Student's	0.040861	0.0918238	1.14599
HSP90B1	4.75621	5.00933	4.91461	4.92005		4.82149	4.87633	4.70281	4.83086		Student's	0.201973	0.290653	1.06598
HSPB1	1.6044	1.65357	1.62771	1.62794		1.769	1.82054	1.83358	1.76877		Student's	0.000137076	0.00154412	0.889107
HSPG2	4.18148	4.38855	4.27859	4.32023		4.27279	4.2245	4.20626	4.22481		Student's	0.235402	0.324386	1.04255
ICAM1	5.41606	5.58865	5.39079	5.71228		5.61489	5.22383	5.18568	5.35751		Student's	0.191105	0.278248	1.13404
ID1	5.60251	5.68926	5.65882	5.76384		6.31099	6.40324	6.05322	6.30926		Student's	0.000373093	0.00291929	0.664081	+
ID2	-4.75366	-4.55038	-4.53987	-4.69611		-3.21122	-2.65109	-2.98617	-3.00556		Student's	1.21874e-05	0.00041812	0.313927	+
ID4	2.36296	1.48208	1.71973	2.43432		2.80997	3.47536	2.67396	2.67438		Student's	0.0243116	0.0623159	0.532685
IGFBP7	2.77794	2.71363	2.59411	2.95767		3.0386	2.55912	2.63088	2.74755		Student's	0.901396	0.91996	1.01171
IL11	-8.36322	-8.69649	-8.34049	-9.00563		-8.53018	-8.54455	-8.10807	-8.1665		Student's	0.225607	0.312487	0.832698
IL18	1.14189	0.806466	0.948899	1.00062		0.965406	1.11548	1.05868	0.993833		Student's	0.473485	0.565157	0.960009
IL1A	-5.64434	-5.80606	-5.76735	-5.97537		-6.20736	-6.57447	-5.75293	-6.25026		Student's	0.0717264	0.137296	1.31766
IL1B	-9.04153	-9.15637	-9.09631	-9.50569		-10.1712	-10.6176	-9.54329	-10.1477		Student's	0.00929499	0.0296495	1.89211	+
IL1RN	-5.54523	-5.98044	-5.51558	-6.11852		-6.49728	-6.62624	-6.74035	-6.0846		Student's	0.0157456	0.0444464	1.62133	+
IL6	-7.84459	-7.63359	-7.73369	-7.84777		-8.80967	-7.3558	-7.19252	-8.59867		Welch's	0.629032	0.694427	1.16817
ILK	2.06216	2.13583	2.07823	2.20693		2.26534	2.20506	2.02528	2.20197		Student's	0.415367	0.508938	0.963512
INHBA	-9.82467	-9.67806	-9.67408	-9.96345		-10.5394	-10.0118	-9.77989	-10.3463		Student's	0.0804857	0.150826	1.3052
IRF6	3.20171	3.30515	3.27388	3.20483		3.39589	3.31961	3.39658	3.40582		Student's	0.00650575	0.0232125	0.91188
ITGA1	2.08953	2.6091	2.45751	2.31605		2.1081	2.14157	1.91339	2.18919		Student's	0.0679335	0.132307	1.21418
ITGA2	-0.243085	-0.165615	-0.184357	-0.308895		-0.580546	-0.634968	-0.417503	-0.554951		Student's	0.00126553	0.00705531	1.24963
ITGA3	2.7353	2.78417	2.72752	2.82182		2.40178	2.40977	2.38264	2.345		Student's	6.78734e-06	0.000275196	1.30351
ITGA5	2.19678	2.21859	2.17589	2.11954		0.917372	0.66873	1.053	0.85318		Student's	4.08985e-06	0.000228009	2.4702	+
ITGA6	3.52875	3.58273	3.5962	3.5049		3.8514	3.94793	3.92484	3.91873		Student's	2.12283e-05	0.000469115	0.780472
ITGB1	5.66147	5.74283	5.70266	5.68881		6.05145	6.08098	6.1282	6.04827		Student's	5.38264e-06	0.000240066	0.769353
ITGB1BP1	2.07962	2.05098	2.01261	2.19079		2.35846	2.34629	2.21868	2.27172		Student's	0.00529233	0.0198351	0.861374
ITGB4	4.63367	4.69133	4.64174	4.6898		4.42072	4.46129	4.47914	4.38814		Student's	0.000114245	0.00134088	1.17025
ITGB6	-1.99313	-2.05056	-2.06791	-2.00056		-2.06785	-1.87497	-1.78227	-2.09443		Welch's	0.409207	0.505976	0.95055
ITGB8	4.25702	4.36477	4.33675	4.28204		4.08821	4.18205	4.17016	4.12588		Student's	0.00211362	0.0102465	1.12394
JAG1	1.94704	2.04355	2.00502	1.97653		2.17558	2.31713	2.33467	2.19945		Student's	0.00113598	0.00657981	0.832965
JUN	-1.86206	-1.78271	-1.89229	-1.73635		-2.00269	-1.87196	-1.82039	-2.09745		Student's	0.12291	0.20303	1.09412
KDM1A	5.1874	5.16421	5.16857	5.25343		5.763	5.7621	5.58233	5.7432		Student's	3.83197e-05	0.00065733	0.697731
KRAS	3.03099	3.11439	3.12405	3.0405		2.80886	2.81164	2.71283	2.86929		Student's	0.000481077	0.00346065	1.21153
KRIT1	3.48122	3.70079	3.61295	3.61733		3.58765	3.60782	3.49792	3.58563		Student's	0.541966	0.624247	1.02336
KRT14	4.60751	4.53497	4.57633	4.52726		4.53971	4.30817	4.41108	4.52929		Student's	0.0951689	0.170015	1.08257
KRT7	1.17782	0.490689	0.995459	0.833594		0.114631	0.770909	-0.0683007	0.503654		Student's	0.0630358	0.125332	1.45818
LAD1	-0.0522078	-0.241499	-0.221685	-0.0766007		0.314317	0.157187	0.240895	0.208561		Student's	0.000665001	0.00442673	0.769377
LAMA3	3.0824	3.07615	3.10989	2.94419		2.65071	2.73337	2.9578	2.72589		Student's	0.00930703	0.0296495	1.21943
LAMA5	2.28079	2.28126	2.33726	2.35242		3.12251	3.67613	3.21464	3.26232		Welch's	0.00330607	0.0145991	0.497936	+
LAMB3	1.4773	1.44141	1.4494	1.37457		1.44144	1.47343	1.7234	1.45281		Student's	0.263678	0.352098	0.941411
LAMC1	2.40001	2.57911	2.49796	2.52741		2.82418	2.87956	2.78028	2.81331		Student's	0.000284609	0.00239511	0.799291
LAMC2	2.77559	2.82834	2.80741	2.67123		2.54809	2.387	2.73519	2.54737		Student's	0.0342724	0.0800289	1.1617
LDHA	6.91713	6.95306	6.92086	7.01218		6.86619	6.82752	6.69284	6.82447		Student's	0.0148182	0.0420949	1.10807
LGALS1	4.75778	4.78634	4.74515	4.85583		4.78954	4.64028	4.54705	4.71536		Student's	0.0963963	0.171286	1.08164
LIFR	7.44141	6.4909	7.27807	6.37833		7.28128	7.41047	7.51617	7.92035		Student's	0.0812651	0.15165	0.64399
LLGL2	-5.55895	-5.15427	-5.32935	-5.03467		-5.11886	-4.48564	-5.41174	-5.0997		Student's	0.327676	0.419953	0.846553
LOX	-11.5192	-11.4769	-11.4282	-12.035		-12.316	-13.3031	-12.0628	-12.2838		Student's	0.0301767	0.0732048	1.83605
LOXL2	4.83858	5.23023	5.00942	5.1937		4.42551	4.2502	4.0316	4.29013		Student's	0.000529717	0.00369147	1.76372	+
LTBP4	1.38388	1.40138	1.43694	1.38715		1.38173	1.58504	1.40981	1.46637		Student's	0.256996	0.348389	0.960329
MAP2K1	1.96369	2.1003	2.03921	2.02125		1.90602	1.75192	1.79627	1.87694		Student's	0.00470418	0.0185495	1.14736
MAP2K2	4.58195	4.37058	4.42305	4.5571		4.53253	4.43625	4.39708	4.4641		Student's	0.676876	0.729195	1.01796
MAP2K4	2.38843	2.05355	2.20412	2.25247		2.14376	2.34085	2.23346	2.18879		Student's	0.980386	0.98259	0.998563
MAP3K7	3.62442	3.70296	3.63506	3.83039		3.76217	3.74032	3.43467	3.6836		Student's	0.646	0.70444	1.03027
MAPK1	3.836	3.91753	3.89804	3.91343		3.97858	3.99139	3.8284	3.9906		Student's	0.250093	0.340066	0.961932
MAPK3	2.61452	2.52307	2.47345	2.72574		2.93438	2.76119	2.72051	2.7726		Student's	0.0264092	0.0669233	0.862756
MAPKAPK3	1.67463	1.57692	1.6851	1.5703		1.52295	1.66491	1.54351	1.64119		Student's	0.499258	0.586514	1.02356
MCAM	1.25818	1.3299	1.08459	1.63738		1.55459	1.46653	1.40974	1.20709		Student's	0.571378	0.642868	0.944762
MED1	5.69507	5.94743	5.80648	5.97118		5.6264	5.77687	5.48076	5.57115		Student's	0.0358714	0.0828945	1.18201
MED23	2.16584	1.96395	2.09447	2.13639		1.93641	1.9748	1.62544	1.99313		Student's	0.0766425	0.144901	1.15486
MET	2.87592	2.98869	2.96139	2.90397		2.85358	3.08038	3.04235	2.91404		Student's	0.52359	0.608128	0.97259
MGAT5	2.39671	2.16307	2.22261	2.42709		2.22594	2.30042	2.08166	2.16865		Student's	0.22236	0.310886	1.07788
MISP	1.1377	1.22648	1.09366	1.40008		1.66328	1.68646	1.47776	1.50518		Student's	0.00524958	0.0198351	0.774486
MMP1	2.10498	2.39926	2.25421	2.21598		1.05795	1.19469	1.33006	1.04898		Student's	1.96788e-05	0.000461934	2.12239	+
MMP14	3.46131	3.44892	3.36874	3.58269		3.42639	3.48866	3.48315	3.30533		Student's	0.543067	0.624247	1.02778
MMP2	-6.15007	-5.76244	-6.12662	-5.87621		-5.60522	-6.5933	-5.95671	-6.02958		Student's	0.775288	0.809786	1.0478
MMP3	5.28885	4.5724	4.91106	4.83845		4.11663	4.53338	4.65714	4.26091		Student's	0.0380413	0.0870072	1.42471
MMRN2	-0.761822	-0.570842	-0.667408	-0.82888		0.615444	-0.270535	0.288044	0.488252		Student's	0.00284453	0.0129255	0.504337	+
MTA1	4.80549	4.89721	4.84428	4.93714		4.76585	4.79946	4.61868	4.73509		Student's	0.0275564	0.0689211	1.10287
MTBP	6.24566	6.37242	6.32398	6.39672		6.53405	6.66064	6.38719	6.53997		Student's	0.0238194	0.0614345	0.87311
MTDH	5.75963	5.94158	5.84769	5.89958		5.68743	5.78246	5.69486	5.6657		Student's	0.0164723	0.0462054	1.11304
MTOR	1.44712	1.74003	1.5314	1.85163		1.953	2.02642	1.64872	1.80234		Student's	0.136587	0.221519	0.861502
MUC1	6.73083	6.7934	6.76539	6.95947		6.2972	6.53387	5.99425	6.29364		Student's	0.00467118	0.0185495	1.44647
MYC	5.54402	5.70679	5.6384	5.68329		5.17041	5.21366	5.04168	5.16223		Student's	7.16345e-05	0.000952496	1.41043
MYLK	3.08316	3.4019	3.26776	3.36651		3.16622	3.60113	3.20252	3.19926		Student's	0.924265	0.936868	0.991409
MYO1D	-0.382463	0.00643245	-0.147003	-0.198109		-0.441807	-0.42602	-0.478607	-0.435753		Welch's	0.0439936	0.0952973	1.20185
NAA15	-2.26452	-2.05131	-2.10888	-2.2288		-2.05508	-2.12809	-2.08142	-2.01865		Student's	0.143819	0.230731	0.937852
NCL	7.24433	7.46039	7.33315	7.55678		7.71571	7.75503	7.33701	7.63379		Student's	0.120296	0.201102	0.863504
NDRG1	-3.6162	-3.63678	-3.52353	-3.90406		-4.12526	-4.28569	-3.9496	-3.96721		Student's	0.0109449	0.033356	1.33034
NF1	4.1835	4.45033	4.35301	4.35542		3.93305	3.95931	3.7717	3.94167		Student's	0.000846866	0.00539574	1.3511
NF2	4.85289	4.83744	4.83378	4.95712		4.91147	5.01685	4.75448	4.89498		Student's	0.707452	0.756651	0.983409
NFAT5	-2.66684	-2.61585	-2.61746	-2.60849		-2.86352	-2.56637	-2.76443	-2.80205		Welch's	0.152727	0.240694	1.08819
NFKB1	0.53565	0.360192	0.408592	0.559597		0.73158	0.569669	0.409766	0.66121		Student's	0.184262	0.272122	0.915703
NME1	6.36621	6.3922	6.32648	6.60723		6.04011	6.22325	5.81956	5.95703		Student's	0.00775677	0.0264086	1.33149
NME4	5.67202	5.59701	5.60449	5.65413		5.78484	5.69356	5.7526	5.73965		Student's	0.00572674	0.0209354	0.926109
NOTCH1	-9.14595	-9.11726	-9.03484	-9.12783		-8.43495	-8.06732	-8.48556	-8.26278		Student's	0.000187777	0.00186108	0.576815	+
NR3C1	4.46604	4.76793	4.62145	4.69923		4.61934	4.687	4.51175	4.58177		Student's	0.621885	0.691672	1.02719
NRCAM	-0.257633	-0.468534	-0.404889	-0.211638		-0.488683	-0.617909	-0.883026	-0.559761		Student's	0.0285045	0.0706278	1.23257
NRP1	4.10769	3.93678	4.0233	4.12287		3.98136	4.21716	3.88975	4.02169		Student's	0.812268	0.840537	1.01408
NRP2	3.10798	3.6963	3.41196	3.54759		3.94762	4.16682	3.85105	3.89115		Student's	0.0108186	0.0332764	0.695825
OAS1	-12.3689	-12.5959	-12.2772	-13.3889		-13.8313	-14.617	-13.0156	-13.4991		Student's	0.0421953	0.0937226	2.11843
OCLN	-3.78719	-4.01246	-4.08131	-3.69202		-4.31082	-3.66989	-3.61703	-4.45455		Student's	0.627511	0.694427	1.0866
OGN	5.78174	6.75981	6.46836	6.12811		6.39581	6.31921	6.13679	6.53424		Student's	0.794044	0.82551	0.957929
OVOL2	1.49579	1.56053	1.44605	1.72322		2.18185	2.0594	1.89542	2.01756		Student's	0.00124995	0.00705531	0.715904
P3H1	2.26114	2.55137	2.48972	2.29958		2.49084	2.31528	2.34781	2.55228		Student's	0.783341	0.816286	0.982071
P3H2	-0.728994	-0.609076	-0.637953	-0.792701		-1.01663	-1.08836	-0.853396	-0.981635		Student's	0.00400952	0.0168702	1.22504
PDCD10	5.30721	5.26595	5.28232	5.33011		4.94604	5.25233	5.11573	4.98313		Welch's	0.0469492	0.100762	1.16642
PDCL3	2.5549	2.53419	2.43697	2.70176		2.79235	2.70653	2.71919	2.61867		Student's	0.0584199	0.11952	0.899859
PDGFA	0.188986	-0.203814	-0.00146761	-0.14065		0.517149	0.175655	0.451681	0.548475		Student's	0.0089397	0.0296495	0.72574
PDGFC	3.7655	4.00654	3.80392	4.19622		4.00632	3.97207	3.53542	3.81226		Student's	0.475188	0.565157	1.08037
PDK1	2.12373	2.10184	2.08406	2.21347		1.98848	2.10323	1.93577	1.95414		Student's	0.0287144	0.0707548	1.09838
PDPN	3.27358	3.36781	3.37291	3.41571		1.33155	1.21084	0.790373	1.35156		Welch's	0.000279063	0.00239511	4.55176	+
PECAM1	10.2756	10.1756	10.3066	10.2585		8.76759	8.09504	7.73863	8.77927		Welch's	0.00478295	0.0185495	3.75538	+
PFKFB4	3.65741	3.50753	3.7541	3.36953		3.11664	3.48842	3.30675	3.44502		Student's	0.0978225	0.17313	1.17522
PGK1	5.48489	5.6483	5.58147	5.62266		5.52851	5.49846	5.33138	5.51223		Student's	0.0918662	0.166554	1.08424
PIK3CA	3.5295	3.77588	3.70259	3.66729		3.5559	3.64238	3.45313	3.59762		Student's	0.155401	0.243189	1.07666
PIK3CD	1.30738	1.13948	1.15819	1.27932		1.23812	1.11711	1.20189	1.14956		Student's	0.409596	0.505976	1.03127
PIK3R1	6.83064	7.09505	7.00156	7.09937		7.07813	7.20032	6.7359	7.08739		Student's	0.879272	0.905671	0.987069
PIK3R2	1.54337	1.62976	1.67012	1.64139		1.50935	1.76921	1.29194	1.63272		Student's	0.527431	0.610998	1.04997
PKM	5.33982	5.34443	5.2949	5.46619		5.38048	5.31189	5.1794	5.2884		Student's	0.246839	0.336667	1.05066
PLAU	-6.88111	-6.98121	-6.89205	-7.14326		-9.34582	-9.18166	-8.81689	-9.22251		Student's	2.82529e-06	0.00019626	4.49185	+
PLAUR	-5.94048	-5.92458	-5.98572	-6.05007		-5.79474	-6.39519	-5.81665	-5.93162		Welch's	0.951744	0.960357	1.00649
PLCG1	2.47335	2.34977	2.44902	2.40213		2.83264	3.16585	2.98478	2.94641		Student's	0.000273085	0.00239511	0.676493
PLCG2	-1.88812	-2.48435	-2.06584	-2.16293		-3.65976	-3.7929	-4.43746	-3.45374		Student's	0.000479271	0.00346065	3.21686	+
PLEKHO1	-3.0408	-3.11919	-3.13057	-2.97876		-3.92607	-3.75554	-3.85672	-3.97281		Student's	9.39268e-06	0.000349095	1.75376	+
PLS1	4.52023	4.34065	4.39028	4.5466		4.7113	4.59811	4.42397	4.64675		Student's	0.115612	0.196997	0.904009
PMP22	5.32473	5.50712	5.26902	5.67278		6.21106	6.04299	5.99982	5.93201		Student's	0.00149547	0.0080359	0.658357	+
PNPLA6	2.24771	2.12832	2.11009	2.29349		2.31126	2.28216	2.28784	2.20518		Student's	0.178909	0.265979	0.948219
POPDC3	3.46141	3.39227	3.43337	3.58183		3.37709	3.51785	3.05795	3.38795		Student's	0.259213	0.349272	1.09582
PPL	6.68926	6.73343	6.80166	6.62276		7.22063	7.26038	7.14505	7.35075		Student's	8.52839e-05	0.00102802	0.691391
PPP2CB	4.18412	4.30082	4.2368	4.32415		4.30449	4.27194	4.10835	4.26335		Student's	0.667174	0.720484	1.01708
PPP2R1A	3.47561	3.4831	3.44891	3.56129		3.97839	3.89402	3.80844	3.91224		Student's	7.53941e-05	0.000952496	0.754688
PPP3R1	2.93332	3.15438	3.01262	3.13254		3.22333	3.13177	3.07768	3.12648		Student's	0.224236	0.311555	0.945009
PRKCZ	-1.3454	-1.24699	-1.38912	-1.25179		-1.01445	-1.2575	-0.965765	-1.18826		Student's	0.0409707	0.0918238	0.869447
PRSS22	-0.675282	-1.52969	-0.933431	-1.58664		-0.672366	-1.03452	-0.572955	-0.316751		Student's	0.0952999	0.170015	0.691542
PRSS8	-1.07877	-1.57124	-1.30156	-1.38113		-0.945796	-0.941334	-0.991147	-0.842266		Student's	0.0091929	0.0296495	0.756262
PTEN	4.57611	4.62723	4.59162	4.64707		4.59176	4.54046	4.47683	4.55706		Student's	0.0550063	0.114639	1.04898
PTGS2	-9.53315	-10.3141	-9.96654	-10.1965		-9.5883	-9.70461	-8.97754	-9.51187		Student's	0.0561227	0.115349	0.679717
PTK2	3.53339	3.41989	3.51679	3.46674		3.43575	3.45473	3.29781	3.50582		Student's	0.281931	0.374229	1.04295
PTK2B	2.02886	1.9151	1.91494	2.10584		2.2829	2.36315	2.2033	2.21365		Student's	0.00365318	0.0159367	0.8267
PTK6	3.4636	3.36912	3.40446	3.45944		3.82628	3.73571	3.65835	3.80264		Student's	0.000284621	0.00239511	0.794661
PTPRM	-5.93816	-5.8249	-5.78681	-5.97325		-6.3214	-5.78607	-5.94511	-6.12163		Student's	0.235653	0.324386	1.11943
PTRF	-1.50421	-1.51055	-1.5938	-1.26722		-1.38933	-1.20524	-1.51611	-1.51296		Student's	0.557063	0.633801	0.957248
PTTG1	2.98215	3.01417	2.97996	3.11387		3.35113	3.35736	3.13176	3.30474		Student's	0.00514517	0.0197444	0.832942
PTX3	5.60887	6.0486	5.88554	5.8754		2.85483	1.72967	1.59144	2.69782		Student's	3.77576e-05	0.00065733	12.4335	+
PYCARD	-4.22876	-4.1074	-4.01456	-4.20835		-4.81553	-4.42734	-4.93425	-4.57261		Student's	0.00466203	0.0185495	1.46172
QKI	6.91432	7.1046	6.97395	7.12419		6.95068	6.89523	6.77957	6.8531		Student's	0.0427741	0.0939766	1.11699
RAB25	-1.36405	-1.30417	-1.33491	-1.36511		-1.01876	-1.19171	-1.07747	-1.04737		Student's	0.00070508	0.00462449	0.836112
RAC1	3.54239	3.54566	3.52052	3.63874		3.81023	3.7799	3.62751	3.7591		Student's	0.00903851	0.0296495	0.881262
RAC2	-0.208569	-0.342569	-0.271843	-0.249249		-0.368585	-0.375413	-0.486662	-0.352176		Student's	0.0219984	0.0580549	1.09251
RAF1	2.48642	2.40515	2.45204	2.44639		2.27424	2.2401	2.20026	2.28754		Student's	0.000255422	0.0023733	1.14629
RAMP1	0.626155	0.552868	0.438669	1.00483		1.40805	1.28421	0.782899	1.13587		Student's	0.0345066	0.0801559	0.708517
RB1	2.74395	2.79964	2.75418	2.87513		3.18292	3.12853	2.94409	3.12752		Student's	0.00237669	0.0111579	0.810824
RBL1	3.00499	3.56346	3.23044	3.53465		4.00454	4.04244	3.71198	3.82647		Student's	0.0105705	0.0327391	0.676907
RBL2	2.96103	3.20755	3.06543	3.19552		3.14218	3.12333	2.96017	3.06446		Student's	0.642635	0.702488	1.02445
RBM47	4.04201	3.82153	3.97674	4.00255		4.1195	4.3414	3.91154	4.22509		Student's	0.117557	0.197851	0.87741
RBPJ	5.76747	5.95504	5.86569	5.87058		5.79586	5.70439	5.71167	5.76237		Student's	0.0333257	0.0786416	1.08758
RBX1	6.2526	6.1649	6.1897	6.29232		6.27644	6.55886	6.36771	6.29031		Student's	0.0822666	0.152879	0.902219
RGCC	0.08819	-0.00133825	0.0994912	-0.243494		-0.413868	-0.381781	0.128041	-0.276708		Student's	0.184904	0.272169	1.16618
RHOA	2.32831	2.31163	2.29322	2.43966		2.13407	2.16267	1.94747	2.08567		Student's	0.00411944	0.0171708	1.19809
RNH1	0.072776	0.0767414	-0.00304235	0.248368		0.48475	0.396129	0.255182	0.342425		Student's	0.00920063	0.0296495	0.828796
ROCK1	5.40204	5.55091	5.50325	5.48146		5.4544	5.53708	5.44289	5.48043		Student's	0.883793	0.90823	1.00397
ROCK2	7.35065	7.68138	7.5281	7.6126		7.67172	7.76248	7.52378	7.64099		Student's	0.265415	0.353359	0.928801
RPS27A	9.1624	8.97917	9.04072	9.1357		8.89115	9.30063	9.16834	8.92514		Student's	0.941515	0.95219	1.00569
RPS6KB1	4.43404	4.60887	4.57007	4.59822		4.20809	4.30825	3.94473	4.24859		Student's	0.00582689	0.0211284	1.29719
RPS6KB2	3.14653	3.09237	3.00489	3.37498		3.23317	3.07481	2.85755	3.02728		Student's	0.372553	0.469375	1.07661
RRAS	-0.482528	-0.447677	-0.48078	-0.456296		-0.351756	-0.524608	-0.461801	-0.402923		Welch's	0.465245	0.557794	0.97837
RTN4	3.34579	3.32498	3.30171	3.37311		3.4071	3.41831	3.44554	3.36213		Student's	0.0207209	0.0565148	0.951402
RUNX1	-2.5793	-2.66329	-2.62243	-2.61286		-2.60321	-2.49235	-2.5389	-2.5791		Student's	0.0685366	0.132326	0.955231
S100A14	2.11227	2.03927	2.0644	2.12135		2.24825	2.11572	2.03848	2.21595		Student's	0.223128	0.310985	0.952455
S100A7	-9.40276	-9.79039	-9.42441	-10.2881		-9.78795	-10.2988	-9.19252	-9.4742		Student's	0.907766	0.924346	0.973971
SACS	7.37391	7.71847	7.48219	7.93991		7.31487	7.49152	6.76658	7.14678		Student's	0.0657298	0.129143	1.36479
SCNN1A	4.25315	4.21501	4.21223	4.34017		4.21812	4.31577	4.10557	4.19115		Student's	0.401287	0.500784	1.03346
SDC4	3.25853	3.27812	3.24822	3.25845		3.35426	3.28415	3.39964	3.31769		Welch's	0.0472182	0.100762	0.947303
SEMA3E	0.357116	0.653175	0.607579	0.499882		0.632011	0.91132	0.560268	0.765629		Student's	0.113964	0.195492	0.877902
SERINC5	0.109453	-0.0761483	0.0688571	0.000435857		-0.214346	0.058183	-0.169835	-0.0815713		Student's	0.129319	0.211268	1.09243
SERPINE1	-3.67673	-3.57488	-3.62179	-3.79395		-3.31458	-3.52138	-3.05467	-3.32363		Student's	0.0144226	0.0417695	0.777399
SERPINH1	4.31177	4.28247	4.2593	4.3782		4.5183	4.43348	4.37116	4.4476		Student's	0.0146123	0.041886	0.910857
SET	5.24524	5.41415	5.28687	5.54483		5.6452	5.72435	5.3565	5.54334		Student's	0.111548	0.193403	0.873832
SETD2	3.20512	3.23188	3.24929	3.36552		3.05427	3.35789	2.82829	3.10875		Student's	0.175372	0.263353	1.12948
SFRP1	5.7408	6.07134	5.80446	6.28526		6.48918	6.5809	6.04632	6.26528		Student's	0.077041	0.14498	0.773805
SH2B3	2.32782	2.29358	2.3557	2.40598		1.24081	1.36958	0.924356	1.30461		Welch's	0.000913077	0.005656	2.19761	+
SH2D3A	2.30627	2.01472	2.13991	2.35035		2.39728	2.4509	1.96705	2.38356		Student's	0.502911	0.587169	0.935051
SH3YL1	1.02233	0.878178	0.969575	0.908892		1.05102	0.630551	0.674638	1.03983		Student's	0.44896	0.542079	1.06861
SIRT1	0.757476	0.855984	0.864187	0.836838		1.26429	1.47866	1.1751	1.35063		Student's	0.000401616	0.00306202	0.712741
SKP1	5.09081	5.07596	5.07787	5.12544		4.98458	5.16051	5.0513	4.99789		Student's	0.331513	0.423653	1.03093
SLC12A6	0.197074	0.574925	0.37237	0.349386		0.429934	0.542708	0.760853	0.38684		Student's	0.218914	0.307999	0.897109
SLC2A1	-0.527439	-0.175725	-0.346225	-0.381645		-0.430928	-0.694357	-0.535536	-0.50267		Student's	0.0913713	0.166333	1.13533
SLC35A3	2.77678	2.88824	2.85933	2.82686		2.84936	2.86966	2.80141	2.873		Student's	0.728613	0.773717	0.992709
SLC37A1	7.53224	8.59059	8.06471	8.27012		8.84496	8.76971	8.44314	8.66571		Student's	0.0553148	0.114746	0.675271
SLPI	3.3931	3.07602	3.18481	3.3504		3.36676	3.41845	3.23697	3.33187		Student's	0.332584	0.423807	0.941197
SMAD1	-1.22789	-1.17815	-1.20681	-1.04026		-0.540549	-0.917968	-1.28098	-0.635155		Welch's	0.148935	0.236941	0.801283
SMAD2	4.13644	4.15712	4.18899	4.14211		4.25325	4.26347	4.11426	4.30647		Student's	0.120909	0.201102	0.947239
SMAD3	1.11947	1.08458	1.15621	1.06515		1.48881	1.4216	1.30585	1.55864		Student's	0.00107654	0.00631762	0.791483
SMAD4	3.20175	3.24915	3.29933	3.21152		3.10293	3.2497	2.99318	3.21444		Student's	0.157546	0.244828	1.07205
SMAD5	3.33006	3.55145	3.40388	3.58937		3.49449	3.4954	3.2974	3.39354		Student's	0.553875	0.631839	1.03418
SMC3	4.94788	5.03038	5.00409	5.08456		5.40738	5.51294	5.21181	5.4146		Student's	0.00174739	0.00883647	0.773808
SMURF1	-0.432472	-0.394001	-0.387745	-0.272401		-0.455424	-0.142312	-0.633481	-0.406717		Student's	0.736319	0.780043	1.02657
SMURF2	2.46474	2.64084	2.51301	2.65447		2.45931	2.58284	2.49715	2.38657		Student's	0.212585	0.300993	1.06201
SNAI2	3.74404	3.79867	3.77879	3.77478		3.26106	3.37216	3.3347	3.27911		Student's	3.08031e-06	0.00019626	1.37775
SNRPF	5.69439	5.80549	5.7662	5.78162		5.48483	5.50689	5.38191	5.4889		Student's	0.000204335	0.00198116	1.22799
SOD1	0.646163	0.555523	0.611582	0.578597		0.640158	0.451869	0.467661	0.641801		Student's	0.428093	0.521665	1.03354
SORD	5.64308	5.72723	5.63614	5.90751		5.70789	5.80656	5.42402	5.61068		Student's	0.41068	0.505976	1.06526
SOX9	-1.89889	-1.73545	-1.81369	-1.76979		-2.47824	-2.32901	-2.44673	-2.48127		Student's	1.59106e-05	0.000443508	1.54687	+
SP1	-1.43338	-1.27678	-1.36922	-1.21542		-1.51501	-1.33922	-1.63375	-1.55166		Student's	0.0557503	0.115114	1.13777
SPARC	4.48661	4.79539	4.70571	4.63283		4.35927	4.53122	4.34847	4.42819		Student's	0.0219406	0.0580549	1.17964
SPHK2	2.97751	3.1386	2.94002	3.2091		3.55257	3.36861	3.4867	3.32895		Student's	0.00427605	0.0176585	0.77491
SPINK5	-9.81864	-9.65295	-9.55009	-10.0498		-9.52005	-9.46217	-9.33584	-9.24274		Student's	0.02383	0.0614345	0.769676
SPINT1	0.637144	0.429293	0.543011	0.488771		0.76684	0.881525	0.903995	0.830489		Student's	0.000973656	0.00594864	0.800427
SRC	0.222204	0.359277	0.301876	0.281941		1.25508	1.19563	1.21026	1.24441		Student's	9.79497e-08	2.18428e-05	0.523034	+
SRF	2.11345	2.39457	2.17516	2.43623		2.59638	2.49647	2.39712	2.41391		Student's	0.0766739	0.144901	0.872897
SRPK2	1.52532	1.62611	1.5804	1.62426		1.63668	1.91314	1.76168	1.66162		Student's	0.061088	0.122726	0.898595
SRPX2	2.38796	2.09106	2.02399	2.55722		2.74802	2.19093	2.19326	2.37617		Student's	0.559529	0.634987	0.925281
ST14	1.02903	0.926946	0.891054	1.08726		1.56924	1.49825	1.53704	1.44272		Student's	5.78788e-05	0.000860465	0.6934
STAB1	4.53096	3.39448	3.86081	4.28589		3.36788	4.13107	3.36539	3.44024		Student's	0.205506	0.293769	1.35838
STAT1	-0.851542	-0.641856	-0.706151	-0.785546		-0.578387	-0.658016	-0.662129	-0.558809		Student's	0.0471923	0.100762	0.912605
STAT3	3.83259	3.85796	3.80598	3.98442		4.08638	4.03798	3.83744	4.00202		Student's	0.121293	0.201102	0.91973
SYK	4.03544	4.00966	3.93635	4.15483		4.32985	3.95876	3.98064	4.14659		Student's	0.500041	0.586514	0.95271
SYNE1	3.48519	2.80268	2.88837	3.30531		3.56615	3.5982	4.02531	3.30634		Student's	0.0632282	0.125332	0.70534
TACSTD2	6.06444	5.8682	5.95508	5.95338		6.22717	6.15788	6.20083	6.23028		Student's	0.00138548	0.00753564	0.844538
TBX1	-1.8325	-1.23429	-1.68671	-1.23574		-0.344394	-0.278501	-0.338324	-0.657986		Student's	0.000819295	0.00529573	0.468945	+
TCEB1	6.57001	6.60706	6.54598	6.68212		6.46415	6.62726	6.5401	6.41296		Student's	0.154462	0.242571	1.0645
TCEB2	3.84391	3.6443	3.79231	3.58068		4.12575	3.99768	4.20753	4.22227		Student's	0.00188901	0.0092582	0.745868
TCF20	5.31991	5.55365	5.47142	5.45472		5.48428	5.36587	5.24516	5.47774		Student's	0.474646	0.565157	1.04005
TCF3	0.775324	0.272275	0.447034	0.686409		0.362723	0.543293	0.292443	0.328208		Student's	0.245979	0.336523	1.12007
TCF4	-4.38276	-5.22598	-4.8428	-4.67919		-4.60894	-4.46168	-4.83327	-4.5494		Student's	0.413601	0.508171	0.889239
TFDP1	4.09961	4.20815	4.12348	4.34009		4.41738	4.56301	4.20289	4.35379		Student's	0.0834839	0.154497	0.875734
TGFB1	-0.362306	-0.675671	-0.526693	-0.549001		-0.623131	-0.624894	-0.58272	-0.587626		Welch's	0.323518	0.415819	1.05422
TGFB2	8.60954	8.56006	8.37889	9.16135		8.91866	8.72481	8.02853	8.53533		Student's	0.639759	0.701879	1.09098
TGFBI	2.32834	2.39081	2.38685	2.30281		2.48936	2.58246	2.6285	2.5394		Student's	0.00133802	0.00736737	0.8659
TGFBR2	0.947378	1.20123	0.995414	1.2748		0.70565	0.866234	0.687441	0.56153		Student's	0.00741163	0.0254276	1.31904
THBS1	3.1496	3.42926	3.24857	3.38696		3.40031	3.58491	3.53023	3.32251		Student's	0.126126	0.20681	0.89758
TIMP1	2.9796	3.00661	2.97993	3.03917		3.1395	3.02475	2.97284	3.09454		Student's	0.202024	0.290653	0.961541
TIMP2	-1.16589	-1.1356	-1.12733	-1.13275		-0.957021	-0.689102	-0.847867	-0.895182		Welch's	0.0133558	0.0391886	0.816146
TIMP4	4.13151	3.96497	4.00099	4.25677		3.69778	3.72728	3.3276	3.62738		Student's	0.0047648	0.0185495	1.4079
TJP2	-0.822767	-0.410008	-0.715987	-0.471306		-0.59045	-0.564729	-0.470377	-0.791393		Student's	0.994991	0.994991	0.99946
TLR4	-3.08687	-2.32262	-2.60636	-2.73225		-1.04677	-0.914108	-1.07695	-0.996121		Welch's	0.00125682	0.00705531	0.312399	+
TMC6	4.42459	3.98074	4.0505	4.26546		3.79691	3.71482	4.05835	3.63803		Student's	0.0324278	0.0777569	1.2998
TMEM30B	4.32314	4.09412	4.20991	4.22479		4.2229	4.31943	4.21381	4.2653		Student's	0.452543	0.544028	0.971059
TMPRSS4	-8.45116	-10.3587	-9.57589	-9.51027		-8.94761	-9.06904	-8.51925	-8.91855		Student's	0.186586	0.273741	0.655024
TNC	-13.5898	-12.7671	-12.9814	-13.4195		-12.9432	-12.4724	-12.4829	-12.6884		Student's	0.0487922	0.103266	0.686477
TNFRSF12A	4.73155	4.99604	4.73796	5.25179		5.04425	5.34145	4.84385	4.82661		Student's	0.640504	0.701879	0.942975
TNFRSF1A	1.06719	1.10242	1.05154	1.12815		0.886912	0.847618	0.875425	0.826906		Student's	4.66488e-05	0.000745612	1.1713
TNFSF10	-10.4856	-10.6531	-10.5352	-11.0236		-10.7708	-11.8134	-10.6896	-10.7793		Student's	0.292609	0.382708	1.26478
TOM1L1	3.83968	4.16077	3.95746	4.08467		3.92788	3.71657	3.75183	3.78676		Student's	0.0440162	0.0952973	1.16061
TP53	7.2729	7.32563	7.2291	7.5669		7.85748	7.76226	7.35644	7.70128		Student's	0.0520136	0.108911	0.800664
TPM2	7.93837	7.57445	7.76935	7.69941		7.21432	7.25459	7.27184	7.29336		Welch's	0.00620888	0.0223319	1.4014
TSPAN1	3.68414	3.52304	3.56045	3.54753		3.7428	3.56658	3.86507	3.69276		Student's	0.101766	0.178691	0.908771
TWIST1	3.33112	3.38924	3.39054	3.5621		3.29187	3.34429	2.70439	3.29554		Student's	0.156323	0.243776	1.19684
TWIST2	3.73457	3.7192	3.70657	3.84363		3.15282	3.27274	3.03128	3.12628		Student's	4.91403e-05	0.000755743	1.5212	+
TXNIP	-4.08463	-3.96341	-3.95739	-4.44433		-3.80279	-4.23203	-3.32353	-3.72361		Student's	0.168717	0.257483	0.788974
TYMP	-2.38279	-2.81281	-2.60724	-2.73212		-2.75274	-3.2359	-2.89076	-2.75667		Student's	0.11079	0.193017	1.21023
UBA52	3.95355	3.91797	3.94294	4.01224		3.84066	3.88811	3.64763	3.848		Student's	0.0394773	0.0893751	1.11001
VAMP8	-1.94967	-2.12258	-2.03508	-1.96983		-1.84116	-1.63776	-1.87238	-1.79936		Student's	0.0119569	0.0357903	0.851675
VAV2	1.07461	0.882074	1.01477	1.03267		1.05508	1.49258	1.12363	1.18058		Student's	0.0906643	0.165722	0.863378
VAV3	3.66927	3.75191	3.73692	3.75891		4.08185	4.09433	3.88139	4.09807		Student's	0.0015393	0.00817295	0.806832
VEGFA	6.67356	6.67052	6.66475	6.72568		5.89292	6.13369	5.9971	5.90993		Student's	1.74258e-05	0.000457172	1.62475	+
VEGFB	4.09032	4.01872	3.90794	4.36716		4.24196	4.07173	3.82752	3.98602		Student's	0.640209	0.701879	1.04552
VEGFC	0.900334	0.800582	0.771864	0.948909		0.566714	0.445823	0.485845	0.44506		Student's	0.000330894	0.00268325	1.29196
VEZF1	4.3341	4.45898	4.42074	4.42667		4.23792	4.26549	4.11595	4.25136		Student's	0.00446418	0.0181002	1.1427
VHL	5.73331	5.97135	5.88083	5.89749		5.8327	5.68065	5.51697	5.80817		Student's	0.116387	0.197371	1.11816
VIM	2.04301	2.23144	2.15615	2.12322		2.5299	2.36352	2.38297	2.50778		Student's	0.00177478	0.00883647	0.807993
VPS13A	5.60339	6.00429	5.84409	5.96306		5.56649	5.91066	5.38768	5.58863		Student's	0.139808	0.225106	1.18127
WARS	0.101521	0.266751	0.116377	0.456633		0.223394	0.128205	-0.275825	0.054935		Student's	0.187852	0.274695	1.1508
WWTR1	3.43905	3.61543	3.49884	3.66968		3.27142	3.1943	2.97756	3.17669		Student's	0.00272604	0.0126647	1.3202
ZC3H12A	-3.36557	-3.20986	-3.22497	-3.46496		-3.24911	-3.37021	-3.10611	-3.17646		Student's	0.314781	0.40868	0.93896
ZFYVE16	1.01528	1.00284	1.05963	1.09123		0.837485	1.0957	0.65479	0.926729		Welch's	0.172228	0.260973	1.12006
ZFYVE9	-1.55317	-1.38328	-1.42054	-1.5863		-1.10076	-1.18667	-1.01911	-1.05417		Student's	0.000658903	0.00442673	0.760153
