# Supplementary material for: Mena regulates nesprin-2 to control actin–nuclear lamina associations, trans-nuclear membrane signalling and gene expression
Source: Nat Commun. 2023 Mar 23;14:1602. doi: 10.1038/s41467-023-37021-x (PMC10036544; doi:10.1038/s41467-023-37021-x)
Supplement: Supplementary file 8 — Supplementary Data 4 [file 41467_2023_37021_MOESM8_ESM.xlsx]

## Sheet: Supplementary Data 4
Supplementary Data 4 | Differentially regulated cancer progression genes upon Mena depletion
Gene name	Met4 cSCC Z-score					Met4 Mena–/– cSCC Z-score					Two-sided t-test			log2(Met4/Met4 Mena–/–)	Upregulated in Met4	Upregulated in Met4 Mena–/–	Cell migration	ECM organisation	Immune response
	Replicate 1	Replicate 2	Replicate 3	Replicate 4		Replicate 1	Replicate 2	Replicate 3	Replicate 4		Method	q	–log10(q)
ADAP1	-1.00148	-0.905185	-1.27341	-0.414909		1.14765	0.979279	0.857047	0.611003		Student's	0.00157106	2.80381	-0.851287
AKT3	0.999164	0.878057	0.929266	0.930953		-0.88559	-0.998425	-0.956405	-0.89702		Student's	1.59505e-06	5.79723	1.04301	+		+
ANGPTL4	0.922503	0.554459	0.49085	1.43965		-0.493082	-0.541921	-1.48366	-0.888807		Student's	0.0085308	2.06901	0.69152				+
ARAP2	-0.922419	-0.959335	-1.06639	-0.724727		0.773028	1.19148	1.06624	0.642121		Student's	0.000443508	3.3531	-0.701071
AREG	0.90145	0.923914	0.912535	0.962307		-1.13859	-0.65463	-0.827415	-1.07957		Welch's	0.00318332	2.49712	1.2276	+
ARHGDIB	-0.984781	-0.975085	-1.05902	-0.515922		0.772718	1.52022	0.54208	0.699793		Student's	0.00306202	2.51399	-0.606587			+
C3	0.767454	0.981267	0.860846	1.08389		-0.827329	-0.755463	-1.2128	-0.897863		Student's	0.000240066	3.61967	2.08612	+				+
CCDC80	0.76745	1.0842	1.32943	0.157941		-1.46779	-0.770924	-0.33906	-0.761255		Student's	0.0129255	1.88855	1.11707	+			+
CD24	-0.745674	-0.999069	-0.848807	-1.06223		0.619145	0.977182	1.29252	0.766929		Student's	0.000576076	3.23952	-0.70589			+		+
CDH11	0.88075	1.02736	0.848147	0.916464		-0.716314	-1.30454	-0.702848	-0.949012		Student's	0.000443508	3.3531	1.59828	+
CHAD	-0.675678	-1.01697	-0.792035	-1.0344		0.331945	1.23015	1.34833	0.608654		Student's	0.00356105	2.44842	-0.708561				+
CLDN7	0.122831	-1.41807	-0.532764	-1.28567		0.74571	0.150583	1.10382	1.11356		Student's	0.0323783	1.48975	-0.602457
CLU	-0.757598	-1.07552	-1.43857	0.083137		0.980707	1.32608	0.645646	0.236118		Student's	0.0249157	1.60353	-0.662824				+	+
COL18A1	-0.655035	-1.12138	-0.808945	-1.0386		0.511226	1.19894	1.11537	0.798425		Student's	0.000952496	3.02114	-1.62449		+	+	+
COL4A1	0.754143	1.01817	1.17671	0.645377		-1.30464	-0.476011	-1.00672	-0.807021		Student's	0.00157106	2.80381	0.587249				+
COL4A2	0.742384	1.11359	1.29439	0.41596		-1.24084	-0.799859	-0.855299	-0.670326		Student's	0.0023562	2.62779	0.651436				+
CTSH	-0.615913	-1.10597	-0.97787	-0.951302		0.923203	0.649091	1.26525	0.813513		Student's	0.000647705	3.18862	-0.849669			+	+	+
CTSK	-0.456359	-1.36057	-1.1647	-0.310952		1.35389	0.838485	0.134132	0.966075		Student's	0.0168243	1.77406	-0.744997				+	+
EGLN3	1.1897	0.545177	0.900683	0.778355		-0.361223	-1.37565	-1.30819	-0.368851		Student's	0.0082465	2.08373	0.66643
EMP3	0.898625	0.900469	0.845494	1.07574		-0.946352	-0.743945	-1.01384	-1.01619		Student's	5.14156e-05	4.2889	2.07724	+
EPAS1	-1.0506	-0.820818	-0.959559	-0.895806		1.05262	0.830535	0.890217	0.953407		Student's	2.32821e-05	4.63298	-0.634887
FN1	0.618328	1.04391	0.844751	1.11719		-0.904455	-0.517319	-1.2674	-0.93501		Student's	0.000952496	3.02114	1.66155	+		+	+
FSTL1	0.940381	0.430626	0.489773	1.41683		-0.478561	-0.378554	-1.64683	-0.773667		Student's	0.0177431	1.75097	0.764741
GPR56	-0.831638	-1.03708	-0.993542	-0.767493		0.614081	1.34727	1.02482	0.643585		Student's	0.000940794	3.02651	-0.650356			+	+
ID1	-1.11323	-0.853195	-0.944424	-0.629625		1.01046	1.28697	0.237792	1.00526		Student's	0.00291929	2.53472	-0.590568			+
ID2	-1.05003	-0.826377	-0.814817	-0.986717		0.646954	1.26321	0.894555	0.873222		Student's	0.00041812	3.3787	-1.6715		+
IL1B	1.05452	0.858703	0.961115	0.263073		-0.871764	-1.63291	0.198957	-0.831695		Student's	0.0296495	1.52798	0.919993			+		+
IL1RN	1.28291	0.341845	1.34701	0.0432755		-0.775739	-1.05459	-1.30132	0.116604		Student's	0.0444464	1.35216	0.69718					+
ITGA5	0.951396	0.982303	0.921793	0.841947		-0.861582	-1.21392	-0.669395	-0.952543		Student's	0.000228009	3.64205	1.30463	+		+	+
LAMA5	-0.952727	-0.951883	-0.852195	-0.8252		0.545861	1.5315	0.709882	0.794758		Welch's	0.0145991	1.83567	-1.00597		+	+	+
LOXL2	0.386274	1.22713	0.753052	1.1487		-0.500597	-0.876988	-1.34631	-0.791255		Student's	0.00369147	2.4328	0.818625			+	+
MMP1	0.682609	1.17957	0.934614	0.870063		-1.08553	-0.854619	-0.62602	-1.10068		Student's	0.000461934	3.33542	1.08569	+		+	+
MMRN2	-0.927365	-0.604382	-0.767694	-1.04077		1.40184	-0.0965094	0.848147	1.18673		Student's	0.0129255	1.88855	-0.987539			+	+
NOTCH1	-0.984598	-0.919865	-0.733907	-0.943713		0.619595	1.44904	0.505401	1.00805		Student's	0.00186108	2.73024	-0.793819			+	+	+
PDPN	0.854033	0.933761	0.938079	0.974295		-0.789259	-0.891396	-1.24718	-0.772329		Welch's	0.00239511	2.62067	2.18642	+		+	+
PECAM1	0.9076	0.81463	0.936432	0.891661		-0.494734	-1.12014	-1.45157	-0.483872		Welch's	0.0185495	1.73167	1.90896	+		+	+
PLAU	1.00534	0.919833	0.995993	0.781416		-1.09999	-0.959764	-0.648178	-0.994653		Student's	0.00019626	3.70717	2.16731	+		+
PLCG2	1.15464	0.531635	0.968937	0.867487		-0.696559	-0.835677	-1.50918	-0.481285		Student's	0.00346065	2.46084	1.68565	+		+
PLEKHO1	0.981107	0.802966	0.77712	1.12207		-1.03053	-0.643039	-0.872942	-1.13675		Student's	0.000349095	3.45706	0.810452			+
PMP22	-1.19133	-0.674237	-1.34927	-0.204578		1.32148	0.844975	0.722609	0.530362		Student's	0.0080359	2.09497	-0.603059
PTX3	0.788862	1.00948	0.927669	0.922581		-0.592865	-1.15737	-1.22672	-0.671639		Student's	0.00065733	3.18222	3.63617	+			+	+
SH2B3	0.884887	0.829795	0.929747	1.01064		-0.86394	-0.656771	-1.37306	-0.761297		Welch's	0.005656	2.24749	1.13593	+
SOX9	0.642513	1.1193	0.891059	1.01912		-1.0476	-0.612255	-0.955682	-1.05645		Student's	0.000443508	3.3531	0.629357			+	+	+
SRC	-1.07006	-0.796734	-0.911194	-0.950946		0.989529	0.870994	0.900161	0.968255		Student's	2.18428e-05	4.66069	-0.935022			+		+
TBX1	-1.40347	-0.450971	-1.17134	-0.453284		0.965949	1.07087	0.975614	0.466637		Student's	0.00529573	2.27607	-1.09251		+	+
TLR4	-1.34385	-0.514996	-0.822727	-0.959253		0.868688	1.01256	0.835956	0.923619		Welch's	0.00705531	2.15148	-1.67854		+		+	+
TWIST2	0.860599	0.814403	0.77642	1.18857		-0.888822	-0.5282	-1.25434	-0.968629		Student's	0.000755743	3.12163	0.605212			+
VEGFA	0.891077	0.883107	0.867993	1.02766		-1.15459	-0.523652	-0.881591	-1.11001		Student's	0.000457172	3.33992	0.700221			+	+
