# Supplementary material for: Mena regulates nesprin-2 to control actin–nuclear lamina associations, trans-nuclear membrane signalling and gene expression
Source: Nat Commun. 2023 Mar 23;14:1602. doi: 10.1038/s41467-023-37021-x (PMC10036544; doi:10.1038/s41467-023-37021-x)
Supplement: Supplementary file 9 — Source Data [file 41467_2023_37021_MOESM9_ESM.zip]

Archive with 5 entries (4 files):
- LiMowChee_SourceData_Blots.pdf
- __MACOSX/
- __MACOSX/._LiMowChee_SourceData_Blots.pdf
- LiMowChee_SourceData.xlsx
- __MACOSX/._LiMowChee_SourceData.xlsx
