# Supplementary material for: Mena regulates nesprin-2 to control actin–nuclear lamina associations, trans-nuclear membrane signalling and gene expression
Source: Nat Commun. 2023 Mar 23;14:1602. doi: 10.1038/s41467-023-37021-x (PMC10036544; doi:10.1038/s41467-023-37021-x)
Supplement: Supplementary file 9 — Source Data [file 41467_2023_37021_MOESM9_ESM.zip › LiMowChee_SourceData.xlsx]

## Sheet: Fig. 2b
Source data for Fig. 2b
Data points				Summary statistics of co-occurrence groups						Wilcoxon signed rank test
Co-occurrence	Subcellular location	Manders' coefficient		Parameter	MMena nucleus	MMena cytoplasm	MNesprin-2 nucleus	MNesprin-2 cytoplasm		Parameter	Value
MMena	Nucleus	0.3722		n	14	14	14	14		Nucleus versus cytoplasm	MMena
MMena	Nucleus	0.4506		Median	0.226	0	0.453	0.114		Cohen's d	2.75464
MMena	Nucleus	0.3668		Mean	0.272	0.001	0.45	0.15		Wilcoxon signed rank test statistic W	0
MMena	Nucleus	0.6115		s.d.	0.139	0.006	0.153	0.136		Wilcoxon signed rank test two-tailed P	0.000982
MMena	Nucleus	0.2587		s.e.m.	0.039	0.002	0.043	0.038		Nucleus versus cytoplasm	MNesprin-2
MMena	Nucleus	0.1811		95% CI lower bound	0.188	-0.0024643	0.358	0.069		Cohen's d	2.07254
MMena	Nucleus	0.2027		95% CI upper bound	0.355	0.005	0.542	0.232		Wilcoxon signed rank test statistic W	0
MMena	Nucleus	0.163		Shapiro–Wilk test statistic W	0.867183	0.266094	0.954882	0.869449		Wilcoxon signed rank test two-tailed P	0.000982
MMena	Nucleus	0.1797		Shapiro–Wilk test P	0.038316	0	0.638711	0.04122
MMena	Nucleus	0.2501
MMena	Nucleus	0.3331
MMena	Nucleus	0.1599
MMena	Nucleus	0.1339
MMena	Nucleus	0.1412
MMena	Cytoplasm	0
MMena	Cytoplasm	0
MMena	Cytoplasm	0
MMena	Cytoplasm	0
MMena	Cytoplasm	0
MMena	Cytoplasm	0
MMena	Cytoplasm	0
MMena	Cytoplasm	0
MMena	Cytoplasm	0
MMena	Cytoplasm	0
MMena	Cytoplasm	0
MMena	Cytoplasm	0
MMena	Cytoplasm	0.0208
MMena	Cytoplasm	0
MNesprin-2	Nucleus	0.7874
MNesprin-2	Nucleus	0.4138
MNesprin-2	Nucleus	0.4512
MNesprin-2	Nucleus	0.573
MNesprin-2	Nucleus	0.4195
MNesprin-2	Nucleus	0.2862
MNesprin-2	Nucleus	0.2496
MNesprin-2	Nucleus	0.1623
MNesprin-2	Nucleus	0.562
MNesprin-2	Nucleus	0.5339
MNesprin-2	Nucleus	0.4549
MNesprin-2	Nucleus	0.5006
MNesprin-2	Nucleus	0.4189
MNesprin-2	Nucleus	0.4863
MNesprin-2	Cytoplasm	0.1136
MNesprin-2	Cytoplasm	0.0731
MNesprin-2	Cytoplasm	0.2986
MNesprin-2	Cytoplasm	0.3102
MNesprin-2	Cytoplasm	0
MNesprin-2	Cytoplasm	0.0868
MNesprin-2	Cytoplasm	0
MNesprin-2	Cytoplasm	0
MNesprin-2	Cytoplasm	0.0011
MNesprin-2	Cytoplasm	0.1462
MNesprin-2	Cytoplasm	0.2948
MNesprin-2	Cytoplasm	0.3758
MNesprin-2	Cytoplasm	0.1135
MNesprin-2	Cytoplasm	0.2869

## Sheet: Fig. 3a
Source data for Fig. 3a
Data points				Summary statistics of cell type groups					Welch's one-way ANOVA with two-stage Benjamini–Krieger–Yekutieli correction
Cell type	Biological replicate	Relative intensity		Parameter	Met4	Met4 Mena–/–	Met4 Mena–/– +Mena11a		Parameter	Value
Met4	1	1.30821		n	6	6	6		Degrees of freedom for numerator	2
Met4	2	1.13282		Median	1.151	0.222	3.526		Degrees of freedom for denominator	8.721
Met4	3	1.06084		Mean	1.187	0.292	4.223		Welch's one-way ANOVA test statistic W	26.74
Met4	4	1.48791		s.d.	0.187	0.242	3.29		Welch's one-way ANOVA P	0.0002
Met4	5	0.96037		s.e.m.	0.084	0.108	1.471		Met4 versus Met4 Mena–/–	Actin
Met4	6	1.16942		95% CI lower bound	0.971	0.014	0.441		Cohen's d	4.13862
Met4 Mena–/–	1	0.0374979		95% CI upper bound	1.402	0.57	8.005		Degrees of freedom	9.417
Met4 Mena–/–	2	0.249354		Shapiro–Wilk test statistic W	0.965091	0.923066	0.896464		Test statistic t	7.16
Met4 Mena–/–	3	0.482758		Shapiro–Wilk test P	0.857985	0.527714	0.35345		P	<0.0001
Met4 Mena–/–	4	0.193702							Two-stage Benjamini–Krieger–Yekutieli-adjusted P	<0.0001
Met4 Mena–/–	5	0.676551							Met4 versus Met4 Mena–/– +Mena11a	Actin
Met4 Mena–/–	6	0.113922							Cohen's d	1.30293
Met4 Mena–/– +Mena11a	1	6.93463							Degrees of freedom	5.032
Met4 Mena–/– +Mena11a	2	9.27405							Test statistic t	2.257
Met4 Mena–/– +Mena11a	3	3.5187							P	0.0733
Met4 Mena–/– +Mena11a	4	3.53243							Two-stage Benjamini–Krieger–Yekutieli-adjusted P	0.0513
Met4 Mena–/– +Mena11a	5	1.07869							Met4 Mena–/– versus Met4 Mena–/– +Mena11a	Actin
Met4 Mena–/– +Mena11a	6	1.00019							Cohen's d	1.6852
									Degrees of freedom	5.054
									Test statistic t	2.919
									P	0.0326
									Two-stage Benjamini–Krieger–Yekutieli-adjusted P	0.0343

## Sheet: Fig. 3b
Source data for Fig. 3b
Data points				Summary statistics of cell type groups					One-way ANOVA with Tukey's correction
Cell type	Biological replicate	Relative intensity		Parameter	Met4	Met4 Mena–/–	Met4 Mena–/– +Mena11a		Parameter	Value
Met4	1	1.02479		n	5	5	5		Degrees of freedom for numerator	2
Met4	2	1.10244		Median	1.024	0.42	1.006		Degrees of freedom for denominator	12
Met4	3	0.922243		Mean	1	0.449	1.109		One-way ANOVA test statistic F	13.27
Met4	4	1.02363		s.d.	0.076	0.224	0.292		One-way ANOVA P	0.0009
Met4	5	0.926902		s.e.m.	0.038	0.112	0.146		Met4 versus Met4 Mena–/–	Lamin A/C
Met4 Mena–/–	1	0.419862		95% CI lower bound	0.895	0.138	0.703		Cohen's d	3.29427
Met4 Mena–/–	2	0.520979		95% CI upper bound	1.105	0.761	1.515		Degrees of freedom	12
Met4 Mena–/–	3	0.794776		Shapiro–Wilk test statistic W	0.891787	0.915882	0.858761		Tukey-adjusted P	0.0045
Met4 Mena–/–	4	0.270267		Shapiro–Wilk test P	0.366168	0.503733	0.223834		Met4 versus Met4 Mena–/– +Mena11a	Lamin A/C
Met4 Mena–/–	5	0.239752							Cohen's d	0.510888
Met4 Mena–/– +Mena11a	1	1.0065							Degrees of freedom	12
Met4 Mena–/– +Mena11a	2	0.810942							Tukey-adjusted P	0.7134
Met4 Mena–/– +Mena11a	3	1.44088							Met4 Mena–/– versus Met4 Mena–/– +Mena11a	Lamin A/C
Met4 Mena–/– +Mena11a	4	0.888928							Cohen's d	2.53621
Met4 Mena–/– +Mena11a	5	1.39826							Degrees of freedom	12
									Tukey-adjusted P	0.0012

## Sheet: Fig. 3d
Source data for Fig. 3d
Data points			Summary statistics of cell type groups				Welch's unpaired t-test
Cell type	Nuclear volume (µm3)		Parameter	Met4	Met4 Mena–/–		Parameter	Value
Met4	927.245		n	10	10		Cohen's d	2.08277
Met4	1612.05		Median	1280.65	653.785		Degrees of freedom	11.34
Met4	1077.98		Mean	1371.02	679.624		Welch's t-test statistic t	4.657
Met4	1422.31		s.d.	441.247	160.308		Welch's t-test two-tailed P	0.0006
Met4	1219.56		s.e.m.	147.082	53.436
Met4	2279.43		95% CI lower bound	1038.3	558.743
Met4	1822.51		95% CI upper bound	1703.75	800.504
Met4	1293.6		Shapiro–Wilk test statistic W	0.950662	0.906304
Met4	1267.7		Shapiro–Wilk test P	0.676341	0.256558
Met4	787.841
Met4 Mena–/–	582.121
Met4 Mena–/–	920.761
Met4 Mena–/–	643.544
Met4 Mena–/–	580.161
Met4 Mena–/–	664.027
Met4 Mena–/–	495.859
Met4 Mena–/–	949.009
Met4 Mena–/–	786.648
Met4 Mena–/–	494.142
Met4 Mena–/–	679.963

## Sheet: Fig. 3f
Source data for Fig. 3f
Data points			Summary statistics of cell type groups					Kruskal–Wallis test with Dunn's correction
Cell type	Nuclear height (µm)		Parameter	Met4	Met4 Mena–/–	Met4 Mena–/– +GFP-Mena11a		Parameter	Value
Met4	1.65576		n	92	87	92		Number of groups	3
Met4	1.59937		Median	2.606	3.274	2.544		Kruskal–Wallis test statistic	15.3
Met4	1.7666		Mean	2.698	3.31	2.923		Kruskal–Wallis P	0.0005
Met4	1.75366		s.d.	0.93	1.06	1.111		Met4 versus Met4 Mena–/–	Nuclear height
Met4	1.896		s.e.m.	0.098	0.114	0.116		Cohen's d	0.613767
Met4	1.53809		95% CI lower bound	2.504	3.083	2.692		Dunn-adjusted P	0.0004
Met4	1.72754		95% CI upper bound	2.892	3.537	3.155		Met4 versus Met4 Mena–/– +GFP-Mena11a	Nuclear height
Met4	1.91895		Shapiro–Wilk test statistic W	0.949397	0.989283	0.921494		Cohen's d	0.219618
Met4	1.70801		Shapiro–Wilk test P	0.001332	0.699841	2.9e-05		Dunn-adjusted P	0.7733
Met4	1.87988							Met4 Mena–/– versus Met4 Mena–/– +GFP-Mena11a	Nuclear height
Met4	1.75							Cohen's d	0.356419
Met4	2.26294							Dunn-adjusted P	0.0197
Met4	2.48633
Met4	2.6228
Met4	2.41455
Met4	2.32593
Met4	1.88086
Met4	1.26343
Met4	1.63208
Met4	1.48657
Met4	1.59692
Met4	1.62769
Met4	1.30444
Met4	1.40698
Met4	1.89917
Met4	1.65527
Met4	1.45288
Met4	1.51489
Met4	1.64307
Met4	1.77148
Met4	1.67993
Met4	1.79419
Met4	2.15747
Met4	2.57178
Met4	2.66431
Met4	2.67651
Met4	2.76831
Met4	2.03467
Met4	2.06177
Met4	2.05688
Met4	2.06079
Met4	2.07251
Met4	3.03735
Met4	3.27832
Met4	3.39771
Met4	2.91919
Met4	2.55054
Met4	2.90063
Met4	3.44263
Met4	3.98315
Met4	3.50415
Met4	4.14185
Met4	3.68018
Met4	3.69678
Met4	4.43481
Met4	4.11963
Met4	4.23071
Met4	4.62671
Met4	3.30371
Met4	3.61743
Met4	3.40063
Met4	4.46118
Met4	4.33862
Met4	3.52148
Met4	2.92822
Met4	3.18774
Met4	2.99976
Met4	2.72363
Met4	2.81567
Met4	2.82886
Met4	2.521
Met4	2.7644
Met4	3.13574
Met4	4.01709
Met4	2.43628
Met4	3.29614
Met4	2.54321
Met4	1.99902
Met4	2.18701
Met4	2.51831
Met4	2.7998
Met4	2.58838
Met4	2.84351
Met4	3.0979
Met4	3.89258
Met4	4.48584
Met4	2.83887
Met4	3.86511
Met4	4.83618
Met4	4.20581
Met4	4.08325
Met4	3.13342
Met4 Mena–/–	3.05835
Met4 Mena–/–	3.64893
Met4 Mena–/–	2.37769
Met4 Mena–/–	3.45776
Met4 Mena–/–	2.27856
Met4 Mena–/–	2.30933
Met4 Mena–/–	2.5542
Met4 Mena–/–	2.54688
Met4 Mena–/–	2.15088
Met4 Mena–/–	1.47583
Met4 Mena–/–	2.06128
Met4 Mena–/–	2.3186
Met4 Mena–/–	1.85449
Met4 Mena–/–	2.27271
Met4 Mena–/–	2.22339
Met4 Mena–/–	2.16382
Met4 Mena–/–	1.823
Met4 Mena–/–	1.48022
Met4 Mena–/–	1.07837
Met4 Mena–/–	1.29932
Met4 Mena–/–	1.44922
Met4 Mena–/–	2.91187
Met4 Mena–/–	2.65332
Met4 Mena–/–	3.22949
Met4 Mena–/–	3.76782
Met4 Mena–/–	2.0083
Met4 Mena–/–	2.70776
Met4 Mena–/–	4.29028
Met4 Mena–/–	3.57495
Met4 Mena–/–	4.88721
Met4 Mena–/–	4.77686
Met4 Mena–/–	3.94385
Met4 Mena–/–	4.97363
Met4 Mena–/–	3.59473
Met4 Mena–/–	4.13306
Met4 Mena–/–	4.28589
Met4 Mena–/–	2.51587
Met4 Mena–/–	2.78369
Met4 Mena–/–	3.58838
Met4 Mena–/–	2.86963
Met4 Mena–/–	3.40259
Met4 Mena–/–	5.54419
Met4 Mena–/–	3.62329
Met4 Mena–/–	3.73145
Met4 Mena–/–	4.21
Met4 Mena–/–	5.50391
Met4 Mena–/–	4.90747
Met4 Mena–/–	2.71606
Met4 Mena–/–	6.29248
Met4 Mena–/–	2.65063
Met4 Mena–/–	2.56152
Met4 Mena–/–	5.22729
Met4 Mena–/–	3.17578
Met4 Mena–/–	4.89905
Met4 Mena–/–	3.76733
Met4 Mena–/–	4.4873
Met4 Mena–/–	3.34351
Met4 Mena–/–	3.49805
Met4 Mena–/–	3.79688
Met4 Mena–/–	3.18884
Met4 Mena–/–	3.08105
Met4 Mena–/–	2.38208
Met4 Mena–/–	3.57422
Met4 Mena–/–	2.25439
Met4 Mena–/–	2.45117
Met4 Mena–/–	2.35718
Met4 Mena–/–	4.56592
Met4 Mena–/–	3.83276
Met4 Mena–/–	3.33508
Met4 Mena–/–	3.93677
Met4 Mena–/–	3.27405
Met4 Mena–/–	3.60876
Met4 Mena–/–	4.26978
Met4 Mena–/–	2.78613
Met4 Mena–/–	3.25183
Met4 Mena–/–	3.3562
Met4 Mena–/–	3.73486
Met4 Mena–/–	3.2002
Met4 Mena–/–	3.21094
Met4 Mena–/–	4.59204
Met4 Mena–/–	4.58008
Met4 Mena–/–	2.77124
Met4 Mena–/–	2.92358
Met4 Mena–/–	3.42456
Met4 Mena–/–	4.37524
Met4 Mena–/–	4.45605
Met4 Mena–/–	4.45386
Met4 Mena–/– +GFP-Mena11a	1.82007
Met4 Mena–/– +GFP-Mena11a	1.89404
Met4 Mena–/– +GFP-Mena11a	1.92261
Met4 Mena–/– +GFP-Mena11a	1.31494
Met4 Mena–/– +GFP-Mena11a	1.38989
Met4 Mena–/– +GFP-Mena11a	1.44263
Met4 Mena–/– +GFP-Mena11a	1.44653
Met4 Mena–/– +GFP-Mena11a	1.10132
Met4 Mena–/– +GFP-Mena11a	1.47974
Met4 Mena–/– +GFP-Mena11a	1.59253
Met4 Mena–/– +GFP-Mena11a	2.08521
Met4 Mena–/– +GFP-Mena11a	2.29712
Met4 Mena–/– +GFP-Mena11a	2.17871
Met4 Mena–/– +GFP-Mena11a	2.00684
Met4 Mena–/– +GFP-Mena11a	2.43701
Met4 Mena–/– +GFP-Mena11a	2.56616
Met4 Mena–/– +GFP-Mena11a	2.46875
Met4 Mena–/– +GFP-Mena11a	2.31543
Met4 Mena–/– +GFP-Mena11a	1.95093
Met4 Mena–/– +GFP-Mena11a	2.04224
Met4 Mena–/– +GFP-Mena11a	2.50635
Met4 Mena–/– +GFP-Mena11a	2.50635
Met4 Mena–/– +GFP-Mena11a	2.86011
Met4 Mena–/– +GFP-Mena11a	2.55029
Met4 Mena–/– +GFP-Mena11a	2.48047
Met4 Mena–/– +GFP-Mena11a	1.71411
Met4 Mena–/– +GFP-Mena11a	1.78125
Met4 Mena–/– +GFP-Mena11a	2.01221
Met4 Mena–/– +GFP-Mena11a	1.94482
Met4 Mena–/– +GFP-Mena11a	1.9585
Met4 Mena–/– +GFP-Mena11a	1.80054
Met4 Mena–/– +GFP-Mena11a	2.53857
Met4 Mena–/– +GFP-Mena11a	2.375
Met4 Mena–/– +GFP-Mena11a	2.6394
Met4 Mena–/– +GFP-Mena11a	1.60254
Met4 Mena–/– +GFP-Mena11a	2.12402
Met4 Mena–/– +GFP-Mena11a	1.9519
Met4 Mena–/– +GFP-Mena11a	1.9519
Met4 Mena–/– +GFP-Mena11a	2.07153
Met4 Mena–/– +GFP-Mena11a	2.11548
Met4 Mena–/– +GFP-Mena11a	2.48267
Met4 Mena–/– +GFP-Mena11a	2.52222
Met4 Mena–/– +GFP-Mena11a	1.85059
Met4 Mena–/– +GFP-Mena11a	2.65918
Met4 Mena–/– +GFP-Mena11a	2.47583
Met4 Mena–/– +GFP-Mena11a	2.95313
Met4 Mena–/– +GFP-Mena11a	2.95239
Met4 Mena–/– +GFP-Mena11a	4.6272
Met4 Mena–/– +GFP-Mena11a	4.45874
Met4 Mena–/– +GFP-Mena11a	3.81543
Met4 Mena–/– +GFP-Mena11a	4.10059
Met4 Mena–/– +GFP-Mena11a	4.37109
Met4 Mena–/– +GFP-Mena11a	5.0022
Met4 Mena–/– +GFP-Mena11a	4.50427
Met4 Mena–/– +GFP-Mena11a	5.0144
Met4 Mena–/– +GFP-Mena11a	4.73657
Met4 Mena–/– +GFP-Mena11a	4.25537
Met4 Mena–/– +GFP-Mena11a	3.17798
Met4 Mena–/– +GFP-Mena11a	2.73315
Met4 Mena–/– +GFP-Mena11a	3.30518
Met4 Mena–/– +GFP-Mena11a	4.79028
Met4 Mena–/– +GFP-Mena11a	2.76294
Met4 Mena–/– +GFP-Mena11a	3.75305
Met4 Mena–/– +GFP-Mena11a	3.74902
Met4 Mena–/– +GFP-Mena11a	4.0553
Met4 Mena–/– +GFP-Mena11a	3.45081
Met4 Mena–/– +GFP-Mena11a	4.17969
Met4 Mena–/– +GFP-Mena11a	4.16602
Met4 Mena–/– +GFP-Mena11a	3.74731
Met4 Mena–/– +GFP-Mena11a	4.0498
Met4 Mena–/– +GFP-Mena11a	4.01758
Met4 Mena–/– +GFP-Mena11a	2.88745
Met4 Mena–/– +GFP-Mena11a	4.08667
Met4 Mena–/– +GFP-Mena11a	3.73413
Met4 Mena–/– +GFP-Mena11a	4.05493
Met4 Mena–/– +GFP-Mena11a	3.39868
Met4 Mena–/– +GFP-Mena11a	5.11035
Met4 Mena–/– +GFP-Mena11a	3.4939
Met4 Mena–/– +GFP-Mena11a	5.0813
Met4 Mena–/– +GFP-Mena11a	4.31006
Met4 Mena–/– +GFP-Mena11a	4.52222
Met4 Mena–/– +GFP-Mena11a	4.89209
Met4 Mena–/– +GFP-Mena11a	4.67188
Met4 Mena–/– +GFP-Mena11a	4.20435
Met4 Mena–/– +GFP-Mena11a	3.72388
Met4 Mena–/– +GFP-Mena11a	3.31055
Met4 Mena–/– +GFP-Mena11a	1.80029
Met4 Mena–/– +GFP-Mena11a	1.75293
Met4 Mena–/– +GFP-Mena11a	2.02466
Met4 Mena–/– +GFP-Mena11a	2.01538
Met4 Mena–/– +GFP-Mena11a	2.104
Met4 Mena–/– +GFP-Mena11a	1.80176
Met4 Mena–/– +GFP-Mena11a	2.11548
Met4 Mena–/– +GFP-Mena11a	1.85571

## Sheet: Fig. 4a
Source data for Fig. 4a
Data points				Summary statistics of cell type groups					Kruskal–Wallis test with two-stage Benjamini–Krieger–Yekutieli correction
Cell type	Biological replicate	Relative intensity		Parameter	Met4	Met4 Mena–/–	Met4 Mena–/– +Mena11a		Parameter	Value
Met4	1	0.922546		n	5	5	5		Number of groups	3
Met4	2	0.927237		Median	0.927	0.42	1.596		Kruskal–Wallis test statistic	9.98
Met4	3	1.11572		Mean	1	0.403	3.063		Kruskal–Wallis P	0.0009
Met4	4	1.11571		s.d.	0.106	0.138	3.14		Met4 versus Met4 Mena–/–	Relative intensity
Met4	5	0.91879		s.e.m.	0.053	0.069	1.57		Cohen's d	4.85189
Met4 Mena–/–	1	0.419796		95% CI lower bound	0.853	0.212	-1.296		P	0.0237
Met4 Mena–/–	2	0.44481		95% CI upper bound	1.147	0.593	7.421		Two-stage Benjamini–Krieger–Yekutieli-adjusted P	0.0124
Met4 Mena–/–	3	0.26742		Shapiro–Wilk test statistic W	0.70541	0.912532	0.788277		Met4 versus Met4 Mena–/– +Mena11a	Relative intensity
Met4 Mena–/–	4	0.278471		Shapiro–Wilk test P	0.0109	0.482952	0.064808		Cohen's d	0.928618
Met4 Mena–/–	5	0.602285							P	0.4367
Met4 Mena–/– +Mena11a	1	8.33808							Two-stage Benjamini–Krieger–Yekutieli-adjusted P	0.1528
Met4 Mena–/– +Mena11a	2	0.933046							Met4 Mena–/– versus Met4 Mena–/– +Mena11a	Relative intensity
Met4 Mena–/– +Mena11a	3	1.59589							Cohen's d	1.19687
Met4 Mena–/– +Mena11a	4	3.54738							P	0.0024
Met4 Mena–/– +Mena11a	5	0.898943							Two-stage Benjamini–Krieger–Yekutieli-adjusted P	0.0025

## Sheet: Fig. 4f
Source data for Fig. 4f
Data points				Summary statistics of cell type groups				Student's unpaired t-test
Cell type	Biological replicate	log2(Dam-lamin B1/Dam)		Parameter	Met4	Met4 Mena–/–		Parameter	Value
Met4	1	-0.21619		n	4	4		Cohen's d	2.56542
Met4	2	0.82759		Median	0.088	1.425		Degrees of freedom	6
Met4	3	-0.235495		Mean	0.192	1.302		Student's t-test statistic t	3.629
Met4	4	0.391406		s.d.	0.514	0.332		Student's t-test two-tailed P	0.011
Met4 Mena–/–	1	0.818681		s.e.m.	0.297	0.192
Met4 Mena–/–	2	1.35468		95% CI lower bound	-0.753	0.692
Met4 Mena–/–	3	1.49466		95% CI upper bound	1.137	1.912
Met4 Mena–/–	4	1.54038		Shapiro–Wilk test statistic W	0.87214	0.81635
				Shapiro–Wilk test P	0.30615	0.134922

## Sheet: Fig. 4g
Source data for Fig. 4g
Data points				Summary statistics of cell type groups				Student's unpaired t-test
Cell type	Biological replicate	Relative expression		Parameter	Met4	Met4 Mena–/–		Parameter	Value
Met4	1	1.00463		n	3	3		Cohen's d	88.6377
Met4	2	1.01467		Median	1.011	0.015		Degrees of freedom	4
Met4	3	1.01142		Mean	1.01	0.019		Student's t-test statistic t	105.169
Met4 Mena–/–	1	0.00682029		s.d.	0.005	0.015		Student's t-test two-tailed P	4.90166e-08
Met4 Mena–/–	2	0.0366746		s.e.m.	0.004	0.011
Met4 Mena–/–	3	0.0145504		95% CI lower bound	0.995	-0.028
				95% CI upper bound	1.026	0.066
				Shapiro–Wilk test statistic W	0.986842	0.93232
				Shapiro–Wilk test P	0.780441	0.497362

## Sheet: Fig. 4i
Source data for Fig. 4i
Data points				Summary statistics of gene expression groups				Pearson correlation
Dataset	ENAH expression	PTX3 expression		Parameter	ENAH	PTX3		Parameter	Value
GSM2611458	7.38408	6.78837		n	45	45		Pearson correlation coefficient r	0.487259
GSM2611459	7.30757	6.98505		Median	6.873	6.441		Degrees of freedom	43
GSM2611460	7.40751	6.82839		Mean	6.928	6.46		Test statistic t	3.659
GSM2611461	7.00623	6.32466		s.d.	0.213	0.146		Two-tailed P	0.000687
GSM2611462	6.98475	6.23182		s.e.m.	0.032	0.022
GSM2611463	6.95438	6.42793		95% CI lower bound	6.863	6.415
GSM2611464	6.77568	6.26707		95% CI upper bound	6.993	6.504
GSM2611465	6.96427	6.421		Shapiro–Wilk test statistic W	0.911833	0.888227
GSM2611466	6.86781	6.38943		Shapiro–Wilk test P	0.00226	0.000416
GSM2611467	6.73309	6.49125
GSM2611468	6.70236	6.47442
GSM2611469	6.68917	6.46752
GSM2611470	6.80396	6.42913
GSM2611471	6.73175	6.6621
GSM2611472	6.68295	6.41418
GSM2611473	6.85186	6.3673
GSM2611474	6.78869	6.39057
GSM2611475	6.90151	6.42943
GSM2611476	6.69101	6.44132
GSM2611477	6.70562	6.27886
GSM2611478	6.63962	6.47523
GSM2611479	7.01462	6.46698
GSM2611480	7.01815	6.55713
GSM2611481	6.89492	6.40795
GSM2611482	6.7617	6.5124
GSM2611483	6.82116	6.36737
GSM2611484	6.67358	6.34972
GSM2611485	7.3349	6.42395
GSM2611486	7.31485	6.46905
GSM2611487	7.28941	6.40912
GSM2611488	6.7787	6.18307
GSM2611489	6.76468	6.29536
GSM2611490	6.98606	6.47801
GSM2611491	6.79575	6.43027
GSM2611492	6.87365	6.34075
GSM2611493	6.89329	6.36442
GSM2611494	6.87293	6.56574
GSM2611495	7.14051	6.44924
GSM2611496	7.13421	6.53425
GSM2611497	6.84297	6.49468
GSM2611498	6.73102	6.53581
GSM2611499	6.8428	6.52527
GSM2611500	7.10067	6.45996
GSM2611501	7.11755	6.53601
GSM2611502	7.17254	6.54055

## Sheet: Supplementary Fig. 3a
Source data for Supplementary Fig. 3a
Data points				Summary statistics of cell type groups					One-way ANOVA
Cell type	Biological replicate	Relative intensity		Parameter	Met4	Met4 Mena–/–	Met4 Mena–/– +GFP-Mena11a		Parameter	Value
Met4	1	1.00791		n	3	3	3		Degrees of freedom for numerator	2
Met4	2	1.07963		Median	1.008	1.245	1.987		Degrees of freedom for denominator	6
Met4	3	0.912463		Mean	1	0.972	1.936		One-way ANOVA test statistic F	1.03033
Met4 Mena–/–	1	1.24476		s.d.	0.084	0.617	1.497		One-way ANOVA P	0.412422
Met4 Mena–/–	2	1.40648		s.e.m.	0.059	0.436	1.059
Met4 Mena–/–	3	0.26563		95% CI lower bound	0.745	-0.906	-2.62
Met4 Mena–/– +GFP-Mena11a	1	3.40781		95% CI upper bound	1.255	2.85	6.492
Met4 Mena–/– +GFP-Mena11a	2	1.98705		Shapiro–Wilk test statistic W	0.993243	0.853517	0.999142
Met4 Mena–/– +GFP-Mena11a	3	0.414147		Shapiro–Wilk test P	0.842833	0.249901	0.944036

[truncated: 7 more sheets: Supplementary Fig. 3d, Supplementary Fig. 3f, Supplementary Fig. 3h, Supplementary Fig. 3i, Supplementary Fig. 4a, Supplementary Fig. 4b, Supplementary Fig. 4d]
